# Supplementary material for: Metabolomic Signatures and Predictive Utility of LOXL1-Associated Genetic Risk Scores for Exfoliation Syndrome/Glaucoma in US Cohorts
Source: Metabolites. 2025 Aug 30;15(9):582. doi: 10.3390/metabo15090582 (PMC12472000; doi:10.3390/metabo15090582)
Supplement: Supplementary file 1 [file metabolites-15-00582-s001.zip]

Archive with 4 entries (4 files):
- .DS_Store
- Supplementary materials.pdf
- Table S3. Associations between individual metabolites and GRS8, GRS6, GRS2 and 8 XFS SNPs.xlsx
- Table S4. Metabolite set enrichment analysis results for GRS8, GRS6, GRS2 and 8 XFS SNPs.xlsx
