# Supplementary material for: Metabolomic Signatures and Predictive Utility of LOXL1-Associated Genetic Risk Scores for Exfoliation Syndrome/Glaucoma in US Cohorts
Source: Metabolites. 2025 Aug 30;15(9):582. doi: 10.3390/metabo15090582 (PMC12472000; doi:10.3390/metabo15090582)
Supplement: Supplementary file 1 [file metabolites-15-00582-s001.zip › Table S3. Associations between individual metabolites and GRS8, GRS6, GRS2 and 8 XFS SNPs.xlsx]

## Sheet: grs8
Metabolite name	Metabolite class	HMDB ID	effect estimates	standard error	95%CI lower bound	95%CI upper bound	raw p value	NEF-adjusted p-value
threonine	Organic acids and derivatives	HMDB0000167	0.0227755	0.0119511	-0.000648265	0.0461992	0.0566864	1
C16:1 LPE/LPE(16:1)		HMDB0011504	-0.00211135	0.0429024	-0.0861984	0.0819757	0.96075	1
C14:0 LPC/LPC(14:0)	Lysophosphatidylcholines	HMDB0010379	0.0193095	0.0132224	-0.00660586	0.0452249	0.144189	1
alloisoleucine/Alloisoleucine		HMDB0000557	-0.0647103	0.0277097	-0.11902	-0.0104003	0.019528	1
C36:4 PE plasmalogen/PE(P-36:3)/PE(O-36:4)	PE plasmalogens	HMDB0011442	0.00336846	0.0125171	-0.0211646	0.0279015	0.787846	1
N-acetylhistidine/N-Acetylhistidine		HMDB0032055	-0.00596746	0.0132889	-0.0320133	0.0200784	0.653392	1
C4-OH carnitine/CAR(4:0(OH))	Carnitines	HMDB0013127	-0.0207844	0.0113143	-0.04296	0.00139115	0.0662086	1
C34:3 PE plasmalogen/PE(P-34:2)/PE(O-34:3)	PE plasmalogens	HMDB0011343	0.00153149	0.0117747	-0.0215465	0.0246095	0.896514	1
1-methylguanine		HMDB0003282	0.012556	0.0130838	-0.0130878	0.0381997	0.337228	1
C14:0 CE/CE(14:0)	Cholesteryl esters	HMDB0006725	0.017414	0.0133076	-0.00866851	0.0434965	0.19068	1
Taurochenodeoxycholic acid/taurochenodeoxycholate	Steroids and steroid derivatives	HMDB0000951	0.0847582	0.0305201	0.0249399	0.144576	0.00548417	0.712943
histidine/Histidine	Carboxylic acids and derivatives	HMDB0000177	0.0189003	0.0115577	-0.00375237	0.041553	0.101986	1
C16:0 LPE/LPE(16:0)	Lysophosphatidylethanolamines	HMDB0011503	0.0175468	0.0131251	-0.00817793	0.0432716	0.181259	1
Glycoursodeoxycholic acid/glycoursodeoxycholate	Steroids and steroid derivatives	HMDB0000708	0.0285838	0.0295158	-0.0292661	0.0864338	0.332833	1
citrulline/Citrulline	Organic acids and derivatives	HMDB0000904	0.00592179	0.0112736	-0.0161741	0.0280177	0.599389	1
C38:7 PC plasmalogen/PC(P-38:6)/PC(O-38:7)	PC plasmalogens	HMDB0011229	0.0134001	0.0121937	-0.010499	0.0372992	0.271793	1
Adrenic acid/adrenate		HMDB0002226	-0.0607395	0.029527	-0.118611	-0.00286764	0.0396782	1
Eicosapentaenoic acid/eicosapentaenoate	Fatty Acyls	HMDB0001999	-0.0517555	0.0293295	-0.10924	0.00572933	0.0776275	1
Glycochenodeoxycholic acid/glycochenodeoxycholate	Steroids and steroid derivatives	HMDB0000637	0.0743425	0.0301556	0.0152385	0.133446	0.0136901	1
Myristoleic acid/myristoleate/preliminary_ID_Myristoleic acid		HMDB0002000	-0.0692137	0.0294341	-0.126904	-0.0115238	0.0186991	1
C32:2 PC/PC(32:2)	Phosphatidylcholines	HMDB0007874	0.013323	0.0116477	-0.00950607	0.036152	0.252694	1
10-nonadecenoate		HMDB0013622	-0.0224737	0.0376566	-0.0962793	0.0513319	0.550637	1
C24:1 Ceramide (d18:1)/C24:1 Ceramide (d18:1)-B/Cer(d18:1/24:1)	Ceramides	HMDB0004953	-0.00128005	0.011595	-0.0240057	0.0214457	0.912095	1
C36:3 PE plasmalogen/PE(P-36:2)/PE(O-36:3)	PE plasmalogens	HMDB0011441	0.0140807	0.0118042	-0.00905505	0.0372164	0.232925	1
C36:2 PC plasmalogen/PC(P-36:1)/PC(O-36:2)	PC plasmalogens	HMDB0011243	0.0219036	0.0117668	-0.00115902	0.0449661	0.0626785	1
C16:1 LPC/LPC(16:1)	Lysophosphatidylcholines	HMDB0010383	0.0123412	0.0132562	-0.0136404	0.0383228	0.351864	1
Taurocholic acid/taurocholate	Steroids and steroid derivatives	HMDB0000036	0.0527604	0.0298415	-0.00572781	0.111249	0.0770571	1
phytanate	Fatty Acyls	HMDB0000801	-0.0147765	0.0313242	-0.0761708	0.0466177	0.63712	1
Taurohyodeoxycholic acid/tauroursodeoxycholic acid/taurohyodeoxycholate/tauroursodeoxycholate		HMDB0000874	0.0129996	0.0330619	-0.0518005	0.0777997	0.694179	1
C38:6 PE plasmalogen/PE(P-38:5)/PE(O-38:6)	PE plasmalogens	HMDB0011387	0.00451007	0.0117552	-0.0185297	0.0275499	0.701226	1
Cholic acid/cholate		HMDB0000619	0.0439701	0.031456	-0.0176825	0.105623	0.162164	1
C38:5 PE/PE(38:5)	Phosphatidylethanolamines	HMDB0009069	-0.00122059	0.0117979	-0.024344	0.0219028	0.917599	1
7-methylxanthine/7-Methylxanthine	Organoheterocyclic compounds	HMDB0001991	0.028194	0.0127947	0.00311689	0.0532711	0.0275544	1
C34:3 PC plasmalogen/PC(P-34:2)/PC(O-34:3)	PC plasmalogens	HMDB0011211	0.00308813	0.011819	-0.0200767	0.026253	0.793873	1
C40:7 PE plasmalogen/PE(P-40:6)/PE(O-40:7)	PE plasmalogens	HMDB0011394	0.0186778	0.0115977	-0.0040534	0.0414089	0.107296	1
C22:4 CE	Cholesteryl esters	HMDB0006729	-0.00587068	0.024983	-0.0548364	0.043095	0.814218	1
C36:3 PC/PC(36:3)		HMDB0008105	0.0137697	0.0117843	-0.00932702	0.0368664	0.242612	1
trimethylamine-N-oxide/Trimethylamine N-oxide	Organonitrogen compounds	HMDB0000925	-0.0113511	0.0113357	-0.0335687	0.0108665	0.316653	1
8.11.14-Eicosatrienoic acid/eicosatrienoate	Fatty Acyls	HMDB0002925	-0.0720716	0.0295156	-0.129921	-0.0142221	0.0146137	1
C30:1 PC/PC(30:1)	Phosphatidylcholines	HMDB0007870	0.0119713	0.0116178	-0.0107991	0.0347417	0.302806	1
C10 carnitine/CAR(10:0)	Carnitines	HMDB0000651	-0.00488468	0.0109895	-0.0264237	0.0166543	0.656691	1
C16:0 LPC/LPC(16:0)	Lysophosphatidylcholines	HMDB0010382	0.0150206	0.0134664	-0.011373	0.0414142	0.264673	1
N-acetylputrescine	Organic acids and derivatives	HMDB0002064	0.0013548	0.0146033	-0.0272671	0.0299767	0.926083	1
Chenodeoxycholic acid/chenodeoxycholate	Steroids and steroid derivatives	HMDB0000518	0.0299054	0.0309324	-0.030721	0.0905317	0.333645	1
C38:4 PC plasmalogen/PC(P-38:3)/PC(O-38:4)	PC plasmalogens	HMDB0011252	0.0205073	0.0116893	-0.00240328	0.0434179	0.0793676	1
C18:1 LPC/LPC(18:1)	Lysophosphatidylcholines	HMDB0002815	0.0165298	0.0134312	-0.00979488	0.0428545	0.218434	1
acetyl-galactosamine/N-acetylgalactosamine/N-Acetyl-D-galactosamine	Organic oxygen compounds	HMDB0000212	0.0127181	0.0177268	-0.0220258	0.047462	0.473095	1
C36:3 PE/PE(36:3)	Phosphatidylethanolamines	HMDB0009060	0.00825066	0.011586	-0.0144576	0.0309589	0.47639	1
C20:3 LPC/LPC(20:3)		HMDB0010393	0.0312431	0.0200496	-0.00805341	0.0705396	0.119165	1
malonate		HMDB0000691	-0.0130403	0.0278229	-0.0675722	0.0414915	0.63929	1
C30:0 PC/PC(30:0)	Phosphatidylcholines	HMDB0007869	0.0107151	0.011684	-0.0121851	0.0336153	0.359102	1
Linoleic acid/linoleate		HMDB0000673	-0.0521736	0.03018	-0.111325	0.00697805	0.083854	1
C32:0 PE/PE(32:0)	Phosphatidylethanolamines	HMDB0008923	0.0126711	0.0132606	-0.0133192	0.0386613	0.339302	1
eicosenoate	Fatty Acyls	HMDB0002231	-0.0447265	0.0310893	-0.10566	0.0162074	0.150251	1
C34:2 PC plasmalogen/PC(P-34:1)/PC(O-34:2)	PC plasmalogens	HMDB0011210	0.0136908	0.0118582	-0.00955098	0.0369325	0.248281	1
phenylalanine/Phenylalanine	Organic acids and derivatives	HMDB0000159	0.0131099	0.0114787	-0.00938782	0.0356077	0.253406	1
Docosahexaenoic acid/docosahexaenoate	Fatty Acyls	HMDB0002183	-0.0481798	0.0293554	-0.105715	0.00935572	0.100744	1
Erucic acid/13-docosenoate	Fatty Acyls	HMDB0002068	-0.0440488	0.0294591	-0.101788	0.0136899	0.134848	1
C60:12 TAG/TG(60:12)	Triglycerides	HMDB0005478	-0.00162501	0.0120913	-0.0253234	0.0220734	0.89309	1
Glycocholic acid/glycocholate	Steroids and steroid derivatives	HMDB0000138	0.0433619	0.0301214	-0.0156749	0.102399	0.149988	1
C34:1 PC plasmalogen/C34:1 PC plasmalogen-A/PC(P-34:0)/PC(O-34:1)_A	PC plasmalogens	HMDB0011208	0.0169718	0.0119635	-0.00647621	0.0404198	0.156006	1
C38:2 PC/PC(38:2)		HMDB0008270	0.0178894	0.0116169	-0.00487928	0.0406581	0.123573	1
C18:1 LPE/LPE(18:1)	Lysophosphatidylethanolamines	HMDB0011506	0.0219069	0.0114693	-0.000572567	0.0443864	0.0561278	1
nor-psi-tropine		HMDB0031667	-0.0160238	0.0308135	-0.0764172	0.0443695	0.603045	1
C18:0 LPC/LPC(18:0)	Lysophosphatidylcholines	HMDB0010384	0.0136742	0.0135361	-0.012856	0.0402045	0.312397	1
C8 carnitine/CAR(8:0)	Carnitines	HMDB0000791	-0.00255742	0.0109854	-0.0240884	0.0189735	0.815915	1
carnitine/Carnitine	Carnitines	HMDB0000062	-0.0103429	0.0115462	-0.0329731	0.0122874	0.370372	1
C16:1 LPC plasmalogen/LPC(P-16:0)/LPC(O-16:1)	LPC plasmalogens	HMDB0010407	0.00391884	0.0140866	-0.0236904	0.031528	0.780861	1
CMPF		HMDB0061112	0.0537992	0.0269544	0.000969531	0.106629	0.0459412	1
C34:4 PC/PC(34:4)	Phosphatidylcholines	HMDB0007883	0.0127488	0.0116775	-0.0101387	0.0356362	0.274948	1
C36:2 PE plasmalogen/PE(P-36:1)/PE(O-36:2)	PE plasmalogens	HMDB0009082	0.0117667	0.0117987	-0.0113583	0.0348916	0.318626	1
C36:4 PC-A/PC(36:4)_A		HMDB0007983	0.00349931	0.0118487	-0.0197238	0.0267224	0.76774	1
C26 carnitine/CAR(26:0)	Carnitines	HMDB0006347	0.00318957	0.0116001	-0.0195462	0.0259253	0.783346	1
C58:9 TAG/TG(58:9)	Triglycerides	HMDB0005463	0.00578719	0.0122752	-0.0182719	0.0298462	0.637318	1
C14:2 carnitine/CAR(14:2)	Carnitines	HMDB0013331	-0.00299489	0.0110582	-0.0246686	0.0186788	0.786522	1
C36:3 PC plasmalogen-A/C36:3 PC plasmalogen/C36:3 PC plasmalogen-B/PC(P-36:2)/PC(O-36:3)	PC plasmalogens	HMDB0011244	0.00828938	0.0118273	-0.0148917	0.0314704	0.483385	1
Palmitoleic acid/palmitoleate	Fatty Acyls	HMDB0003229	-0.0460059	0.0292049	-0.103247	0.0112347	0.115192	1
N-acetyltryptophan/N-Acetyl-D-tryptophan	Organic acids and derivatives	HMDB0013713	-0.000559079	0.0120132	-0.0241045	0.0229863	0.962881	1
N-carbamoyl-beta-alanine/Ureidopropionic acid	Organic acids and derivatives	HMDB0000026	-0.017135	0.0113949	-0.0394685	0.00519857	0.132647	1
urate/uric acid/Uric acid	Imidazopyrimidines	HMDB0000289	-0.0258148	0.0119979	-0.0493303	-0.00229931	0.0314284	1
Glycolithocholic acid/glycolithocholate	Steroids and steroid derivatives	HMDB0000698	0.0348785	0.0294546	-0.0228514	0.0926084	0.236355	1
C2 carnitine/CAR(2:0)	Carnitines	HMDB0000201	-0.0198481	0.0113722	-0.0421372	0.00244101	0.0809296	1
C38:7 PE plasmalogen/PE(P-38:6)/PE(O-38:7)	PE plasmalogens	HMDB0011420	0.00254788	0.0114645	-0.019922	0.0250178	0.824126	1
C34:4 PC plasmalogen	Phosphatidylcholine plasmalogens	HMDB0011212	0.0429632	0.0304898	-0.0167957	0.102722	0.158805	1
C14:0 SM/SM(d18:1/14:0)	Sphingomyelins	HMDB0012097	0.0191477	0.0129878	-0.00630806	0.0446034	0.140408	1
Myristic acid/myristate	Fatty Acyls	HMDB0000806	-0.043252	0.02974	-0.101541	0.0150374	0.145853	1
Pregnenolone sulfate/pregnenolone sulfate		HMDB0000774	-0.0210794	0.0287879	-0.0775027	0.0353438	0.464027	1
beta-alanine	Carboxylic acids and derivatives	HMDB0000056	-0.000713241	0.020497	-0.0408866	0.0394602	0.972241	1
preliminary_ID_Hexadecanedioic acid (isomer)/hexadecanedioate	Fatty Acyls	HMDB0000672	0.0350295	0.0304085	-0.02457	0.094629	0.249335	1
C14:1 carnitine/CAR(14:1)	Carnitines	HMDB0002014	-0.000593093	0.0111019	-0.0223523	0.0211662	0.957395	1
3-hydroxyoctanoate	Organic acids and derivatives	HMDB0001954	-0.0269377	0.0323917	-0.0904242	0.0365488	0.40562	1
GABA/gamma-Aminobutyric acid	Organic acids and derivatives	HMDB0000112	-0.0213503	0.0132243	-0.0472694	0.00456886	0.106425	1
C38:6 PE/PE(38:6)	Phosphatidylethanolamines	HMDB0009102	-0.00521741	0.0114919	-0.0277411	0.0173063	0.649823	1
5-hydroxymethyl-4-methyluracil/5-hydroxymethy-4-methyluracil		HMDB0000544	0.0120076	0.0151329	-0.0176524	0.0416676	0.4275	1
5-dodecenoate	Fatty Acyls	HMDB0000529	-0.0562097	0.0305953	-0.116175	0.00375595	0.0661801	1
C18:3 LPC	Lysophosphatidylcholines	HMDB0010387	0.0176249	0.0174873	-0.0166496	0.0518993	0.313518	1
DMGV		HMDB0240212	-0.0383166	0.019682	-0.0768926	0.000259414	0.0515607	1
C36:2 PC/PC(36:2)	Phosphatidylcholines	HMDB0008039	0.0113431	0.0117957	-0.011776	0.0344622	0.336235	1
C54:5 TAG/TG(54:5)	Triglycerides	HMDB0005385	-0.00461473	0.0118509	-0.0278421	0.0186126	0.696981	1
thiamine/Thiamine		HMDB0000235	0.00727817	0.0112691	-0.0148089	0.0293653	0.518377	1
coenzyme Q10		HMDB0001072	0.0159687	0.0155158	-0.0144417	0.0463791	0.303391	1
hydroxymyristate		HMDB0002261	-0.00763517	0.040829	-0.0876584	0.0723881	0.851658	1
C42:0 TAG/TG(42:0)	Triglycerides	HMDB0072780	0.0532433	0.0272538	-0.0001731	0.10666	0.0507471	1
C34:1 PC plasmalogen-B/C34:1 PC plasmalogen/PC(P-34:0)/PC(O-34:1)_B	PC plasmalogens	HMDB0011239	0.0166038	0.0140444	-0.0109226	0.0441303	0.237109	1
C54:6 TAG/C54:6 TAG-A/TG(54:6)	Triglycerides	HMDB0005391	0.000407747	0.011832	-0.0227825	0.023598	0.972509	1
serine	Carboxylic acids and derivatives	HMDB0000187	0.012425	0.0119072	-0.0109127	0.0357626	0.296723	1
C48:3 TAG/TG(48:3)	Triglycerides	HMDB0005432	0.0106048	0.0116483	-0.0122254	0.033435	0.3626	1
nervonic acid/nervonate	Fatty Acyls	HMDB0002368	-0.0544364	0.0308878	-0.114975	0.00610258	0.0780032	1
C34:2 PC/PC(34:2)	Phosphatidylcholines	HMDB0007973	0.00533234	0.0132013	-0.0205416	0.0312063	0.686266	1
C54:7 TAG/C54:7 TAG-B	Triglycerides	HMDB0005447	0.00239104	0.0129589	-0.0230079	0.02779	0.853614	1
4-acetamidobutanoate/4-Acetamidobutanoic acid	Organic acids and derivatives	HMDB0003681	0.0129206	0.0117474	-0.0101039	0.0359451	0.271389	1
C34:3 PC/PC(34:3)		HMDB0008006	0.0126491	0.0126473	-0.0121391	0.0374372	0.317242	1
C6 carnitine	Carnitines	HMDB0000705	-0.00619702	0.0116225	-0.0289767	0.0165826	0.5939	1
asparagine/Asparagine	Organic acids and derivatives	HMDB0000168	0.0184515	0.0115445	-0.00417521	0.0410783	0.109976	1
homoarginine/Homoarginine	Organic acids and derivatives	HMDB0000670	-0.00101954	0.0137675	-0.0280034	0.0259643	0.940967	1
C38:3 PC/PC(38:3)	Phosphatidylcholines	HMDB0008047	0.00699483	0.0116346	-0.0158086	0.0297983	0.547702	1
C46:2 TAG/TG(46:2)	Triglycerides	HMDB0010419	0.00986592	0.0116524	-0.0129723	0.0327042	0.39717	1
C44:0 TAG/TG(44:0)	Triglycerides	HMDB0042063	0.0083143	0.0116746	-0.0145674	0.031196	0.476358	1
C20:3 CE/CE(20:3)	Cholesteryl esters	HMDB0006736	0.0133188	0.011834	-0.00987553	0.0365131	0.260393	1
C5:1 carnitine	Carnitines	HMDB0002366	-0.0101463	0.0119186	-0.0335064	0.0132139	0.394607	1
C34:2 PE plasmalogen/PE(P-34:1)/PE(O-34:2)	PE plasmalogens	HMDB0008952	-0.0048102	0.0117633	-0.0278659	0.0182455	0.682602	1
C46:1 TAG/TG(46:1)	Triglycerides	HMDB0010412	0.00694491	0.011697	-0.0159807	0.0298705	0.552689	1
C16:1 CE/CE(16:1)	Cholesteryl esters	HMDB0000658	0.00258348	0.0117125	-0.0203726	0.0255395	0.825423	1
10-heptadecenoate	Fatty Acyls	HMDB0060038	-0.0443831	0.0312907	-0.105712	0.0169455	0.15607	1
2-aminooctanoate/2-aminooctanoic acid/2-Aminooctanoic acid	Organic acids and derivatives	HMDB0000991	0.00399677	0.0121141	-0.0197463	0.0277399	0.741454	1
13-HODE	Fatty Acyls	HMDB0004667	0.022826	0.0367515	-0.0492057	0.0948576	0.534541	1
Capric acid/caprate	Fatty Acyls	HMDB0000511	-0.0112548	0.0304031	-0.0708438	0.0483341	0.711243	1
glycerate		HMDB0000139	-0.00430072	0.0277326	-0.0586556	0.0500541	0.876759	1
cortisone/Cortisone	Steroids and steroid derivatives	HMDB0002802	-0.0230549	0.0118582	-0.0462965	0.000186791	0.0518699	1
C22:0 LPE/LPE(22:0)	Lysophosphatidylethanolamines	HMDB0011520	0.0110885	0.0130641	-0.0145167	0.0366936	0.396007	1
C34:5 PC plasmalogen/PC(P-34:4)/PC(O-34:5)	PC plasmalogens	HMDB0011214	0.0106622	0.0118205	-0.0125055	0.0338299	0.367051	1
C36:4 PC plasmalogen	Phosphatidylcholine plasmalogens	HMDB0011310	0.0152494	0.0134506	-0.0111134	0.0416121	0.256908	1
C36:4 PE/PE(36:4)	Phosphatidylethanolamines	HMDB0008937	-0.00388571	0.01172	-0.0268565	0.019085	0.740232	1
Oleic acid/oleate	Fatty Acyls	HMDB0000207	-0.0478345	0.0292143	-0.105093	0.00942449	0.101554	1
C20:1 LPE/LPE(20:1)	Lysophosphatidylethanolamines	HMDB0011512	-0.00142964	0.0140247	-0.0289176	0.0260583	0.918807	1
C38:4 PI	Phosphatidylinositols	HMDB0009815	0.0223906	0.0164469	-0.00984473	0.0546259	0.173391	1
butyrobetaine_isomer/3-dehydroxycarnitine/butyrobetaine	Fatty Acyls	HMDB0006831	-0.00343706	0.0177574	-0.038241	0.0313668	0.846523	1
fucose		HMDB0000174	0.0199511	0.0271804	-0.0333214	0.0732237	0.462932	1
MDA		HMDB0006112	-0.0266993	0.0268948	-0.0794121	0.0260136	0.320842	1
C22:5 CE/CE(22:5)	Cholesteryl esters	HMDB0010375	0.00940229	0.0125516	-0.0151983	0.0340029	0.453801	1
C12 carnitine/CAR(12:0)	Carnitines	HMDB0002250	0.000226753	0.0111159	-0.02156	0.0220135	0.983725	1
ADMA/SDMA/Dimethylarginine	Organic acids and derivatives	HMDB0001539	0.0123975	0.0132024	-0.0134787	0.0382737	0.347712	1
NMMA/Targinine	Organic acids and derivatives	HMDB0029416	0.013865	0.0128561	-0.0113325	0.0390625	0.28082	1
alanine/Alanine	Carboxylic acids and derivatives	HMDB0000161	-0.00574843	0.011445	-0.0281801	0.0166833	0.61548	1
Taurodeoxycholic acid/taurodeoxycholate	Steroids and steroid derivatives	HMDB0000896	0.0630589	0.030044	0.00417378	0.121944	0.0358269	1
hyodeoxycholate/ursodeoxycholate		HMDB0000733	0.0661999	0.0411853	-0.0145219	0.146922	0.107974	1
3-methylxanthine_pending_conf/3-methylxanthine/3-Methylxanthine	Organoheterocyclic compounds	HMDB0001886	0.0252551	0.0125339	0.000689061	0.0498211	0.043911	1
C56:7 TAG/TG(56:7)	Triglycerides	HMDB0005462	-0.0071509	0.0115152	-0.0297203	0.0154185	0.534602	1
C18:2 CE/CE(18:2)	Cholesteryl esters	HMDB0000610	0.0132564	0.0125472	-0.0113356	0.0378484	0.290727	1
1-methylhistidine		HMDB0000001	-0.0264024	0.0203196	-0.0662281	0.0134232	0.19382	1
salicylurate		HMDB0000840	-0.0328914	0.0223558	-0.076708	0.0109252	0.141219	1
beta-hydroxybutyrate		HMDB0000011	-0.0343188	0.028415	-0.0900111	0.0213736	0.227136	1
methionine sulfoxide/Methionine sulfoxide		HMDB0002005	0.0223084	0.0132923	-0.00374413	0.0483609	0.0932909	1
alpha-hydroxybutyrate/beta-hydroxybutyrate/hydroxyisobutyrate		HMDB0000008	-0.0154361	0.0194139	-0.0534867	0.0226145	0.426553	1
C36:2 PE/PE(36:2)	Phosphatidylethanolamines	HMDB0008994	4.0006e-05	0.0116074	-0.0227101	0.0227901	0.99725	1
palmitoylethanolamide/palmitoyl-EA/palmithoylethanolamide		HMDB0002100	0.0237063	0.0135322	-0.00281637	0.0502289	0.0798012	1
C53:2 TAG/TG(53:2)	Triglycerides	HMDB0042196	-0.00425389	0.0137467	-0.0311969	0.0226891	0.756981	1
uracil		HMDB0000300	-0.031277	0.0188223	-0.068168	0.00561401	0.0965729	1
C38:5 DAG/DG(38:5)	Diglycerides	HMDB0007199	-0.00169594	0.011685	-0.024598	0.0212061	0.884601	1
C16:0 CE/CE(16:0)	Cholesteryl esters	HMDB0000885	0.00998166	0.0118542	-0.0132522	0.0332155	0.399768	1
C34:2 PE/PE(34:2)	Phosphatidylethanolamines	HMDB0008928	-0.00498652	0.0116943	-0.0279069	0.0179339	0.669811	1
Palmitic acid/palmitate		HMDB0000220	-0.0358568	0.0291069	-0.0929052	0.0211917	0.217987	1
C36:4 DAG/DG(36:4)	Diglycerides	HMDB0007248	-0.00893409	0.0117486	-0.031961	0.0140928	0.446994	1
C52:3 TAG/TG(52:3)	Triglycerides	HMDB0005384	-0.00944026	0.0125344	-0.0340072	0.0151267	0.45136	1
C18:2 LPE/LPE(18:2)	Lysophosphatidylethanolamines	HMDB0011507	0.0152677	0.0114824	-0.00723735	0.0377728	0.183629	1
C3 carnitine/CAR(3:0)	Carnitines	HMDB0000824	-0.0223754	0.011439	-0.0447954	4.45843e-05	0.0504573	1
C48:4 TAG/TG(48:4)	Triglycerides	HMDB0042811	0.0148322	0.0274615	-0.0389915	0.0686558	0.589123	1
alpha-linolenate	Fatty Acyls	HMDB0001388	-0.0150347	0.0321635	-0.0780739	0.0480045	0.64018	1
hippurate	Benzene and substituted derivatives	HMDB0000714	0.0102195	0.0193849	-0.0277743	0.0482132	0.598064	1
C44:1 TAG/TG(44:1)	Triglycerides	HMDB0042301	0.0315166	0.0275102	-0.0224024	0.0854355	0.251947	1
C16:0 Ceramide (d18:1)/Cer(d18:1/16:0)	Ceramides	HMDB0004949	0.00105125	0.0117504	-0.0219791	0.0240816	0.928712	1
pseudouridine/Pseudouridine	Nucleosides, nucleotides, and analogues	HMDB0000767	-0.00570787	0.0115348	-0.0283156	0.0168999	0.620713	1
C12:1 carnitine/CAR(12:1)	Carnitines	HMDB0013326	-0.00225035	0.0110459	-0.0238999	0.0193992	0.838566	1
tryptophan/Tryptophan	Organoheterocyclic compounds	HMDB0000929	-0.00893909	0.0115375	-0.0315523	0.0136741	0.438468	1
C36:5 PC plasmalogen-A/C36:5 PC plasmalogen	Phosphatidylcholine plasmalogens	HMDB0011221	0.00550817	0.0143431	-0.0226038	0.0336201	0.700957	1
proline/Proline	Carboxylic acids and derivatives	HMDB0000162	0.0106764	0.0116672	-0.012191	0.0335438	0.360152	1
C18:2 LPC/LPC(18:2)	Lysophosphatidylcholines	HMDB0010386	0.0140632	0.0116789	-0.00882696	0.0369533	0.228529	1
methionine/Methionine	Organic acids and derivatives	HMDB0000696	0.0102532	0.0117277	-0.0127326	0.033239	0.381969	1
C48:2 TAG/TG(48:2)	Triglycerides	HMDB0005376	0.00682342	0.0116993	-0.0161068	0.0297537	0.559737	1
C5 carnitine/CAR(5:0)	Carnitines	HMDB0000688	-0.0104104	0.0115102	-0.03297	0.0121492	0.365758	1
kynurenine		HMDB0000684	-0.000766238	0.0194348	-0.0388578	0.0373253	0.968551	1
threitol		HMDB0004136	-0.00862177	0.0261148	-0.0598059	0.0425624	0.741288	1
C56:8 TAG/TG(56:8)	Triglycerides	HMDB0005392	-0.00228001	0.0114982	-0.0248161	0.020256	0.842816	1
preliminary_ID_androsterone glucuronide (isomer)/androsterone glucuronide		HMDB0002829	0.0328567	0.046408	-0.0581012	0.123815	0.478947	1
pentadecanoate	Fatty Acyls	HMDB0000826	-0.0438736	0.0312788	-0.105179	0.0174318	0.160718	1
C36:1 PC/PC(36:1)	Phosphatidylcholines	HMDB0008038	0.0101534	0.0117359	-0.0128485	0.0331554	0.386952	1
acetaminophen/Acetaminophen	Phenols	HMDB0001859	0.0086316	0.0124246	-0.0157202	0.0329834	0.487232	1
aspartate		HMDB0000191	-0.0278709	0.0273294	-0.0814355	0.0256937	0.307817	1
C18:1 SM/C18:2 SM/SM(d18:1/18:1)	Sphingomyelins	HMDB0012101	0.00267619	0.0130903	-0.0229804	0.0283328	0.83801	1
thyroxine/Thyroxine	Carboxylic acids and derivatives	HMDB0000248	0.00635679	0.0118542	-0.0168769	0.0295905	0.591786	1
C58:10 TAG/TG(58:10)	Triglycerides	HMDB0005476	0.0071102	0.0146542	-0.0216115	0.0358319	0.627536	1
C40:6 PC/PC(40:6)	Phosphatidylcholines	HMDB0008057	0.0109948	0.0112717	-0.0110974	0.033087	0.329346	1
C34:0 PE/PE(34:0)	Phosphatidylethanolamines	HMDB0008925	0.00813721	0.0117501	-0.0148926	0.031167	0.488609	1
C56:6 TAG/TG(56:6)	Triglycerides	HMDB0005456	0.000620209	0.0116428	-0.0221993	0.0234397	0.957517	1
Acisoga/acisoga		HMDB0061384	-0.0454237	0.0382364	-0.120366	0.0295183	0.234845	1
3-methyladipate/pimelate		HMDB0000555	0.0078305	0.0198215	-0.031019	0.04668	0.692806	1
pantothenic acid/pantothenate/Pantothenic acid	Carboxylic acids and derivatives	HMDB0000210	-0.020415	0.0123332	-0.0445877	0.00375772	0.0978673	1
C18:0 SM/SM(d18:1/18:0)	Sphingomyelins	HMDB0001348	0.00626947	0.0117121	-0.0166857	0.0292247	0.592442	1
C54:4 TAG/TG(54:4)	Triglycerides	HMDB0005370	0.00374823	0.0117762	-0.0193326	0.0268291	0.750265	1
N-alpha-acetylarginine/N-alpha-acetyarginine/N-Acetylarginine/N-alpha-acetyl-L-arginine	Organic acids and derivatives	HMDB0004620	0.0133988	0.0120756	-0.010269	0.0370666	0.267182	1
C52:6 TAG/TG(52:6)	Triglycerides	HMDB0005436	-0.0036922	0.0123015	-0.0278027	0.0204183	0.764069	1
C9 carnitine/CAR(9:0)	Carnitines	HMDB0013288	0.0166051	0.0116648	-0.00625749	0.0394677	0.154585	1
C36:5 PC plasmalogen-B/C36:5 PC plasmalogen/PC(P-36:4)/PC(O-36:5)	PC plasmalogens	HMDB0011220	0.00327569	0.012657	-0.0215315	0.0280829	0.795786	1
thymine		HMDB0000262	-0.0269879	0.0248111	-0.0756167	0.0216409	0.276711	1
C40:9 PC/PC(40:9)	Phosphatidylcholines	HMDB0008731	0.00750277	0.0113451	-0.0147333	0.0297388	0.508407	1
C51:1 TAG/TG(51:1)	Triglycerides	HMDB0042104	-0.0102292	0.0126448	-0.0350126	0.0145542	0.418535	1
C18:1 CE/CE(18:1)	Cholesteryl esters	HMDB0000918	0.0126327	0.0133083	-0.0134512	0.0387166	0.342503	1
C7 carnitine/CAR(7:0)	Carnitines	HMDB0013238	-0.00576568	0.0113704	-0.0280513	0.01652	0.612101	1
C18:3 CE/CE(18:3)	Cholesteryl esters	HMDB0010370	0.0118034	0.0137188	-0.015085	0.0386917	0.389579	1
C24:0 Ceramide (d18:1)/Cer(d18:1/24:0)	Ceramides	HMDB0004956	0.00404997	0.0116923	-0.0188666	0.0269665	0.729058	1
4-pyridoxate	Organoheterocyclic compounds	HMDB0000017	-0.00234534	0.019328	-0.0402276	0.0355369	0.903419	1
C40:6 PS	Phosphatidylserines	HMDB0010167	-0.027425	0.0232682	-0.0730298	0.0181797	0.238537	1
biliverdin/Biliverdin	Organoheterocyclic compounds	HMDB0001008	-0.00287754	0.0123204	-0.0270251	0.02127	0.815328	1
C44:2 TAG/TG(44:2)	Triglycerides	HMDB0042279	0.0292939	0.0274226	-0.0244535	0.0830412	0.285413	1
C51:0 TAG/TG(51:0)	Triglycerides	HMDB0031106	-0.00392347	0.0125188	-0.0284599	0.0206129	0.753972	1
Stearic acid/stearate		HMDB0000827	-0.0284752	0.030311	-0.0878836	0.0309333	0.347508	1
piperine/Piperine	Alkaloids and derivatives	HMDB0029377	-0.0119478	0.0122658	-0.0359884	0.0120927	0.330019	1
aminoisobutyric acid/GABA/2-aminoisobutyric acid/Aminoisobutyric acid	Organic acids and derivatives	HMDB0001906	0.000356342	0.0113515	-0.0218923	0.0226049	0.974957	1
C38:5 PE plasmalogen/PE(P-38:4)/PE(O-38:5)	PE plasmalogens	HMDB0011386	0.0108209	0.0117962	-0.0122993	0.0339411	0.358977	1
5-acetylamino-6-amino-3-methyluracil/5-Acetylamino-6-amino-3-methyluracil	Organic nitrogen compounds	HMDB0004400	0.0128266	0.0139085	-0.0144336	0.0400867	0.356419	1
C20:4 LPC/LPC(20:4)	Lysophosphatidylcholines	HMDB0010395	0.0135221	0.013472	-0.0128826	0.0399269	0.315514	1
C22:6 LPC/LPC(22:6)	Lysophosphatidylcholines	HMDB0010404	0.0198058	0.0131929	-0.0060518	0.0456634	0.133291	1
adonitol/arabitol		HMDB0000508	-0.0219527	0.0262569	-0.0734152	0.0295098	0.403113	1
pyridoxal	Organoheterocyclic compounds	HMDB0001545	0.0502844	0.0415788	-0.0312086	0.131777	0.226519	1
C20:2 LPC/LPC(20:2)		HMDB0010392	0.031316	0.0281126	-0.0237837	0.0864156	0.265301	1
C50:3 TAG/TG(50:3)	Triglycerides	HMDB0005433	0.00534824	0.011655	-0.0174952	0.0281916	0.646321	1
C36:5 PE plasmalogen/PE(P-36:4)/PE(O-36:5)	PE plasmalogens	HMDB0011410	-0.00150072	0.0117009	-0.0244341	0.0214327	0.897946	1
homocitrulline/Homocitrulline	Organic acids and derivatives	HMDB0000679	0.0206726	0.0153828	-0.00947715	0.0508223	0.178988	1
C36:3 DAG/DG(36:3)	Diglycerides	HMDB0007219	-0.00591398	0.0117176	-0.0288801	0.0170522	0.613764	1
pipecolic acid/pipecolic acid_isomer	Organic acids and derivatives	HMDB0000716	0.00819092	0.0119238	-0.0151793	0.0315611	0.492121	1
C20:5 LPC/LPC(20:5)	Lysophosphatidylcholines	HMDB0010397	0.00198593	0.0117693	-0.0210815	0.0250534	0.866003	1
C16:1 SM/SM(d18:1/16:1)	Sphingomyelins	HMDB0240613	-0.0149598	0.0284876	-0.0707946	0.040875	0.599491	1
C32:1 PC/PC(32:1)	Phosphatidylcholines	HMDB0007873	-0.000376006	0.0115234	-0.0229615	0.0222095	0.97397	1
alpha-keto-beta-methylvalerate/alpha-ketoisocaproate		HMDB0000491	-0.0418676	0.0273184	-0.0954108	0.0116756	0.12538	1
C14:1 MAG		HMDB0011562	-0.0454933	0.0504371	-0.144348	0.0533617	0.367068	1
cytosine/cytosine_isomer/Cytosine	Diazines	HMDB0000630	0.00789078	0.0115231	-0.0146941	0.0304756	0.493483	1
C38:6 PC/PC(38:6)	Phosphatidylcholines	HMDB0007991	0.00561681	0.0113641	-0.0166565	0.0278901	0.621124	1
C20:0 LPC/LPC(20:0)		HMDB0010390	0.0193175	0.0286289	-0.0367941	0.0754291	0.499832	1
N-acetylornithine/N-Acetylornithine	Organic acids and derivatives	HMDB0003357	0.0021594	0.0120128	-0.0213852	0.025704	0.857342	1
C48:5 TAG/TG(48:5)	Triglycerides	HMDB0042789	0.0141788	0.0275317	-0.0397823	0.0681399	0.606553	1
trimethylbenzene/trimethylbenzene_isomer1/Trimethylbenzene	Benzene and substituted derivatives	HMDB0013733	-0.027137	0.0164639	-0.0594057	0.0051317	0.0992972	1
C5-DC carnitine/CAR(DC5:0)	Carnitines	HMDB0013130	0.010487	0.0115342	-0.0121197	0.0330937	0.363241	1
C22:1 SM	Sphingomyelins	HMDB0012104	0.0246084	0.0142404	-0.00330227	0.0525191	0.0839757	1
butyrobetaine		HMDB0001161	-0.0348669	0.0319488	-0.0974853	0.0277515	0.275124	1
2-methyl-4,5-benzoxazole/preliminary_ID_2-methyl-4,5-benzoxazole		HMDB0032390	-0.00349284	0.0164754	-0.0357841	0.0287984	0.832105	1
N4-acetylcytidine/N4-Acetylcytidine	Nucleosides, nucleotides, and analogues	HMDB0005923	0.00450534	0.0122019	-0.0194099	0.0284206	0.711953	1
trimethyllysine/N6,N6,N6-trimethyllysine/N-6-Trimethyllysine	Organic acids and derivatives	HMDB0001325	0.000217334	0.0123045	-0.0238991	0.0243338	0.985908	1
C46:3 TAG/TG(46:3)	Triglycerides	HMDB0042751	0.0171713	0.0274573	-0.0366439	0.0709866	0.531719	1
2-hydroxy-3-methylbutyrate/hydroxyisovalerate		HMDB0000407	-0.000556662	0.0268998	-0.0532793	0.052166	0.98349	1
C14 carnitine/CAR(14:0)	Carnitines	HMDB0005066	0.00386034	0.0113991	-0.0184815	0.0262022	0.734871	1
C40:10 PC/PC(40:10)	Phosphatidylcholines	HMDB0008511	0.0111378	0.0114748	-0.0113524	0.033628	0.331733	1
C54:2 TAG/TG(54:2)	Triglycerides	HMDB0005403	0.000255057	0.0116302	-0.0225398	0.0230499	0.982503	1
Glycodeoxycholic acid/glycodeoxycholate	Steroids and steroid derivatives	HMDB0000631	0.0488124	0.0298893	-0.00976959	0.107394	0.102447	1
homovanillate		HMDB0000118	0.00300463	0.0264769	-0.0488891	0.0548984	0.909649	1
C47:2 TAG/TG(47:2)	Triglycerides	HMDB0042076	0.00782674	0.0123036	-0.0162879	0.0319414	0.52469	1
C34:0 PS/PS(34:0)	Phosphatidylserines	HMDB0012356	0.00381443	0.0114381	-0.0186039	0.0262328	0.73877	1
C22:6 LPE/LPE(22:6)	Lysophosphatidylethanolamines	HMDB0011526	0.0107311	0.0115257	-0.0118588	0.033321	0.351822	1
C20:5 CE/CE(20:5)	Cholesteryl esters	HMDB0006731	0.0131716	0.0116381	-0.00963868	0.0359819	0.257734	1
C46:0 TAG/TG(46:0)	Triglycerides	HMDB0010411	0.00249258	0.0116785	-0.0203969	0.025382	0.830989	1
C24:1 SM/C24:1 SM-A/SM(d18:1/24:1)	Sphingomyelins	HMDB0012107	0.00340363	0.0114873	-0.0191111	0.0259183	0.767005	1
C49:1 TAG	Triglycerides	HMDB0011705	-0.0121784	0.0136586	-0.0389487	0.0145919	0.372589	1
C54:1 TAG/TG(54:1)	Triglycerides	HMDB0005395	-0.000451411	0.0115833	-0.0231543	0.0222515	0.968914	1
C48:1 TAG/TG(48:1)	Triglycerides	HMDB0005359	-0.00158921	0.0117367	-0.0245928	0.0214143	0.892292	1
preliminary_ID_Heptadecanoic acid (isomer)/heptadecanoate/preliminary_ID_Heptadecanoic acid	Fatty Acyls	HMDB0002259	-0.0110257	0.0291154	-0.0680908	0.0460395	0.704919	1
C50:4 TAG/TG(50:4)	Triglycerides	HMDB0005435	0.00896546	0.0133295	-0.0171598	0.0350907	0.501198	1
phenylacetylglutamine/alpha-N-Phenylacetylglutamine	Organic acids and derivatives	HMDB0006344	-0.00443845	0.0123161	-0.0285775	0.0197006	0.718564	1
C38:3 PE plasmalogen/PE(P-38:2)/PE(O-38:3)	PE plasmalogens	HMDB0011384	-0.0201245	0.0131276	-0.0458541	0.00560501	0.125276	1
preliminary_ID_Dodecanedioic acid (isomer)/dodecanedioate	Fatty Acyls	HMDB0000623	0.011169	0.0308331	-0.0492629	0.0716008	0.717173	1
dimethylglycine/Dimethylglycine	Carboxylic acids and derivatives	HMDB0000092	0.0141614	0.0115946	-0.00856362	0.0368864	0.221943	1
C50:5 TAG/TG(50:5)	Triglycerides	HMDB0010471	0.00608244	0.011635	-0.0167218	0.0288866	0.601134	1
8-HEPE/12-HEPE		HMDB0010202	0.0729525	0.0437772	-0.0128492	0.158754	0.0956237	1
C52:1 TAG/TG(52:1)	Triglycerides	HMDB0005367	-0.00450212	0.0116621	-0.0273593	0.0183551	0.699461	1
C50:1 TAG/TG(50:1)	Triglycerides	HMDB0005360	-0.00703943	0.0117629	-0.0300943	0.0160155	0.549545	1
C52:4 TAG/TG(52:4)	Triglycerides	HMDB0005363	-0.00873057	0.0118194	-0.0318961	0.014435	0.460109	1
C20:0 SM/SM(d18:1/20:0)	Sphingomyelins	HMDB0012102	0.0172609	0.0115876	-0.00545043	0.0399722	0.13633	1
C18:0 LPE/LPE(18:0)_B	Lysophosphatidylethanolamines	HMDB0011130	0.0064121	0.0142647	-0.0215462	0.0343704	0.653065	1
creatinine/Creatinine	Carboxylic acids and derivatives	HMDB0000562	-0.0027869	0.0117481	-0.0258127	0.0202389	0.812485	1
C22:4 LPC/LPC(22:4)		HMDB0010401	0.00450906	0.0294669	-0.053245	0.0622631	0.878382	1
C50:6 TAG/TG(50:6)	Triglycerides	HMDB0010497	0.00685197	0.0115946	-0.0158731	0.029577	0.554546	1
C45:1 TAG/TG(45:1)	Triglycerides	HMDB0042099	0.00818893	0.0123052	-0.0159288	0.0323067	0.50574	1
N-acetylaspartic acid/N-Acetylaspartic acid	Organic acids and derivatives	HMDB0000812	0.0173616	0.01552	-0.0130571	0.0477804	0.263285	1
C22:0 Ceramide (d18:1)/Cer(d18:1/22:0)	Ceramides	HMDB0004952	0.00265875	0.0117128	-0.0202979	0.0256154	0.820427	1
C47:1 TAG/TG(47:1)	Triglycerides	HMDB0042100	0.00642245	0.0123331	-0.0177499	0.0305948	0.602541	1
C34:3 DAG/DG(34:3)	Diglycerides	HMDB0007132	-0.00713366	0.0116313	-0.0299306	0.0156632	0.539667	1
Hydrocinnamic acid/hydrocinnamate		HMDB0000764	0.059508	0.0377482	-0.0144771	0.133493	0.114923	1
erythronate/threonate		HMDB0000613	-0.0272023	0.0273359	-0.0807796	0.0263751	0.319681	1
C52:2 TAG/TG(52:2)	Triglycerides	HMDB0005369	-0.00531445	0.0117461	-0.0283364	0.0177075	0.65095	1
7-methylguanine/7-Methylguanine	Organoheterocyclic compounds	HMDB0000897	0.00758697	0.0124393	-0.0167937	0.0319676	0.541916	1
C32:0 PC/PC(32:0)	Phosphatidylcholines	HMDB0007871	0.00109983	0.0115957	-0.0216272	0.0238269	0.924435	1
N-oleoylethanolamine		HMDB0002088	0.023506	0.0263774	-0.0281928	0.0752048	0.372854	1
C52:0 TAG/TG(52:0)	Triglycerides	HMDB0005365	0.000929004	0.0115943	-0.0217954	0.0236534	0.936137	1
isoleucine/Isoleucine	Organic acids and derivatives	HMDB0000172	-0.0078457	0.0115879	-0.0305575	0.0148661	0.498368	1
C32:0 DAG/DG(32:0)	Diglycerides	HMDB0007098	-0.00282635	0.011875	-0.0261009	0.0204482	0.811874	1
C34:2 DAG/DG(34:2)	Diglycerides	HMDB0007103	-0.0084798	0.0116643	-0.0313414	0.0143817	0.467232	1
allantoin/Allantoin	Azoles	HMDB0000462	0.00953851	0.0111203	-0.0122569	0.0313339	0.391027	1
C54:3 TAG/TG(54:3)	Triglycerides	HMDB0005405	0.00394252	0.0117461	-0.0190794	0.0269644	0.737139	1
C38:4 PE/PE(38:4)	Phosphatidylethanolamines	HMDB0009003	-0.00565804	0.0117224	-0.0286334	0.0173174	0.62933	1
C4 carnitine/CAR(4:0)	Carnitines	HMDB0002013	0.0020422	0.0115078	-0.0205127	0.0245971	0.859145	1
glycine	Carboxylic acids and derivatives	HMDB0000123	0.0143427	0.0120208	-0.0092176	0.0379031	0.232807	1
4-hydroxyhippurate/3-hydroxyhippurate	Benzenoids	HMDB0013678	0.0230756	0.0130514	-0.0025048	0.0486559	0.0770531	1
C52:7 TAG/TG(52:7)	Triglycerides	HMDB0010517	0.0023587	0.0114756	-0.0201331	0.0248505	0.83715	1
ribothymidine/Ribothymidine	Nucleosides, nucleotides, and analogues	HMDB0000884	-0.00488748	0.0123859	-0.0291634	0.0193884	0.693138	1
C20:4 CE/CE(20:4)	Cholesteryl esters	HMDB0006726	0.0151061	0.0117248	-0.0078742	0.0380864	0.197613	1
C38:5 PE plasmalogen	Phosphatidylethanolamine plasmalogens	HMDB0011253	-0.0229018	0.0209838	-0.0640294	0.0182258	0.275097	1
C58:11 TAG/TG(58:11)	Triglycerides	HMDB0010531	0.0019139	0.011328	-0.0202886	0.0241164	0.865834	1
C38:6 PS	Phosphatidylserines	HMDB0012362	0.000480504	0.0225629	-0.0437419	0.0447029	0.983009	1
malate		HMDB0000744	-0.00923801	0.0291865	-0.0664425	0.0479664	0.75161	1
C22:5 LPC/LPC(22:5)	Lysophosphatidylcholines	HMDB0010403	-0.00257941	0.0137889	-0.0296051	0.0244463	0.85161	1
Azelaic acid/azelate		HMDB0000784	0.0596091	0.0349563	-0.00890399	0.128122	0.0881485	1
C56:9 TAG/TG(56:9)	Triglycerides	HMDB0005448	0.00143685	0.0113395	-0.0207882	0.0236619	0.899168	1
C36:2 DAG/DG(36:2)	Diglycerides	HMDB0007218	-0.00318047	0.0116583	-0.0260303	0.0196693	0.785001	1
N2.N2-dimethylguanosine/N2,N2-dimethylguanosine/N2,N2-Dimethylguanosine	Nucleosides, nucleotides, and analogues	HMDB0004824	0.00486814	0.0120779	-0.018804	0.0285403	0.686902	1
indoxylsulfate		HMDB0000682	-0.00538088	0.0193726	-0.0433505	0.0325888	0.781199	1
Salicylic acid/salicylate		HMDB0001895	-0.0105651	0.0402093	-0.0893739	0.0682437	0.792742	1
C34:1 PC/PC(34:1)	Phosphatidylcholines	HMDB0007972	0.000342302	0.0116258	-0.0224439	0.0231285	0.976511	1
preliminary_ID_Dodecanoic acid/dodecanoate	Fatty Acyls	HMDB0000638	-0.0030308	0.0306718	-0.0631465	0.0570849	0.921286	1
pyridoxamine/lysine	Pyridines and derivatives	HMDB0001431	-0.000344952	0.0149536	-0.0296536	0.0289637	0.981596	1
C20:0 LPE_A		HMDB0011481	0.0177907	0.0268158	-0.0347672	0.0703487	0.507047	1
C20:4 LPE/LPE(20:4)	Lysophosphatidylethanolamines	HMDB0011517	0.0148096	0.0117949	-0.00830797	0.0379272	0.209263	1
hydroxycotinine/trans-3-Hydroxycotinine	Organoheterocyclic compounds	HMDB0001390	-0.00917428	0.0137248	-0.0360745	0.0177259	0.503851	1
caffeine/Caffeine	Imidazopyrimidines	HMDB0001847	0.00153631	0.0119768	-0.0219378	0.0250105	0.897933	1
C45:2 TAG/TG(45:2)	Triglycerides	HMDB0043170	0.0118504	0.0122774	-0.0122129	0.0359138	0.334434	1
C50:0 TAG/TG(50:0)	Triglycerides	HMDB0005357	-0.00331393	0.0116691	-0.0261849	0.0195571	0.776417	1
C56:5 TAG/TG(56:5)	Triglycerides	HMDB0005406	-0.0022733	0.0116523	-0.0251114	0.0205648	0.845319	1
campesterol		HMDB0002869	0.00866537	0.0135172	-0.0178278	0.0351586	0.521482	1
methylimidazole acetic acid/methylimidazoleacetic acid/Methylimidazoleacetic acid	Organoheterocyclic compounds	HMDB0002820	-0.000637416	0.0150212	-0.0300784	0.0288035	0.966152	1
leucine/Leucine	Carboxylic acids and derivatives	HMDB0000687	-0.00308822	0.0115761	-0.0257769	0.0196005	0.789642	1
C46:4 TAG/TG(46:4)	Triglycerides	HMDB0042548	0.0124554	0.0274655	-0.0413759	0.0662867	0.650194	1
C50:2 TAG/TG(50:2)	Triglycerides	HMDB0005377	-0.0051575	0.0116495	-0.0279901	0.0176751	0.657965	1
C36:1 PE/PE(36:1)	Phosphatidylethanolamines	HMDB0008993	-0.00745924	0.0131698	-0.0332715	0.018353	0.571127	1
Ne.Ne-dimethyllysine_pending_conf/N6,N6-dimethyllysine/N(6),N(6)-Dimethyl-lysine	Organic acids and derivatives	HMDB0013287	0.0029289	0.0121928	-0.0209685	0.0268263	0.810163	1
glutamine/Glutamine	Organic acids and derivatives	HMDB0000641	0.000345689	0.0115853	-0.0223612	0.0230525	0.976196	1
suberate		HMDB0000893	0.0257723	0.0222653	-0.017867	0.0694115	0.247065	1
creatine/Creatine	Organic acids and derivatives	HMDB0000064	-0.0017274	0.0114891	-0.0242456	0.0207908	0.880488	1
1,7-dimethyluric acid/1,7-Dimethyluric acid	Organoheterocyclic compounds	HMDB0011103	0.00835654	0.0122273	-0.0156085	0.0323216	0.494333	1
valine/Valine	Carboxylic acids and derivatives	HMDB0000883	-0.00472426	0.0115346	-0.0273316	0.0178831	0.682118	1
N6-acetyllysine/N6-Acetyllysine/N6-acetyl-L-lysine/N6-acetyl-lysine	Organic acids and derivatives	HMDB0000206	-0.00571906	0.0118258	-0.0288972	0.0174591	0.628664	1
1-methylnicotinamide/1-Methyl nicotinamide	Pyridines and derivatives	HMDB0000699	-0.0171603	0.0114482	-0.0395984	0.00527779	0.133887	1
C56:1 TAG/TG(56:1)	Triglycerides	HMDB0005396	-0.00275084	0.0119314	-0.0261359	0.0206342	0.81766	1
sebacate	Fatty Acyls	HMDB0000792	-0.0136059	0.0377293	-0.087554	0.0603422	0.718385	1
N-acetylspermidine/N1-acetylspermidine/N1-Acetylspermidine	Organic acids and derivatives	HMDB0001276	-0.00636528	0.0123387	-0.0305487	0.0178181	0.605939	1
acetyl-galactosamine/N-acetylgalactosamine		HMDB0000853	-0.00627014	0.0176554	-0.040874	0.0283338	0.722484	1
guanidoacetic acid/guanidinoacetic acid/Guanidoacetic acid	Carboxylic acids and derivatives	HMDB0000128	-0.00355129	0.0123945	-0.0278441	0.0207415	0.774479	1
C56:4 TAG/TG(56:4)	Triglycerides	HMDB0005398	0.00299728	0.0120218	-0.0205651	0.0265596	0.803113	1
C51:2 TAG/TG(51:2)	Triglycerides	HMDB0005362	0.0026897	0.0130479	-0.0228837	0.0282631	0.836681	1
C55:2 TAG/TG(55:2)	Triglycerides	HMDB0042226	-0.000995687	0.0123334	-0.0251687	0.0231774	0.935656	1
cortisol/Cortisol	Steroids and steroid derivatives	HMDB0000063	-0.0045979	0.0118472	-0.027818	0.0186222	0.697943	1
imidazole propionate/Imidazolepropionic acid	Organoheterocyclic compounds	HMDB0002271	-0.00890884	0.0159327	-0.0401364	0.0223187	0.576057	1
C36:4 PC-B/PC(36:4)_B	Phosphatidylcholines	HMDB0008138	-0.00173511	0.011705	-0.0246764	0.0212062	0.882156	1
C22:6 CE/CE(22:6)	Cholesteryl esters	HMDB0006733	0.0167791	0.0116968	-0.00614618	0.0397044	0.151428	1
C34:0 DAG/DG(34:0)	Diglycerides	HMDB0007100	-0.00223813	0.01245	-0.0266397	0.0221634	0.857334	1
C58:6 TAG/TG(58:6)	Triglycerides	HMDB0005458	-0.00447166	0.0129488	-0.0298508	0.0209075	0.729843	1
C52:5 TAG/TG(52:5)	Triglycerides	HMDB0005380	0.000935163	0.0145825	-0.027646	0.0295163	0.948867	1
Deoxycholic acid/deoxycholate	Steroids and steroid derivatives	HMDB0000626	0.0141804	0.0312831	-0.0471333	0.075494	0.650339	1
C56:10 TAG/TG(56:10)	Triglycerides	HMDB0010513	0.00294996	0.0128804	-0.0222952	0.0281952	0.818848	1
C48:0 TAG/TG(48:0)	Triglycerides	HMDB0005356	-0.00225367	0.0117158	-0.0252162	0.0207088	0.847459	1
tyrosine/Tyrosine	Carboxylic acids and derivatives	HMDB0000158	0.00954178	0.0115322	-0.013061	0.0321445	0.40801	1
2-aminobutyrate		HMDB0000650	0.00814418	0.0266959	-0.0441788	0.0604671	0.760311	1
C56:2 TAG/TG(56:2)	Triglycerides	HMDB0005404	0.0050316	0.011618	-0.0177392	0.0278024	0.664951	1
C49:3 TAG/TG(49:3)	Triglycerides	HMDB0042103	0.00792986	0.012314	-0.0162051	0.0320648	0.519593	1
C36:0 PE/PE(36:0)	Phosphatidylethanolamines	HMDB0008991	0.00470545	0.0131876	-0.0211418	0.0305527	0.721236	1
C20:1 LPC/LPC(20:1)		HMDB0010391	0.0108146	0.0280981	-0.0442568	0.0658859	0.700322	1
3-methylhistidine/methylhistidine/3-Methylhistidine	Organic acids and derivatives	HMDB0000479	-0.00367424	0.0139205	-0.0309579	0.0236094	0.791822	1
cerulenin		HMDB0015168	0.0157989	0.0171633	-0.0178405	0.0494382	0.357308	1
betaine/Betaine	Carboxylic acids and derivatives	HMDB0000043	0.00548561	0.0118274	-0.0176956	0.0286668	0.642786	1
N1,N12-diacetylspermine/diacetylspermine/N1,N12-Diacetylspermine	Organic acids and derivatives	HMDB0002172	0.0365547	0.0163629	0.00448393	0.0686254	0.0254835	1
C49:2 TAG/TG(49:2)	Triglycerides	HMDB0011706	0.00395815	0.0123259	-0.0202001	0.0281164	0.748115	1
C54:9 TAG/TG(54:9)	Triglycerides	HMDB0010498	0.00167622	0.0113328	-0.0205357	0.0238881	0.882415	1
C36:1 PE plasmalogen/PE(P-36:0)/PE(O-36:1)	PE plasmalogens	HMDB0009016	0.00395571	0.0128217	-0.0211745	0.0290859	0.75769	1
alpha-glutamyllysine/L-alpha-glutamyl-L-Lysine/L-alpha-glutamyl-L-lysine		HMDB0004207	0.00953793	0.0245322	-0.0385443	0.0576201	0.69743	1
N-acetylleucine		HMDB0011756	0.00340278	0.0195731	-0.0349597	0.0417653	0.861983	1
2-hydroxy-3-methylpentanoate/hydroxyisocaproate		HMDB0000317	-0.0204599	0.0272119	-0.0737943	0.0328745	0.452127	1
C36:1 DAG/DG(36:1)	Diglycerides	HMDB0007216	-0.00147945	0.0119137	-0.0248298	0.0218709	0.901172	1
C16:0 SM/SM(d18:1/16:0)	Sphingomyelins	HMDB0010169	0.0150847	0.0117236	-0.00789313	0.0380625	0.198201	1
hydroxyproline/Hydroxyproline	Carboxylic acids and derivatives	HMDB0000725	-0.00793856	0.0114414	-0.0303633	0.0144861	0.487779	1
C55:3 TAG/TG(55:3)	Triglycerides	HMDB0042466	8.24142e-05	0.0133284	-0.0260408	0.0262056	0.995066	1
proline betaine/proline-betaine/Proline betaine	Organic acids and derivatives	HMDB0004827	0.0103775	0.0123406	-0.0138095	0.0345646	0.400388	1
quinate		HMDB0003072	-0.014475	0.0247106	-0.062907	0.0339569	0.558022	1
C10:2 carnitine	Carnitines	HMDB0013325	0.00183187	0.0120172	-0.0217214	0.0253852	0.878842	1
C58:7 TAG/TG(58:7)	Triglycerides	HMDB0005471	-0.00970928	0.0124189	-0.0340498	0.0146313	0.434323	1
C32:1 DAG/DG(32:1)	Diglycerides	HMDB0007099	-0.0053005	0.0116848	-0.0282023	0.0176013	0.6501	1
1-methylguanosine/1-Methylguanosine/methylguanosine		HMDB0001563	0.00137249	0.0119424	-0.0220342	0.0247792	0.908504	1
SDMA/Symmetric dimethyl-arginine	Organic acids and derivatives	HMDB0003334	0.00654111	0.0130301	-0.0189973	0.0320796	0.615667	1
C54:8 TAG/TG(54:8)	Triglycerides	HMDB0010518	0.000241262	0.011421	-0.0221436	0.0226261	0.983146	1
preliminary_ID_Undecanedioic acid (isomer)/undecanedionate		HMDB0000888	0.034024	0.0492219	-0.0624492	0.130497	0.489417	1
quinolinate		HMDB0000232	-0.0133188	0.0194074	-0.0513567	0.0247191	0.492541	1
C53:3 TAG/TG(53:3)	Triglycerides	HMDB0043058	-0.00348654	0.0137497	-0.0304355	0.0234624	0.799826	1
trigonelline/Trigonelline	Alkaloids and derivatives	HMDB0000875	0.0133594	0.0120894	-0.0103354	0.0370541	0.269139	1
N6-methyllysine/N(6)-Methyllysine		HMDB0002038	-0.000625366	0.0320179	-0.0633793	0.0621285	0.984417	1
C24:0 LPC/LPC(24:0)		HMDB0010405	-0.00777804	0.0287165	-0.0640614	0.0485053	0.786502	1
C51:3 TAG/TG(51:3)	Triglycerides	HMDB0011701	0.00100404	0.0127026	-0.0238926	0.0259007	0.936999	1
C38:2 PE/PE(38:2)	Phosphatidylethanolamines	HMDB0008942	0.00295667	0.0117748	-0.0201214	0.0260348	0.801735	1
C34:1 DAG/DG(34:1)	Diglycerides	HMDB0007102	-0.00336747	0.0116758	-0.0262515	0.0195166	0.773029	1
C18:3 LPE/LPE(18:3)	Lysophosphatidylethanolamines	HMDB0011478	0.00413679	0.0137362	-0.0227857	0.0310593	0.763293	1
vitamin A/Retinol		HMDB0000305	0.006173	0.0250254	-0.0428758	0.0552218	0.805164	1
C18:0 CE/CE(18:0)	Cholesteryl esters	HMDB0010368	0.0217758	0.0118003	-0.00135224	0.0449039	0.0649838	1
lysine/Lysine	Carboxylic acids and derivatives	HMDB0000182	0.00439631	0.0117462	-0.0186257	0.0274184	0.708199	1
C38:4 PC/PC(38:4)		HMDB0008048	0.005473	0.0116654	-0.0173908	0.0283368	0.638952	1
cholesterol/Cholesterol		HMDB0000067	0.00717835	0.0130844	-0.0184665	0.0328232	0.583266	1
C56:3 TAG/TG(56:3)	Triglycerides	HMDB0005410	0.00602257	0.0116175	-0.0167472	0.0287924	0.604174	1
N-acetyalanine/N-acetylalanine/N-Acetylalanine	Organic acids and derivatives	HMDB0000766	-0.00762793	0.017351	-0.0416352	0.0263793	0.660208	1
cotinine/Cotinine	Organoheterocyclic compounds	HMDB0001046	-0.00265772	0.0129615	-0.0280618	0.0227464	0.837535	1
N1-methyl-2-pyridone-5-carboxamide/N1-Methyl-2-pyridone-5-carboxamide	Organoheterocyclic compounds	HMDB0004193	-0.0132611	0.0122612	-0.0372927	0.0107704	0.279453	1
glycocholate		HMDB0001396	-0.0498991	0.0288522	-0.106448	0.0066503	0.0837252	1
homoserine		HMDB0000719	0.0203142	0.0291506	-0.03682	0.0774483	0.485884	1
mesaconate		HMDB0000749	0.012077	0.0305682	-0.0478356	0.0719897	0.69278	1
3-hydroxymethylglutarate/anhydroDglucose		HMDB0000355	0.0331802	0.0286022	-0.0228791	0.0892394	0.246026	1
1-methyladenosine/1-Methyladenosine		HMDB0003331	0.00931314	0.0233933	-0.0365368	0.0551631	0.690548	1
C16 carnitine/CAR(16:0)	Carnitines	HMDB0000222	-0.015083	0.024041	-0.0622025	0.0320366	0.530407	1
sphinganine/Sphinganine		HMDB0000269	0.0558639	0.0299589	-0.00285435	0.114582	0.0622251	1
hypotaurine/Hypotaurine		HMDB0000965	0.030979	0.0314511	-0.0306641	0.092622	0.32463	1
C18 carnitine/CAR(18:0)	Carnitines	HMDB0000848	0.0211162	0.0238833	-0.0256942	0.0679266	0.37662	1
C18:1 LPC plasmalogen/C18:1 LPC plasmalogen_B/C18:1 LPC plasmalogen A/LPC(P-18:0)/LPC(O-18:1)		HMDB0013122	0.0112437	0.0333264	-0.0540747	0.0765622	0.735829	1
C18:0 MAG/MG(18:0)		HMDB0011131	0.024806	0.0260064	-0.0261657	0.0757776	0.340165	1
C36:0 DAG/DG(36:0)	Diglycerides	HMDB0007158	-0.00610588	0.0256471	-0.0563732	0.0441614	0.811824	1
C38:4 DAG/DG(38:4)	Diglycerides	HMDB0007170	0.00998798	0.0257514	-0.0404839	0.0604599	0.698119	1
arginine/Arginine		HMDB0000517	-0.00666963	0.0238743	-0.0534623	0.040123	0.779965	1
C34:0 PC/PC(34:0)		HMDB0007970	0.025815	0.0252799	-0.0237328	0.0753628	0.307176	1
C36:0 PC/PC(36:0)		HMDB0008036	0.0288681	0.0253682	-0.0208527	0.0785889	0.255136	1
C40:7 PC plasmalogen/PC(P-40:6)/PC(O-40:7)		HMDB0011294	0.011037	0.0257667	-0.0394648	0.0615388	0.668401	1
C18:2 carnitine/CAR(18:2)	Carnitines	HMDB0006469	-0.0151602	0.024375	-0.0629344	0.032614	0.533971	1
C16:1 MAG/MG(16:1)		HMDB0011565	0.0130169	0.0259455	-0.0378353	0.0638691	0.615877	1
C36:1 PC plasmalogen/PC(P-36:0)/PC(O-36:1)		HMDB0011241	0.0343366	0.0255325	-0.0157062	0.0843794	0.178684	1
C22:0 SM/SM(d18:1/22:0)	Sphingomyelins	HMDB0012103	0.0245301	0.025578	-0.025602	0.0746621	0.337545	1
C38:6 PC plasmalogen/PC(P-38:5)/PC(O-38:6)		HMDB0011319	-0.00289231	0.0279992	-0.0577698	0.0519852	0.917725	1
C18:1 carnitine/CAR(18:1)	Carnitines	HMDB0005065	0.0151055	0.0239244	-0.0317855	0.0619966	0.52779	1
C3-DC-CH3 carnitine		HMDB0013133	0.0503707	0.0273491	-0.00323269	0.103974	0.0655098	1

## Sheet: grs6
Metabolite name	Metabolite class	HMDB ID	effect estimates	standard error	95%CI lower bound	95%CI upper bound	raw p value	NEF-adjusted p-value
C36:1 DAG/DG(36:1)	Diglycerides	HMDB0007216	0.0108793	0.011793	-0.0122346	0.0339932	0.356256	1
kynurenine		HMDB0000684	0.0439414	0.0196598	0.00540884	0.0824739	0.0254117	1
C54:2 TAG/TG(54:2)	Triglycerides	HMDB0005403	0.0170446	0.0115586	-0.00560988	0.039699	0.140314	1
C36:2 DAG/DG(36:2)	Diglycerides	HMDB0007218	-0.00117904	0.0115809	-0.0238772	0.0215191	0.918908	1
C52:2 TAG/TG(52:2)	Triglycerides	HMDB0005369	0.0021371	0.0116624	-0.0207209	0.0249951	0.854604	1
C55:2 TAG/TG(55:2)	Triglycerides	HMDB0042226	0.0102936	0.0122419	-0.0137001	0.0342873	0.400433	1
C56:2 TAG/TG(56:2)	Triglycerides	HMDB0005404	0.0200632	0.0115422	-0.0025591	0.0426855	0.0821672	1
C34:0 DAG/DG(34:0)	Diglycerides	HMDB0007100	0.00337164	0.0123223	-0.0207797	0.027523	0.784376	1
C54:1 TAG/TG(54:1)	Triglycerides	HMDB0005395	0.0207094	0.0115104	-0.00185058	0.0432694	0.0719887	1
C38:6 PE/PE(38:6)	Phosphatidylethanolamines	HMDB0009102	-0.00103621	0.0114292	-0.0234371	0.0213646	0.92776	1
1-methylguanine		HMDB0003282	0.00481689	0.0129614	-0.020587	0.0302208	0.710166	1
C56:3 TAG/TG(56:3)	Triglycerides	HMDB0005410	0.0112561	0.01154	-0.0113618	0.033874	0.32936	1
allantoin/Allantoin	Azoles	HMDB0000462	0.00982426	0.0109912	-0.0117181	0.0313667	0.371414	1
C52:1 TAG/TG(52:1)	Triglycerides	HMDB0005367	0.0100254	0.0115889	-0.0126884	0.0327392	0.38699	1
N2.N2-dimethylguanosine/N2,N2-dimethylguanosine/N2,N2-Dimethylguanosine	Nucleosides, nucleotides, and analogues	HMDB0004824	0.00892139	0.0119954	-0.0145893	0.032432	0.457039	1
C34:1 DAG/DG(34:1)	Diglycerides	HMDB0007102	-0.0130876	0.0115976	-0.0358186	0.00964327	0.259118	1
C38:4 PE/PE(38:4)	Phosphatidylethanolamines	HMDB0009003	-0.00779874	0.0116505	-0.0306332	0.0150357	0.503244	1
C56:1 TAG/TG(56:1)	Triglycerides	HMDB0005396	0.0242517	0.0118707	0.000985573	0.0475179	0.0410535	1
C44:1 TAG/TG(44:1)	Triglycerides	HMDB0042301	0.0121594	0.0271119	-0.040979	0.0652977	0.653801	1
7-methylguanine/7-Methylguanine	Organoheterocyclic compounds	HMDB0000897	0.0148614	0.0123425	-0.00932953	0.0390523	0.228559	1
C34:2 DAG/DG(34:2)	Diglycerides	HMDB0007103	-0.0148529	0.0115859	-0.0375609	0.00785505	0.199849	1
C32:0 DAG/DG(32:0)	Diglycerides	HMDB0007098	-0.0146858	0.0117502	-0.0377158	0.00834416	0.21136	1
C34:1 PC/PC(34:1)	Phosphatidylcholines	HMDB0007972	0.0151495	0.0115536	-0.00749507	0.0377941	0.189776	1
C52:3 TAG/TG(52:3)	Triglycerides	HMDB0005384	-0.00383459	0.0123885	-0.0281156	0.0204465	0.75692	1
C44:2 TAG/TG(44:2)	Triglycerides	HMDB0042279	0.00321466	0.027064	-0.0498298	0.0562591	0.90545	1
C36:2 PE/PE(36:2)	Phosphatidylethanolamines	HMDB0008994	0.00264393	0.0115398	-0.0199736	0.0252614	0.81878	1
C48:3 TAG/TG(48:3)	Triglycerides	HMDB0005432	0.00345998	0.0115769	-0.0192302	0.0261502	0.765039	1
C48:2 TAG/TG(48:2)	Triglycerides	HMDB0005376	0.00181825	0.0116245	-0.0209654	0.0246019	0.875706	1
C46:3 TAG/TG(46:3)	Triglycerides	HMDB0042751	-0.00766147	0.0271789	-0.0609311	0.0456082	0.778028	1
C50:3 TAG/TG(50:3)	Triglycerides	HMDB0005433	-0.0045144	0.0115842	-0.0272189	0.0181901	0.696755	1
C36:4 PE/PE(36:4)	Phosphatidylethanolamines	HMDB0008937	-0.00546259	0.0116524	-0.0283009	0.0173757	0.639217	1
C20:4 CE/CE(20:4)	Cholesteryl esters	HMDB0006726	0.00749642	0.0116631	-0.0153628	0.0303557	0.520389	1
indoxylsulfate		HMDB0000682	0.0234763	0.0195733	-0.0148867	0.0618392	0.230372	1
C54:3 TAG/TG(54:3)	Triglycerides	HMDB0005405	0.00970612	0.0116653	-0.0131574	0.0325696	0.405379	1
C34:2 PE/PE(34:2)	Phosphatidylethanolamines	HMDB0008928	-0.0073676	0.0116267	-0.0301555	0.0154203	0.52629	1
methylimidazole acetic acid/methylimidazoleacetic acid/Methylimidazoleacetic acid	Organoheterocyclic compounds	HMDB0002820	-0.00409606	0.0148565	-0.0332142	0.0250221	0.782772	1
C50:2 TAG/TG(50:2)	Triglycerides	HMDB0005377	-0.00913156	0.0115736	-0.0318154	0.0135523	0.430113	1
C38:5 PE/PE(38:5)	Phosphatidylethanolamines	HMDB0009069	-0.00741229	0.0117414	-0.030425	0.0156004	0.527848	1
quinolinate		HMDB0000232	0.0427979	0.0196264	0.00433077	0.081265	0.0292112	1
thymine		HMDB0000262	0.0105503	0.0247982	-0.0380533	0.0591539	0.670513	1
pseudouridine/Pseudouridine	Nucleosides, nucleotides, and analogues	HMDB0000767	0.00678207	0.0114332	-0.0156266	0.0291907	0.553054	1
C46:2 TAG/TG(46:2)	Triglycerides	HMDB0010419	0.0058867	0.0115796	-0.0168089	0.0285823	0.611195	1
N4-acetylcytidine/N4-Acetylcytidine	Nucleosides, nucleotides, and analogues	HMDB0005923	0.00696472	0.0121009	-0.0167525	0.030682	0.564915	1
C45:2 TAG/TG(45:2)	Triglycerides	HMDB0043170	0.00639721	0.0121847	-0.0174843	0.0302787	0.599569	1
C36:3 DAG/DG(36:3)	Diglycerides	HMDB0007219	-0.011315	0.0116378	-0.0341246	0.0114947	0.33092	1
beta-alanine	Carboxylic acids and derivatives	HMDB0000056	0.0310501	0.0201772	-0.00849643	0.0705966	0.123835	1
C36:1 PE/PE(36:1)	Phosphatidylethanolamines	HMDB0008993	0.00907223	0.013074	-0.0165524	0.0346969	0.487737	1
C42:0 TAG/TG(42:0)	Triglycerides	HMDB0072780	0.0210576	0.0268717	-0.03161	0.0737251	0.433255	1
C46:1 TAG/TG(46:1)	Triglycerides	HMDB0010412	0.00531969	0.01162	-0.0174551	0.0280945	0.647093	1
C32:1 DAG/DG(32:1)	Diglycerides	HMDB0007099	-0.0172799	0.0116063	-0.0400278	0.00546795	0.136528	1
C52:0 TAG/TG(52:0)	Triglycerides	HMDB0005365	0.0181297	0.011517	-0.0044433	0.0407026	0.11545	1
acetyl-galactosamine/N-acetylgalactosamine		HMDB0000853	-0.000520793	0.0176973	-0.0352069	0.0341653	0.976523	1
N1,N12-diacetylspermine/diacetylspermine/N1,N12-Diacetylspermine	Organic acids and derivatives	HMDB0002172	0.0251409	0.0161774	-0.00656621	0.056848	0.120166	1
8-HEPE/12-HEPE		HMDB0010202	-0.0384256	0.0453629	-0.127335	0.0504841	0.396955	1
C18:1 CE/CE(18:1)	Cholesteryl esters	HMDB0000918	0.0119624	0.0132109	-0.0139304	0.0378552	0.365202	1
C16:0 LPE/LPE(16:0)	Lysophosphatidylethanolamines	HMDB0011503	0.0205833	0.0130272	-0.00494959	0.0461163	0.114102	1
C36:1 PC/PC(36:1)	Phosphatidylcholines	HMDB0008038	0.0200372	0.0116667	-0.00282904	0.0429035	0.0858925	1
C4 carnitine/CAR(4:0)	Carnitines	HMDB0002013	0.00618411	0.0114134	-0.0161857	0.0285539	0.587935	1
C49:3 TAG/TG(49:3)	Triglycerides	HMDB0042103	-0.0104849	0.0122277	-0.0344508	0.0134811	0.391188	1
C48:4 TAG/TG(48:4)	Triglycerides	HMDB0042811	-0.0227608	0.0271957	-0.0760634	0.0305418	0.402633	1
C50:1 TAG/TG(50:1)	Triglycerides	HMDB0005360	-0.00994185	0.0116867	-0.0328473	0.0129636	0.394936	1
alanine/Alanine	Carboxylic acids and derivatives	HMDB0000161	0.00398803	0.0113581	-0.0182734	0.0262494	0.725499	1
C55:3 TAG/TG(55:3)	Triglycerides	HMDB0042466	-0.00716107	0.0131571	-0.0329486	0.0186264	0.586254	1
C47:2 TAG/TG(47:2)	Triglycerides	HMDB0042076	0.00185484	0.0122066	-0.0220697	0.0257794	0.879224	1
C24:1 Ceramide (d18:1)/C24:1 Ceramide (d18:1)-B/Cer(d18:1/24:1)	Ceramides	HMDB0004953	0.0102337	0.011516	-0.0123372	0.0328047	0.37419	1
N-acetylleucine		HMDB0011756	0.0498995	0.0194451	0.0117879	0.0880112	0.0102826	1
C30:1 PC/PC(30:1)	Phosphatidylcholines	HMDB0007870	0.00682381	0.0115395	-0.0157932	0.0294409	0.554291	1
C45:1 TAG/TG(45:1)	Triglycerides	HMDB0042099	0.0073283	0.0121969	-0.0165772	0.0312338	0.547952	1
C14:1 MAG		HMDB0011562	-0.0372392	0.0489905	-0.133259	0.0587805	0.447177	1
C32:1 PC/PC(32:1)	Phosphatidylcholines	HMDB0007873	0.00485667	0.0114467	-0.0175784	0.0272917	0.671357	1
C46:4 TAG/TG(46:4)	Triglycerides	HMDB0042548	-0.0112606	0.0271412	-0.0644563	0.0419351	0.678223	1
2-methyl-4,5-benzoxazole/preliminary_ID_2-methyl-4,5-benzoxazole		HMDB0032390	-0.0194837	0.0161744	-0.051185	0.0122175	0.228357	1
preliminary_ID_Heptadecanoic acid (isomer)/heptadecanoate/preliminary_ID_Heptadecanoic acid	Fatty Acyls	HMDB0002259	-0.0290229	0.0288668	-0.0856008	0.027555	0.3147	1
C40:6 PC/PC(40:6)	Phosphatidylcholines	HMDB0008057	0.0150035	0.011195	-0.0069383	0.0369453	0.180182	1
C38:6 PC/PC(38:6)	Phosphatidylcholines	HMDB0007991	0.0153703	0.0113024	-0.00678203	0.0375227	0.173857	1
C16:0 CE/CE(16:0)	Cholesteryl esters	HMDB0000885	0.0079768	0.0117866	-0.0151246	0.0310782	0.498554	1
dimethylglycine/Dimethylglycine	Carboxylic acids and derivatives	HMDB0000092	-0.00145172	0.0114867	-0.0239652	0.0210618	0.899429	1
C48:5 TAG/TG(48:5)	Triglycerides	HMDB0042789	-0.0196503	0.02722	-0.0730006	0.0336999	0.470351	1
C38:4 PI	Phosphatidylinositols	HMDB0009815	0.0528986	0.0160967	0.0213497	0.0844476	0.00101511	0.131964
preliminary_ID_Hexadecanedioic acid (isomer)/hexadecanedioate	Fatty Acyls	HMDB0000672	0.061981	0.0299398	0.00330003	0.120662	0.0384349	1
C38:5 DAG/DG(38:5)	Diglycerides	HMDB0007199	-0.0124526	0.0116057	-0.0351993	0.0102941	0.283282	1
sebacate	Fatty Acyls	HMDB0000792	0.0315836	0.0357249	-0.0384359	0.101603	0.376654	1
DMGV		HMDB0240212	-0.00699492	0.019691	-0.0455887	0.0315988	0.722415	1
Glycoursodeoxycholic acid/glycoursodeoxycholate	Steroids and steroid derivatives	HMDB0000708	0.0137748	0.0292551	-0.0435641	0.0711138	0.637746	1
C48:1 TAG/TG(48:1)	Triglycerides	HMDB0005359	-0.0044035	0.0116609	-0.0272584	0.0184514	0.705705	1
C9 carnitine/CAR(9:0)	Carnitines	HMDB0013288	0.00276202	0.0115566	-0.0198885	0.0254126	0.811106	1
C51:3 TAG/TG(51:3)	Triglycerides	HMDB0011701	-0.0169237	0.0126397	-0.041697	0.00784971	0.180594	1
C44:0 TAG/TG(44:0)	Triglycerides	HMDB0042063	0.00872722	0.0115924	-0.0139934	0.0314478	0.451545	1
C51:0 TAG/TG(51:0)	Triglycerides	HMDB0031106	0.00198467	0.0124484	-0.0224137	0.026383	0.873328	1
C51:2 TAG/TG(51:2)	Triglycerides	HMDB0005362	0.000794969	0.0129417	-0.0245702	0.0261601	0.951019	1
C20:5 CE/CE(20:5)	Cholesteryl esters	HMDB0006731	0.0141762	0.0115747	-0.00850979	0.0368622	0.220666	1
C47:1 TAG/TG(47:1)	Triglycerides	HMDB0042100	-0.000832535	0.0122239	-0.024791	0.0231259	0.9457	1
threonine	Organic acids and derivatives	HMDB0000167	0.0199962	0.0118479	-0.0032253	0.0432178	0.0914613	1
C14:0 LPC/LPC(14:0)	Lysophosphatidylcholines	HMDB0010379	-0.00123633	0.0131178	-0.0269467	0.0244741	0.924912	1
vitamin A/Retinol		HMDB0000305	0.0205508	0.0254837	-0.0293964	0.0704979	0.419996	1
valine/Valine	Carboxylic acids and derivatives	HMDB0000883	0.00704274	0.0114424	-0.0153839	0.0294694	0.538227	1
thiamine/Thiamine		HMDB0000235	-0.00981123	0.0111638	-0.0316919	0.0120694	0.379486	1
C18:0 CE/CE(18:0)	Cholesteryl esters	HMDB0010368	0.0076829	0.0117184	-0.0152846	0.0306504	0.512062	1
proline/Proline	Carboxylic acids and derivatives	HMDB0000162	0.00870715	0.0115895	-0.0140078	0.0314221	0.452473	1
C20:1 LPE/LPE(20:1)	Lysophosphatidylethanolamines	HMDB0011512	-0.00605895	0.0138738	-0.0332511	0.0211332	0.662316	1
C20:3 CE/CE(20:3)	Cholesteryl esters	HMDB0006736	0.00542275	0.0117611	-0.0176286	0.0284741	0.644745	1
isoleucine/Isoleucine	Organic acids and derivatives	HMDB0000172	0.0103914	0.0114933	-0.012135	0.0329178	0.365927	1
MDA		HMDB0006112	-0.0233594	0.0277256	-0.0777006	0.0309818	0.399496	1
campesterol		HMDB0002869	0.0252807	0.0134603	-0.00110105	0.0516624	0.0603587	1
ADMA/SDMA/Dimethylarginine	Organic acids and derivatives	HMDB0001539	-0.00170496	0.0130417	-0.0272663	0.0238564	0.895988	1
butyrobetaine		HMDB0001161	0.0437086	0.0311869	-0.0174166	0.104834	0.161063	1
C7 carnitine/CAR(7:0)	Carnitines	HMDB0013238	-0.000882922	0.0112684	-0.0229686	0.0212028	0.937547	1
C34:2 PC/PC(34:2)	Phosphatidylcholines	HMDB0007973	0.0235636	0.0130996	-0.00211102	0.0492383	0.0720485	1
cortisone/Cortisone	Steroids and steroid derivatives	HMDB0002802	-0.0104681	0.01175	-0.0334977	0.0125615	0.372983	1
urate/uric acid/Uric acid	Imidazopyrimidines	HMDB0000289	0.000313158	0.0118991	-0.0230086	0.0236349	0.979004	1
C40:9 PC/PC(40:9)	Phosphatidylcholines	HMDB0008731	0.0124985	0.0112856	-0.00962095	0.0346179	0.268091	1
trimethylamine-N-oxide/Trimethylamine N-oxide	Organonitrogen compounds	HMDB0000925	0.0172662	0.0112345	-0.00475296	0.0392853	0.124319	1
C32:0 PE/PE(32:0)	Phosphatidylethanolamines	HMDB0008923	-0.00368335	0.0131642	-0.0294848	0.022118	0.779631	1
Glycodeoxycholic acid/glycodeoxycholate	Steroids and steroid derivatives	HMDB0000631	0.0339568	0.0293376	-0.0235439	0.0914574	0.247089	1
C53:3 TAG/TG(53:3)	Triglycerides	HMDB0043058	-0.00587851	0.0135943	-0.0325228	0.0207658	0.665432	1
C10:2 carnitine	Carnitines	HMDB0013325	-0.00277037	0.0118472	-0.0259905	0.0204498	0.815108	1
C38:2 PC/PC(38:2)		HMDB0008270	0.0148889	0.0115434	-0.00773565	0.0375135	0.197112	1
C22:6 LPE/LPE(22:6)	Lysophosphatidylethanolamines	HMDB0011526	0.0145254	0.0114595	-0.00793479	0.0369856	0.204961	1
C50:0 TAG/TG(50:0)	Triglycerides	HMDB0005357	0.00275183	0.0115922	-0.0199685	0.0254721	0.812357	1
malate		HMDB0000744	0.0515076	0.0298106	-0.00691999	0.109935	0.0840184	1
C38:3 PC/PC(38:3)	Phosphatidylcholines	HMDB0008047	0.00444178	0.0115473	-0.0181906	0.0270741	0.70049	1
C30:0 PC/PC(30:0)	Phosphatidylcholines	HMDB0007869	-6.69872e-05	0.0116079	-0.022818	0.0226841	0.995396	1
glycine	Carboxylic acids and derivatives	HMDB0000123	0.0161855	0.0119263	-0.00718962	0.0395606	0.174741	1
C3 carnitine/CAR(3:0)	Carnitines	HMDB0000824	0.0085362	0.0113303	-0.0136707	0.0307431	0.45121	1
C34:1 PC plasmalogen-B/C34:1 PC plasmalogen/PC(P-34:0)/PC(O-34:1)_B	PC plasmalogens	HMDB0011239	0.0233471	0.0140575	-0.0042051	0.0508994	0.0967478	1
C36:3 PE/PE(36:3)	Phosphatidylethanolamines	HMDB0009060	0.000993854	0.0115224	-0.0215897	0.0235774	0.931265	1
acetyl-galactosamine/N-acetylgalactosamine/N-Acetyl-D-galactosamine	Organic oxygen compounds	HMDB0000212	0.0140211	0.0172994	-0.0198851	0.0479272	0.417655	1
lysine/Lysine	Carboxylic acids and derivatives	HMDB0000182	0.0127689	0.0116095	-0.00998523	0.0355231	0.271389	1
4-hydroxyhippurate/3-hydroxyhippurate	Benzenoids	HMDB0013678	0.0460787	0.0129112	0.0207733	0.0713841	0.000358478	0.0466021
Acisoga/acisoga		HMDB0061384	0.0374449	0.0370321	-0.0351367	0.110027	0.311946	1
aspartate		HMDB0000191	-0.0348946	0.0279123	-0.0896018	0.0198125	0.211244	1
C38:4 PC plasmalogen/PC(P-38:3)/PC(O-38:4)	PC plasmalogens	HMDB0011252	0.0155463	0.0116301	-0.0072483	0.0383409	0.181311	1
homovanillate		HMDB0000118	0.063492	0.0271066	0.0103641	0.11662	0.0191647	1
C34:1 PC plasmalogen/C34:1 PC plasmalogen-A/PC(P-34:0)/PC(O-34:1)_A	PC plasmalogens	HMDB0011208	0.0137688	0.0118758	-0.00950735	0.037045	0.246293	1
C49:2 TAG/TG(49:2)	Triglycerides	HMDB0011706	-0.00639262	0.0122299	-0.0303627	0.0175775	0.601179	1
C16:0 LPC/LPC(16:0)	Lysophosphatidylcholines	HMDB0010382	0.017824	0.0133546	-0.00835056	0.0439985	0.181985	1
leucine/Leucine	Carboxylic acids and derivatives	HMDB0000687	0.00370514	0.0114769	-0.0187891	0.0261994	0.74682	1
beta-hydroxybutyrate		HMDB0000011	-0.050322	0.028144	-0.105483	0.00483917	0.0737727	1
C56:4 TAG/TG(56:4)	Triglycerides	HMDB0005398	-0.0104978	0.0119663	-0.0339514	0.0129557	0.380333	1
C5 carnitine/CAR(5:0)	Carnitines	HMDB0000688	0.0102547	0.0114118	-0.0121121	0.0326215	0.368864	1
C38:4 PC/PC(38:4)		HMDB0008048	0.00257655	0.0115876	-0.0201347	0.0252878	0.824038	1
adonitol/arabitol		HMDB0000508	0.0010506	0.0268985	-0.0516696	0.0537708	0.968844	1
alpha-glutamyllysine/L-alpha-glutamyl-L-Lysine/L-alpha-glutamyl-L-lysine		HMDB0004207	0.0232954	0.0243244	-0.0243795	0.0709704	0.338215	1
thyroxine/Thyroxine	Carboxylic acids and derivatives	HMDB0000248	-0.00129226	0.0117839	-0.0243884	0.0218038	0.912677	1
Capric acid/caprate	Fatty Acyls	HMDB0000511	-0.0125815	0.030104	-0.0715844	0.0464213	0.675994	1
C49:1 TAG	Triglycerides	HMDB0011705	-0.0142386	0.0134477	-0.0405956	0.0121184	0.289686	1
C50:5 TAG/TG(50:5)	Triglycerides	HMDB0010471	-0.0028194	0.0115659	-0.0254881	0.0198493	0.80741	1
phytanate	Fatty Acyls	HMDB0000801	-0.0207196	0.031002	-0.0814824	0.0400433	0.503923	1
C48:0 TAG/TG(48:0)	Triglycerides	HMDB0005356	-0.000859222	0.011636	-0.0236654	0.021947	0.941136	1
coenzyme Q10		HMDB0001072	0.0249815	0.0153386	-0.00508154	0.0550446	0.103382	1
suberate		HMDB0000893	0.000648667	0.0228487	-0.0441339	0.0454312	0.977351	1
C46:0 TAG/TG(46:0)	Triglycerides	HMDB0010411	0.00438263	0.0115997	-0.0183525	0.0271177	0.705564	1
C50:4 TAG/TG(50:4)	Triglycerides	HMDB0005435	-0.00127484	0.0132805	-0.0273042	0.0247545	0.923526	1
C58:9 TAG/TG(58:9)	Triglycerides	HMDB0005463	-0.00311355	0.0121605	-0.0269477	0.0207206	0.797922	1
C58:10 TAG/TG(58:10)	Triglycerides	HMDB0005476	0.000515928	0.0145789	-0.0280581	0.02909	0.97177	1
C20:3 LPC/LPC(20:3)		HMDB0010393	0.024566	0.0200276	-0.0146874	0.0638194	0.21997	1
N-acetyltryptophan/N-Acetyl-D-tryptophan	Organic acids and derivatives	HMDB0013713	0.00592979	0.0118901	-0.0173744	0.029234	0.617979	1
butyrobetaine_isomer/3-dehydroxycarnitine/butyrobetaine	Fatty Acyls	HMDB0006831	0.0235166	0.0172563	-0.0103051	0.0573384	0.172951	1
C54:4 TAG/TG(54:4)	Triglycerides	HMDB0005370	-0.00399737	0.0116933	-0.0269158	0.0189211	0.732463	1
erythronate/threonate		HMDB0000613	0.00704041	0.0279398	-0.0477206	0.0618014	0.801053	1
carnitine/Carnitine	Carnitines	HMDB0000062	0.00398291	0.0114496	-0.0184579	0.0264238	0.727942	1
C36:4 PC-B/PC(36:4)_B	Phosphatidylcholines	HMDB0008138	-0.00315563	0.0116293	-0.0259487	0.0196374	0.78612	1
C52:6 TAG/TG(52:6)	Triglycerides	HMDB0005436	-0.00229365	0.0121659	-0.0261383	0.021551	0.85046	1
fucose		HMDB0000174	0.029901	0.0277099	-0.0244094	0.0842114	0.280555	1
C51:1 TAG/TG(51:1)	Triglycerides	HMDB0042104	-0.0109852	0.0125732	-0.0356281	0.0136578	0.382282	1
tryptophan/Tryptophan	Organoheterocyclic compounds	HMDB0000929	0.00596121	0.0114422	-0.0164651	0.0283875	0.602377	1
C50:6 TAG/TG(50:6)	Triglycerides	HMDB0010497	-0.000423208	0.011525	-0.0230118	0.0221654	0.970708	1
preliminary_ID_Undecanedioic acid (isomer)/undecanedionate		HMDB0000888	0.0755021	0.0498243	-0.0221517	0.173156	0.129679	1
nor-psi-tropine		HMDB0031667	0.0537522	0.0311598	-0.0073198	0.114824	0.0845181	1
creatine/Creatine	Organic acids and derivatives	HMDB0000064	0.0270134	0.0113838	0.00470143	0.0493253	0.0176464	1
N-acetylaspartic acid/N-Acetylaspartic acid	Organic acids and derivatives	HMDB0000812	0.0208554	0.015412	-0.00935162	0.0510623	0.175995	1
C22:6 CE/CE(22:6)	Cholesteryl esters	HMDB0006733	0.0201184	0.0116293	-0.00267457	0.0429114	0.0836341	1
Azelaic acid/azelate		HMDB0000784	0.0525873	0.0355088	-0.0170088	0.122183	0.138616	1
C38:6 PS	Phosphatidylserines	HMDB0012362	0.00499918	0.0226925	-0.0394773	0.0494756	0.825637	1
C38:7 PC plasmalogen/PC(P-38:6)/PC(O-38:7)	PC plasmalogens	HMDB0011229	0.0176145	0.0120713	-0.00604476	0.0412738	0.144508	1
N1-methyl-2-pyridone-5-carboxamide/N1-Methyl-2-pyridone-5-carboxamide	Organoheterocyclic compounds	HMDB0004193	-0.0159208	0.0121538	-0.0397419	0.00790028	0.190216	1
C40:7 PE plasmalogen/PE(P-40:6)/PE(O-40:7)	PE plasmalogens	HMDB0011394	0.0237185	0.0115259	0.00112814	0.0463088	0.0396052	1
C20:0 LPE_A		HMDB0011481	0.0146159	0.0268381	-0.0379859	0.0672177	0.586033	1
preliminary_ID_androsterone glucuronide (isomer)/androsterone glucuronide		HMDB0002829	-0.0363067	0.0469458	-0.128319	0.0557053	0.4393	1
methionine sulfoxide/Methionine sulfoxide		HMDB0002005	-0.0017155	0.013125	-0.02744	0.024009	0.896009	1
C36:2 PC/PC(36:2)	Phosphatidylcholines	HMDB0008039	0.0195681	0.0117357	-0.00343353	0.0425697	0.0954362	1
C34:3 DAG/DG(34:3)	Diglycerides	HMDB0007132	-0.0225301	0.0115549	-0.0451772	0.000117045	0.0511959	1
C16:1 LPC/LPC(16:1)	Lysophosphatidylcholines	HMDB0010383	0.0114703	0.0131488	-0.0143009	0.0372414	0.383022	1
cytosine/cytosine_isomer/Cytosine	Diazines	HMDB0000630	0.0181486	0.0114532	-0.00429925	0.0405965	0.11306	1
SDMA/Symmetric dimethyl-arginine	Organic acids and derivatives	HMDB0003334	-0.00735669	0.0128658	-0.0325732	0.0178599	0.567457	1
cholesterol/Cholesterol		HMDB0000067	0.0245927	0.0131081	-0.00109866	0.050284	0.0606349	1
N6-methyllysine/N(6)-Methyllysine		HMDB0002038	0.0369616	0.0315835	-0.0249409	0.0988642	0.241887	1
C32:2 PC/PC(32:2)	Phosphatidylcholines	HMDB0007874	0.000355848	0.0115759	-0.0223326	0.0230443	0.975477	1
piperine/Piperine	Alkaloids and derivatives	HMDB0029377	-0.000747181	0.0121571	-0.0245747	0.0230803	0.950993	1
C20:1 LPC/LPC(20:1)		HMDB0010391	0.0231153	0.0279921	-0.0317483	0.0779789	0.40893	1
C34:0 PE/PE(34:0)	Phosphatidylethanolamines	HMDB0008925	-0.000329152	0.011678	-0.0232176	0.0225593	0.977514	1
hydroxycotinine/trans-3-Hydroxycotinine	Organoheterocyclic compounds	HMDB0001390	0.0133925	0.0136105	-0.0132836	0.0400685	0.325124	1
3-methylhistidine/methylhistidine/3-Methylhistidine	Organic acids and derivatives	HMDB0000479	-0.00805699	0.0137895	-0.0350839	0.0189699	0.559029	1
C16:1 LPE/LPE(16:1)		HMDB0011504	-0.00709978	0.0420562	-0.0895285	0.075329	0.865941	1
C34:4 PC plasmalogen	Phosphatidylcholine plasmalogens	HMDB0011212	0.024811	0.0285194	-0.0310859	0.0807079	0.384317	1
C40:10 PC/PC(40:10)	Phosphatidylcholines	HMDB0008511	0.0161646	0.0114104	-0.00619942	0.0385286	0.156585	1
C22:5 LPC/LPC(22:5)	Lysophosphatidylcholines	HMDB0010403	0.000422949	0.0136506	-0.0263317	0.0271776	0.975282	1
C6 carnitine	Carnitines	HMDB0000705	-0.00604301	0.0115091	-0.0286004	0.0165144	0.599539	1
C52:5 TAG/TG(52:5)	Triglycerides	HMDB0005380	-0.000811262	0.0144052	-0.029045	0.0274225	0.955089	1
pentadecanoate	Fatty Acyls	HMDB0000826	-0.00430395	0.0306824	-0.0644404	0.0558325	0.888443	1
C36:0 PE/PE(36:0)	Phosphatidylethanolamines	HMDB0008991	0.00427219	0.0131038	-0.0214109	0.0299552	0.744405	1
trimethyllysine/N6,N6,N6-trimethyllysine/N-6-Trimethyllysine	Organic acids and derivatives	HMDB0001325	0.0187888	0.0122075	-0.00513749	0.042715	0.123776	1
C12 carnitine/CAR(12:0)	Carnitines	HMDB0002250	-0.0185555	0.0110132	-0.0401409	0.00302988	0.0920177	1
alpha-hydroxybutyrate/beta-hydroxybutyrate/hydroxyisobutyrate		HMDB0000008	-0.0262279	0.0196304	-0.0647028	0.0122469	0.18152	1
serine	Carboxylic acids and derivatives	HMDB0000187	0.0135693	0.0118103	-0.00957853	0.0367171	0.250583	1
C52:4 TAG/TG(52:4)	Triglycerides	HMDB0005363	-0.0134768	0.0117384	-0.0364837	0.00953014	0.250932	1
C36:3 PC/PC(36:3)		HMDB0008105	0.0110458	0.0117232	-0.0119314	0.0340229	0.346085	1
C56:5 TAG/TG(56:5)	Triglycerides	HMDB0005406	-0.00202129	0.0115813	-0.0247201	0.0206776	0.861448	1
2-aminooctanoate/2-aminooctanoic acid/2-Aminooctanoic acid	Organic acids and derivatives	HMDB0000991	0.00872963	0.0120135	-0.0148164	0.0322756	0.467439	1
C34:4 PC/PC(34:4)	Phosphatidylcholines	HMDB0007883	-0.00033186	0.0116025	-0.0230723	0.0224085	0.977182	1
C20:5 LPC/LPC(20:5)	Lysophosphatidylcholines	HMDB0010397	0.013135	0.011681	-0.00975939	0.0360293	0.260813	1
hippurate	Benzene and substituted derivatives	HMDB0000714	0.0575031	0.0195139	0.0192566	0.0957495	0.00321099	0.417429
C32:0 PC/PC(32:0)	Phosphatidylcholines	HMDB0007871	0.00813087	0.0115203	-0.0144485	0.0307103	0.480321	1
C24:1 SM/C24:1 SM-A/SM(d18:1/24:1)	Sphingomyelins	HMDB0012107	0.022088	0.0114209	-0.000296617	0.0444726	0.053114	1
3-methylxanthine_pending_conf/3-methylxanthine/3-Methylxanthine	Organoheterocyclic compounds	HMDB0001886	0.0123432	0.0124651	-0.012088	0.0367744	0.322068	1
C22:6 LPC/LPC(22:6)	Lysophosphatidylcholines	HMDB0010404	0.0292051	0.0130877	0.00355361	0.0548566	0.025649	1
C54:7 TAG/C54:7 TAG-B	Triglycerides	HMDB0005447	-0.000117867	0.0128008	-0.025207	0.0249713	0.992653	1
C18:2 LPC/LPC(18:2)	Lysophosphatidylcholines	HMDB0010386	0.0141618	0.0115924	-0.00855894	0.0368825	0.221844	1
creatinine/Creatinine	Carboxylic acids and derivatives	HMDB0000562	0.0037716	0.0116809	-0.0191225	0.0266657	0.746782	1
NMMA/Targinine	Organic acids and derivatives	HMDB0029416	0.00325487	0.0127595	-0.0217532	0.0282629	0.79865	1
C56:8 TAG/TG(56:8)	Triglycerides	HMDB0005392	-0.0103935	0.0114317	-0.0327992	0.0120123	0.363256	1
malonate		HMDB0000691	-0.000772844	0.0283078	-0.0562551	0.0547094	0.978219	1
C12:1 carnitine/CAR(12:1)	Carnitines	HMDB0013326	-0.0180515	0.0109421	-0.0394977	0.00339469	0.0989993	1
hyodeoxycholate/ursodeoxycholate		HMDB0000733	0.0926941	0.0418905	0.0105902	0.174798	0.0269134	1
Taurocholic acid/taurocholate	Steroids and steroid derivatives	HMDB0000036	-0.0303795	0.0294743	-0.0881482	0.0273891	0.302676	1
C22:0 LPE/LPE(22:0)	Lysophosphatidylethanolamines	HMDB0011520	-0.000208034	0.0130048	-0.0256969	0.0252808	0.987237	1
C36:2 PE plasmalogen/PE(P-36:1)/PE(O-36:2)	PE plasmalogens	HMDB0009082	0.015945	0.0117366	-0.00705835	0.0389484	0.174283	1
methionine/Methionine	Organic acids and derivatives	HMDB0000696	0.0150199	0.0116238	-0.00776222	0.0378021	0.196297	1
alpha-linolenate	Fatty Acyls	HMDB0001388	0.0147762	0.0314929	-0.0469488	0.0765012	0.638934	1
C14:0 SM/SM(d18:1/14:0)	Sphingomyelins	HMDB0012097	0.0167177	0.0129077	-0.00858092	0.0420163	0.19526	1
Myristoleic acid/myristoleate/preliminary_ID_Myristoleic acid		HMDB0002000	-0.0147613	0.02914	-0.0718747	0.0423521	0.61246	1
Taurodeoxycholic acid/taurodeoxycholate	Steroids and steroid derivatives	HMDB0000896	0.0249501	0.0295625	-0.0329914	0.0828915	0.398683	1
C26 carnitine/CAR(26:0)	Carnitines	HMDB0006347	-0.00138709	0.0115147	-0.0239554	0.0211812	0.904116	1
C36:4 PE plasmalogen/PE(P-36:3)/PE(O-36:4)	PE plasmalogens	HMDB0011442	0.0163054	0.0123891	-0.00797675	0.0405875	0.188137	1
C34:3 PC plasmalogen/PC(P-34:2)/PC(O-34:3)	PC plasmalogens	HMDB0011211	0.00828061	0.0117551	-0.014759	0.0313202	0.481168	1
N-oleoylethanolamine		HMDB0002088	-0.021846	0.0262617	-0.0733179	0.029626	0.40549	1
trimethylbenzene/trimethylbenzene_isomer1/Trimethylbenzene	Benzene and substituted derivatives	HMDB0013733	-0.00958195	0.0162466	-0.0414248	0.0222609	0.555338	1
uracil		HMDB0000300	-0.0210355	0.0190208	-0.0583156	0.0162446	0.268761	1
Myristic acid/myristate	Fatty Acyls	HMDB0000806	-0.0162852	0.0294959	-0.0740962	0.0415258	0.580868	1
C22:1 SM	Sphingomyelins	HMDB0012104	0.0282797	0.0142367	0.000376292	0.0561831	0.0469895	1
C54:6 TAG/C54:6 TAG-A/TG(54:6)	Triglycerides	HMDB0005391	-0.0115061	0.0117486	-0.0345329	0.0115208	0.327404	1
hydroxyproline/Hydroxyproline	Carboxylic acids and derivatives	HMDB0000725	0.0187979	0.0113583	-0.00346403	0.0410598	0.0979271	1
C18:3 CE/CE(18:3)	Cholesteryl esters	HMDB0010370	0.0285699	0.0135775	0.00195841	0.0551813	0.0353607	1
C34:5 PC plasmalogen/PC(P-34:4)/PC(O-34:5)	PC plasmalogens	HMDB0011214	0.0110552	0.0117648	-0.0120034	0.0341139	0.34738	1
Glycochenodeoxycholic acid/glycochenodeoxycholate	Steroids and steroid derivatives	HMDB0000637	0.0045309	0.0299618	-0.0541931	0.0632549	0.8798	1
C14 carnitine/CAR(14:0)	Carnitines	HMDB0005066	-0.0210703	0.011292	-0.0432023	0.00106166	0.0620489	1
C18:1 LPE/LPE(18:1)	Lysophosphatidylethanolamines	HMDB0011506	0.0163905	0.0113928	-0.00593908	0.03872	0.150246	1
guanidoacetic acid/guanidinoacetic acid/Guanidoacetic acid	Carboxylic acids and derivatives	HMDB0000128	-0.0112429	0.0122939	-0.0353385	0.0128528	0.360451	1
Glycolithocholic acid/glycolithocholate	Steroids and steroid derivatives	HMDB0000698	0.0214706	0.029099	-0.0355625	0.0785036	0.460608	1
C56:9 TAG/TG(56:9)	Triglycerides	HMDB0005448	-0.00382273	0.011276	-0.0259233	0.0182779	0.734599	1
pantothenic acid/pantothenate/Pantothenic acid	Carboxylic acids and derivatives	HMDB0000210	-0.0376021	0.0122381	-0.0615883	-0.013616	0.00212233	0.275902
Linoleic acid/linoleate		HMDB0000673	-0.0181419	0.0298479	-0.0766427	0.0403589	0.543313	1
C8 carnitine/CAR(8:0)	Carnitines	HMDB0000791	-0.0146341	0.0108838	-0.035966	0.00669778	0.178762	1
C14:2 carnitine/CAR(14:2)	Carnitines	HMDB0013331	-0.0208105	0.0109567	-0.0422852	0.00066429	0.0575204	1
caffeine/Caffeine	Imidazopyrimidines	HMDB0001847	0.0187898	0.0118842	-0.00450273	0.0420824	0.11386	1
biliverdin/Biliverdin	Organoheterocyclic compounds	HMDB0001008	-0.0107398	0.0122378	-0.0347255	0.0132458	0.380164	1
ribothymidine/Ribothymidine	Nucleosides, nucleotides, and analogues	HMDB0000884	0.0104523	0.012291	-0.0136376	0.0345422	0.395101	1
C22:4 CE	Cholesteryl esters	HMDB0006729	0.00453271	0.0241139	-0.0427297	0.0517951	0.8509	1
C18:1 SM/C18:2 SM/SM(d18:1/18:1)	Sphingomyelins	HMDB0012101	0.0204615	0.0129972	-0.00501245	0.0459355	0.115417	1
1,7-dimethyluric acid/1,7-Dimethyluric acid	Organoheterocyclic compounds	HMDB0011103	0.018252	0.0121416	-0.00554498	0.0420491	0.132769	1
cortisol/Cortisol	Steroids and steroid derivatives	HMDB0000063	0.00122205	0.0117323	-0.0217728	0.0242169	0.917041	1
C10 carnitine/CAR(10:0)	Carnitines	HMDB0000651	-0.0171706	0.0108853	-0.0385054	0.00416414	0.1147	1
C16:1 SM/SM(d18:1/16:1)	Sphingomyelins	HMDB0240613	-0.00433155	0.0282462	-0.0596931	0.05103	0.878122	1
C54:9 TAG/TG(54:9)	Triglycerides	HMDB0010498	-0.00300458	0.0112683	-0.02509	0.0190808	0.789746	1
Eicosapentaenoic acid/eicosapentaenoate	Fatty Acyls	HMDB0001999	-0.0106435	0.0290588	-0.0675977	0.0463106	0.714159	1
C16:0 Ceramide (d18:1)/Cer(d18:1/16:0)	Ceramides	HMDB0004949	0.0160754	0.0116601	-0.00677789	0.0389287	0.167996	1
C38:5 PE plasmalogen	Phosphatidylethanolamine plasmalogens	HMDB0011253	0.00574546	0.0207718	-0.0349666	0.0464575	0.782088	1
C34:2 PC plasmalogen/PC(P-34:1)/PC(O-34:2)	PC plasmalogens	HMDB0011210	0.0175506	0.0117891	-0.0055556	0.0406567	0.136563	1
C20:0 LPC/LPC(20:0)		HMDB0010390	0.0244263	0.0286762	-0.0317781	0.0806306	0.394328	1
N-acetylhistidine/N-Acetylhistidine		HMDB0032055	-0.0161501	0.0133373	-0.0422908	0.00999051	0.225934	1
N-acetylputrescine	Organic acids and derivatives	HMDB0002064	-0.00618303	0.014598	-0.0347946	0.0224285	0.671892	1
Glycocholic acid/glycocholate	Steroids and steroid derivatives	HMDB0000138	-0.0200699	0.029665	-0.0782122	0.0380724	0.498691	1
C38:5 PE plasmalogen/PE(P-38:4)/PE(O-38:5)	PE plasmalogens	HMDB0011386	0.0125058	0.0117339	-0.0104921	0.0355038	0.286519	1
preliminary_ID_Dodecanedioic acid (isomer)/dodecanedioate	Fatty Acyls	HMDB0000623	0.0138442	0.0306255	-0.0461807	0.0738691	0.651234	1
1-methylguanosine/1-Methylguanosine/methylguanosine		HMDB0001563	0.00252714	0.0118422	-0.0206832	0.0257375	0.831015	1
8.11.14-Eicosatrienoic acid/eicosatrienoate	Fatty Acyls	HMDB0002925	-0.029716	0.029258	-0.0870606	0.0276287	0.309795	1
C38:7 PE plasmalogen/PE(P-38:6)/PE(O-38:7)	PE plasmalogens	HMDB0011420	0.0132828	0.011398	-0.00905685	0.0356224	0.243872	1
C52:7 TAG/TG(52:7)	Triglycerides	HMDB0010517	-0.00440444	0.0114066	-0.0267611	0.0179522	0.699401	1
N6-acetyllysine/N6-Acetyllysine/N6-acetyl-L-lysine/N6-acetyl-lysine	Organic acids and derivatives	HMDB0000206	0.0105932	0.0117098	-0.0123575	0.033544	0.365652	1
C58:11 TAG/TG(58:11)	Triglycerides	HMDB0010531	0.000503421	0.0112713	-0.0215878	0.0225947	0.964375	1
C18:2 CE/CE(18:2)	Cholesteryl esters	HMDB0000610	0.0187838	0.0124148	-0.00554883	0.0431164	0.130277	1
Salicylic acid/salicylate		HMDB0001895	-0.0257801	0.0412955	-0.106718	0.0551575	0.53244	1
N-acetylspermidine/N1-acetylspermidine/N1-Acetylspermidine	Organic acids and derivatives	HMDB0001276	0.00689839	0.0122325	-0.0170769	0.0308737	0.572796	1
C36:5 PC plasmalogen-B/C36:5 PC plasmalogen/PC(P-36:4)/PC(O-36:5)	PC plasmalogens	HMDB0011220	0.0075194	0.0126126	-0.0172008	0.0322396	0.551053	1
C56:10 TAG/TG(56:10)	Triglycerides	HMDB0010513	0.00333537	0.0127985	-0.0217493	0.02842	0.794397	1
C36:3 PE plasmalogen/PE(P-36:2)/PE(O-36:3)	PE plasmalogens	HMDB0011441	0.0149334	0.0117384	-0.00807352	0.0379402	0.20331	1
Ne.Ne-dimethyllysine_pending_conf/N6,N6-dimethyllysine/N(6),N(6)-Dimethyl-lysine	Organic acids and derivatives	HMDB0013287	-0.0110336	0.0121001	-0.0347493	0.0126821	0.361842	1
homoarginine/Homoarginine	Organic acids and derivatives	HMDB0000670	0.00461023	0.0136152	-0.0220751	0.0312955	0.734904	1
C58:7 TAG/TG(58:7)	Triglycerides	HMDB0005471	-0.0216001	0.012281	-0.0456704	0.00247016	0.0786069	1
hydroxymyristate		HMDB0002261	0.0572673	0.0414856	-0.024043	0.138578	0.167459	1
C14:0 CE/CE(14:0)	Cholesteryl esters	HMDB0006725	0.000587439	0.0132234	-0.02533	0.0265049	0.964566	1
trigonelline/Trigonelline	Alkaloids and derivatives	HMDB0000875	0.031317	0.0119902	0.00781662	0.0548173	0.00900455	1
N-acetyalanine/N-acetylalanine/N-Acetylalanine	Organic acids and derivatives	HMDB0000766	-0.0119405	0.0173008	-0.0458494	0.0219685	0.490088	1
1-methylhistidine		HMDB0000001	-0.0102064	0.0203968	-0.0501834	0.0297705	0.616798	1
C18:1 LPC/LPC(18:1)	Lysophosphatidylcholines	HMDB0002815	0.0176061	0.0133188	-0.00849821	0.0437104	0.186201	1
C20:4 LPE/LPE(20:4)	Lysophosphatidylethanolamines	HMDB0011517	0.00709224	0.0117153	-0.0158693	0.0300538	0.544925	1
Cholic acid/cholate		HMDB0000619	0.0295179	0.0309826	-0.031207	0.0902427	0.34073	1
C40:6 PS	Phosphatidylserines	HMDB0010167	0.0211927	0.0224364	-0.0227819	0.0651672	0.344881	1
C38:3 PE plasmalogen/PE(P-38:2)/PE(O-38:3)	PE plasmalogens	HMDB0011384	0.00612591	0.0130518	-0.0194552	0.031707	0.638818	1
C56:6 TAG/TG(56:6)	Triglycerides	HMDB0005456	-0.0119976	0.0115669	-0.0346684	0.0106732	0.299627	1
5-hydroxymethyl-4-methyluracil/5-hydroxymethy-4-methyluracil		HMDB0000544	0.00422083	0.0151302	-0.0254339	0.0338755	0.78027	1
C20:2 LPC/LPC(20:2)		HMDB0010392	0.0280234	0.0282586	-0.0273623	0.0834092	0.321354	1
pipecolic acid/pipecolic acid_isomer	Organic acids and derivatives	HMDB0000716	0.00410952	0.0118184	-0.0190541	0.0272731	0.728048	1
threitol		HMDB0004136	0.00366536	0.0268479	-0.0489556	0.0562864	0.891408	1
C53:2 TAG/TG(53:2)	Triglycerides	HMDB0042196	-0.0110999	0.0136151	-0.0377851	0.0155853	0.414923	1
C16:1 LPC plasmalogen/LPC(P-16:0)/LPC(O-16:1)	LPC plasmalogens	HMDB0010407	0.00307472	0.0139805	-0.0243266	0.0304761	0.825927	1
Stearic acid/stearate		HMDB0000827	-0.0370126	0.0300003	-0.0958121	0.021787	0.217301	1
aminoisobutyric acid/GABA/2-aminoisobutyric acid/Aminoisobutyric acid	Organic acids and derivatives	HMDB0001906	0.0150164	0.0112512	-0.00703562	0.0370684	0.181993	1
C18:3 LPE/LPE(18:3)	Lysophosphatidylethanolamines	HMDB0011478	0.015814	0.013593	-0.0108279	0.0424558	0.244672	1
phenylacetylglutamine/alpha-N-Phenylacetylglutamine	Organic acids and derivatives	HMDB0006344	0.00362743	0.012228	-0.0203391	0.0275939	0.766735	1
C34:0 PS/PS(34:0)	Phosphatidylserines	HMDB0012356	0.0104501	0.0113732	-0.011841	0.0327412	0.358182	1
2-hydroxy-3-methylbutyrate/hydroxyisovalerate		HMDB0000407	-0.0355305	0.027452	-0.0893354	0.0182745	0.19557	1
pyridoxamine/lysine	Pyridines and derivatives	HMDB0001431	-0.000787454	0.0148282	-0.0298501	0.0282752	0.957648	1
preliminary_ID_Dodecanoic acid/dodecanoate	Fatty Acyls	HMDB0000638	-0.00736175	0.0304466	-0.0670359	0.0523124	0.808941	1
Palmitic acid/palmitate		HMDB0000220	-0.0149792	0.0287985	-0.0714233	0.0414648	0.602967	1
cerulenin		HMDB0015168	0.00334696	0.0170906	-0.0301501	0.036844	0.844738	1
C20:0 SM/SM(d18:1/20:0)	Sphingomyelins	HMDB0012102	0.0157276	0.0115238	-0.00685866	0.0383139	0.172319	1
C16:0 SM/SM(d18:1/16:0)	Sphingomyelins	HMDB0010169	0.0234504	0.0116506	0.000615501	0.0462852	0.0441363	1
Chenodeoxycholic acid/chenodeoxycholate	Steroids and steroid derivatives	HMDB0000518	0.0363737	0.0305216	-0.0234476	0.096195	0.233365	1
C22:0 Ceramide (d18:1)/Cer(d18:1/22:0)	Ceramides	HMDB0004952	0.00970905	0.0116434	-0.0131117	0.0325298	0.404357	1
C36:4 PC-A/PC(36:4)_A		HMDB0007983	0.0104675	0.0117713	-0.0126038	0.0335389	0.373875	1
Pregnenolone sulfate/pregnenolone sulfate		HMDB0000774	0.0458598	0.0286974	-0.010386	0.102106	0.110032	1
C34:3 PC/PC(34:3)		HMDB0008006	0.0115797	0.0126033	-0.0131224	0.0362817	0.358211	1
C36:1 PE plasmalogen/PE(P-36:0)/PE(O-36:1)	PE plasmalogens	HMDB0009016	0.000700677	0.0127164	-0.024223	0.0256243	0.956059	1
tyrosine/Tyrosine	Carboxylic acids and derivatives	HMDB0000158	0.0131828	0.0114325	-0.00922452	0.0355902	0.24887	1
C36:2 PC plasmalogen/PC(P-36:1)/PC(O-36:2)	PC plasmalogens	HMDB0011243	0.0179169	0.0116965	-0.00500789	0.0408416	0.125569	1
citrulline/Citrulline	Organic acids and derivatives	HMDB0000904	-0.00561521	0.0111909	-0.027549	0.0163186	0.615832	1
C36:4 DAG/DG(36:4)	Diglycerides	HMDB0007248	-0.0201534	0.0116663	-0.043019	0.00271219	0.0840808	1
C5:1 carnitine	Carnitines	HMDB0002366	0.00679399	0.0118192	-0.0163712	0.0299592	0.565408	1
C20:4 LPC/LPC(20:4)	Lysophosphatidylcholines	HMDB0010395	0.0114344	0.0133526	-0.0147362	0.037605	0.391809	1
proline betaine/proline-betaine/Proline betaine	Organic acids and derivatives	HMDB0004827	-0.0281154	0.0122429	-0.0521112	-0.00411972	0.0216495	1
C58:6 TAG/TG(58:6)	Triglycerides	HMDB0005458	-0.0217342	0.0128083	-0.046838	0.00336955	0.0897178	1
7-methylxanthine/7-Methylxanthine	Organoheterocyclic compounds	HMDB0001991	0.000681992	0.0127411	-0.0242902	0.0256542	0.957312	1
5-acetylamino-6-amino-3-methyluracil/5-Acetylamino-6-amino-3-methyluracil	Organic nitrogen compounds	HMDB0004400	0.0243984	0.0138034	-0.00265578	0.0514526	0.0771339	1
4-acetamidobutanoate/4-Acetamidobutanoic acid	Organic acids and derivatives	HMDB0003681	-0.00473072	0.0116726	-0.0276086	0.0181472	0.685269	1
Adrenic acid/adrenate		HMDB0002226	-0.0288954	0.0291212	-0.085972	0.0281812	0.321078	1
10-nonadecenoate		HMDB0013622	0.0188989	0.0389493	-0.0574404	0.0952383	0.627521	1
histidine/Histidine	Carboxylic acids and derivatives	HMDB0000177	0.00152321	0.0114687	-0.0209551	0.0240015	0.89434	1
3-hydroxyoctanoate	Organic acids and derivatives	HMDB0001954	0.00770744	0.0317086	-0.0544403	0.0698552	0.807951	1
C22:4 LPC/LPC(22:4)		HMDB0010401	0.00137468	0.0289874	-0.0554397	0.058189	0.962176	1
Erucic acid/13-docosenoate	Fatty Acyls	HMDB0002068	-0.000924983	0.0291985	-0.0581531	0.0563031	0.974728	1
acetaminophen/Acetaminophen	Phenols	HMDB0001859	0.0121485	0.0123285	-0.0120149	0.0363118	0.324428	1
cotinine/Cotinine	Organoheterocyclic compounds	HMDB0001046	0.0037284	0.0128676	-0.0214917	0.0289485	0.772008	1
2-hydroxy-3-methylpentanoate/hydroxyisocaproate		HMDB0000317	-0.0232962	0.0275701	-0.0773325	0.0307402	0.398122	1
N-alpha-acetylarginine/N-alpha-acetyarginine/N-Acetylarginine/N-alpha-acetyl-L-arginine	Organic acids and derivatives	HMDB0004620	0.00561218	0.0119864	-0.0178807	0.029105	0.639632	1
pyridoxal	Organoheterocyclic compounds	HMDB0001545	0.0427496	0.036586	-0.0289577	0.114457	0.242618	1
N-carbamoyl-beta-alanine/Ureidopropionic acid	Organic acids and derivatives	HMDB0000026	-0.00525786	0.0113024	-0.0274102	0.0168944	0.641789	1
10-heptadecenoate	Fatty Acyls	HMDB0060038	0.00114134	0.0307774	-0.0591812	0.0614639	0.970418	1
nervonic acid/nervonate	Fatty Acyls	HMDB0002368	0.0194263	0.0303487	-0.0400561	0.0789087	0.522106	1
asparagine/Asparagine	Organic acids and derivatives	HMDB0000168	0.0138652	0.0114461	-0.00856874	0.0362992	0.225762	1
alloisoleucine/Alloisoleucine		HMDB0000557	0.00709866	0.0280872	-0.0479511	0.0621485	0.800471	1
C2 carnitine/CAR(2:0)	Carnitines	HMDB0000201	-0.011368	0.0112678	-0.0334525	0.0107165	0.313025	1
13-HODE	Fatty Acyls	HMDB0004667	-0.0345198	0.0362456	-0.10556	0.0365203	0.340901	1
glycerate		HMDB0000139	-0.0127117	0.0283637	-0.0683036	0.0428802	0.654032	1
C34:3 PE plasmalogen/PE(P-34:2)/PE(O-34:3)	PE plasmalogens	HMDB0011343	0.00746967	0.0117057	-0.0154731	0.0304124	0.523394	1
C36:3 PC plasmalogen-A/C36:3 PC plasmalogen/C36:3 PC plasmalogen-B/PC(P-36:2)/PC(O-36:3)	PC plasmalogens	HMDB0011244	0.0238977	0.0117629	0.000842757	0.0469526	0.0421932	1
N-acetylornithine/N-Acetylornithine	Organic acids and derivatives	HMDB0003357	0.00278761	0.011897	-0.0205301	0.0261053	0.814743	1
C18:3 LPC	Lysophosphatidylcholines	HMDB0010387	0.0204452	0.0173359	-0.0135326	0.054423	0.238258	1
2-aminobutyrate		HMDB0000650	0.0247065	0.026983	-0.0281792	0.0775923	0.359859	1
C36:4 PC plasmalogen	Phosphatidylcholine plasmalogens	HMDB0011310	0.0162194	0.0133658	-0.00997711	0.042416	0.224939	1
Taurohyodeoxycholic acid/tauroursodeoxycholic acid/taurohyodeoxycholate/tauroursodeoxycholate		HMDB0000874	-0.0324514	0.0322096	-0.0955812	0.0306783	0.313691	1
Taurochenodeoxycholic acid/taurochenodeoxycholate	Steroids and steroid derivatives	HMDB0000951	0.00978091	0.0302268	-0.0494625	0.0690243	0.746253	1
4-pyridoxate	Organoheterocyclic compounds	HMDB0000017	-0.00645166	0.0195171	-0.0447044	0.0318011	0.740973	1
C60:12 TAG/TG(60:12)	Triglycerides	HMDB0005478	-0.00171684	0.0119821	-0.0252014	0.0217677	0.886066	1
C38:2 PE/PE(38:2)	Phosphatidylethanolamines	HMDB0008942	0.0113162	0.0117175	-0.0116497	0.0342821	0.334169	1
3-methyladipate/pimelate		HMDB0000555	-0.0257588	0.0202251	-0.0653993	0.0138817	0.202804	1
phenylalanine/Phenylalanine	Organic acids and derivatives	HMDB0000159	0.0056233	0.0113823	-0.0166857	0.0279323	0.62128	1
Palmitoleic acid/palmitoleate	Fatty Acyls	HMDB0003229	-0.0140699	0.0288528	-0.0706203	0.0424805	0.625802	1
C24:0 LPC/LPC(24:0)		HMDB0010405	0.00246234	0.0288398	-0.0540626	0.0589872	0.931959	1
betaine/Betaine	Carboxylic acids and derivatives	HMDB0000043	-0.0223686	0.0117376	-0.0453738	0.000636612	0.0566857	1
C36:5 PC plasmalogen-A/C36:5 PC plasmalogen	Phosphatidylcholine plasmalogens	HMDB0011221	0.0133847	0.0141913	-0.0144298	0.0411991	0.3456	1
C38:6 PE plasmalogen/PE(P-38:5)/PE(O-38:6)	PE plasmalogens	HMDB0011387	0.00474992	0.0116874	-0.0181569	0.0276567	0.684438	1
eicosenoate	Fatty Acyls	HMDB0002231	-0.0107395	0.0303674	-0.0702586	0.0487796	0.7236	1
5-dodecenoate	Fatty Acyls	HMDB0000529	-0.0225218	0.0300239	-0.0813675	0.0363239	0.453177	1
palmitoylethanolamide/palmitoyl-EA/palmithoylethanolamide		HMDB0002100	-0.015557	0.0135161	-0.0420479	0.010934	0.249733	1
C18:0 LPC/LPC(18:0)	Lysophosphatidylcholines	HMDB0010384	0.0050326	0.0134231	-0.0212761	0.0313413	0.707718	1
C18:0 SM/SM(d18:1/18:0)	Sphingomyelins	HMDB0001348	0.0158801	0.0116341	-0.00692232	0.0386825	0.172265	1
glutamine/Glutamine	Organic acids and derivatives	HMDB0000641	0.00933793	0.0114998	-0.0132014	0.0318772	0.416789	1
Deoxycholic acid/deoxycholate	Steroids and steroid derivatives	HMDB0000626	0.056476	0.0307035	-0.00370171	0.116654	0.0658563	1
C54:5 TAG/TG(54:5)	Triglycerides	HMDB0005385	-0.0193051	0.0117631	-0.0423605	0.00375023	0.100766	1
quinate		HMDB0003072	0.059747	0.0252987	0.0101624	0.109332	0.0181932	1
homocitrulline/Homocitrulline	Organic acids and derivatives	HMDB0000679	0.00162709	0.0151392	-0.0280452	0.0312994	0.914412	1
GABA/gamma-Aminobutyric acid	Organic acids and derivatives	HMDB0000112	0.0079919	0.0131235	-0.0177297	0.0337135	0.54254	1
imidazole propionate/Imidazolepropionic acid	Organoheterocyclic compounds	HMDB0002271	-0.0175786	0.0156946	-0.0483394	0.0131822	0.262695	1
C36:5 PE plasmalogen/PE(P-36:4)/PE(O-36:5)	PE plasmalogens	HMDB0011410	0.00191674	0.0116336	-0.0208846	0.0247181	0.869133	1
alpha-keto-beta-methylvalerate/alpha-ketoisocaproate		HMDB0000491	-0.00468554	0.0279349	-0.0594369	0.0500658	0.866795	1
C5-DC carnitine/CAR(DC5:0)	Carnitines	HMDB0013130	0.0121729	0.011445	-0.0102589	0.0346047	0.287509	1
C34:2 PE plasmalogen/PE(P-34:1)/PE(O-34:2)	PE plasmalogens	HMDB0008952	0.00311159	0.0116951	-0.0198104	0.0260336	0.790193	1
C18:0 LPE/LPE(18:0)_B	Lysophosphatidylethanolamines	HMDB0011130	0.00507903	0.0140624	-0.0224827	0.0326407	0.717965	1
Oleic acid/oleate	Fatty Acyls	HMDB0000207	-0.0193529	0.0288978	-0.0759915	0.0372857	0.503047	1
C22:5 CE/CE(22:5)	Cholesteryl esters	HMDB0010375	0.0103591	0.0124176	-0.0139791	0.0346972	0.404155	1
C14:1 carnitine/CAR(14:1)	Carnitines	HMDB0002014	-0.0185547	0.0109951	-0.0401047	0.0029953	0.0914991	1
C18:2 LPE/LPE(18:2)	Lysophosphatidylethanolamines	HMDB0011507	0.0165841	0.0114015	-0.00576247	0.0389307	0.145793	1
Docosahexaenoic acid/docosahexaenoate	Fatty Acyls	HMDB0002183	-0.01012	0.0290078	-0.0669742	0.0467342	0.727185	1
C4-OH carnitine/CAR(4:0(OH))	Carnitines	HMDB0013127	-0.00472145	0.0112098	-0.0266922	0.0172493	0.673616	1
CMPF		HMDB0061112	0.0292117	0.0274314	-0.0245529	0.0829762	0.286922	1
C56:7 TAG/TG(56:7)	Triglycerides	HMDB0005462	-0.0120776	0.0114425	-0.0345045	0.0103493	0.291195	1
salicylurate		HMDB0000840	-0.00679371	0.0223522	-0.0506032	0.0370158	0.761174	1
Hydrocinnamic acid/hydrocinnamate		HMDB0000764	0.00926673	0.0395357	-0.0682217	0.0867552	0.814683	1
1-methylnicotinamide/1-Methyl nicotinamide	Pyridines and derivatives	HMDB0000699	-0.0184325	0.0113451	-0.0406684	0.00380346	0.104224	1
C16:1 CE/CE(16:1)	Cholesteryl esters	HMDB0000658	0.00357157	0.0116253	-0.0192136	0.0263567	0.758673	1
C24:0 Ceramide (d18:1)/Cer(d18:1/24:0)	Ceramides	HMDB0004956	0.00595316	0.0116245	-0.0168305	0.0287368	0.608566	1
C54:8 TAG/TG(54:8)	Triglycerides	HMDB0010518	-0.00410276	0.0113498	-0.026348	0.0181425	0.71774	1
mesaconate		HMDB0000749	-0.0180458	0.0308748	-0.0785593	0.0424678	0.558896	1
glycocholate		HMDB0001396	0.0196186	0.0293204	-0.0378484	0.0770855	0.503426	1
homoserine		HMDB0000719	0.0321106	0.0294097	-0.0255314	0.0897525	0.274905	1
3-hydroxymethylglutarate/anhydroDglucose		HMDB0000355	0.010247	0.0290346	-0.0466599	0.0671538	0.724147	1
C22:0 SM/SM(d18:1/22:0)	Sphingomyelins	HMDB0012103	0.0286475	0.025527	-0.0213844	0.0786794	0.261758	1
C36:0 PC/PC(36:0)		HMDB0008036	0.0123366	0.0253104	-0.0372709	0.061944	0.625967	1
C34:0 PC/PC(34:0)		HMDB0007970	0.00741509	0.0252449	-0.0420639	0.0568941	0.768967	1
hypotaurine/Hypotaurine		HMDB0000965	-0.00447766	0.031351	-0.0659244	0.0569691	0.886429	1
1-methyladenosine/1-Methyladenosine		HMDB0003331	0.0442061	0.0231612	-0.00118901	0.0896012	0.0563102	1
C18 carnitine/CAR(18:0)	Carnitines	HMDB0000848	0.0179778	0.0236646	-0.0284039	0.0643595	0.447439	1
C16:1 MAG/MG(16:1)		HMDB0011565	0.00183929	0.0258575	-0.0488405	0.0525191	0.943293	1
C38:6 PC plasmalogen/PC(P-38:5)/PC(O-38:6)		HMDB0011319	0.028038	0.0279382	-0.0267198	0.0827958	0.315584	1
C18:1 carnitine/CAR(18:1)	Carnitines	HMDB0005065	-0.00227174	0.023672	-0.048668	0.0441245	0.923546	1
C18:0 MAG/MG(18:0)		HMDB0011131	-0.00367881	0.0260001	-0.0546381	0.0472805	0.887481	1
C16 carnitine/CAR(16:0)	Carnitines	HMDB0000222	-0.00853254	0.0238129	-0.055205	0.0381399	0.720107	1
C38:4 DAG/DG(38:4)	Diglycerides	HMDB0007170	-0.00250456	0.0256454	-0.0527686	0.0477595	0.922201	1
sphinganine/Sphinganine		HMDB0000269	-0.0216589	0.0296716	-0.0798142	0.0364964	0.465419	1
arginine/Arginine		HMDB0000517	0.00456302	0.0237	-0.041888	0.0510141	0.847325	1
C18:2 carnitine/CAR(18:2)	Carnitines	HMDB0006469	-0.0256912	0.024119	-0.0729637	0.0215812	0.286792	1
C36:0 DAG/DG(36:0)	Diglycerides	HMDB0007158	0.0328776	0.0257022	-0.0174978	0.0832531	0.200835	1
C36:1 PC plasmalogen/PC(P-36:0)/PC(O-36:1)		HMDB0011241	0.0163358	0.0255289	-0.0336999	0.0663715	0.522241	1
C3-DC-CH3 carnitine		HMDB0013133	0.0250136	0.0271416	-0.028183	0.0782101	0.35674	1
C40:7 PC plasmalogen/PC(P-40:6)/PC(O-40:7)		HMDB0011294	0.0134974	0.0257189	-0.0369108	0.0639056	0.599719	1
C18:1 LPC plasmalogen/C18:1 LPC plasmalogen_B/C18:1 LPC plasmalogen A/LPC(P-18:0)/LPC(O-18:1)		HMDB0013122	-0.0022058	0.0332463	-0.0673674	0.0629558	0.947101	1

## Sheet: grs2
Metabolite name	Metabolite class	HMDB ID	effect estimates	standard error	95%CI lower bound	95%CI upper bound	raw p value	NEF-adjusted p-value
threonine	Organic acids and derivatives	HMDB0000167	0.019296	0.0119351	-0.00409625	0.0426883	0.105932	1
C16:1 LPE/LPE(16:1)		HMDB0011504	-0.000260054	0.0428853	-0.0843138	0.0837937	0.995162	1
alloisoleucine/Alloisoleucine		HMDB0000557	-0.0674334	0.0276948	-0.121714	-0.0131526	0.0148969	1
C34:3 PE plasmalogen/PE(P-34:2)/PE(O-34:3)	PE plasmalogens	HMDB0011343	0.000121218	0.0117638	-0.0229354	0.0231778	0.991779	1
C4-OH carnitine/CAR(4:0(OH))	Carnitines	HMDB0013127	-0.0202777	0.0113074	-0.0424397	0.00188436	0.0729226	1
C14:0 CE/CE(14:0)	Cholesteryl esters	HMDB0006725	0.0175053	0.0132734	-0.00851003	0.0435206	0.187227	1
N-acetylhistidine/N-Acetylhistidine		HMDB0032055	-0.00299834	0.0132672	-0.0290015	0.0230048	0.821203	1
C36:4 PE plasmalogen/PE(P-36:3)/PE(O-36:4)	PE plasmalogens	HMDB0011442	0.000284955	0.0125095	-0.0242333	0.0248032	0.981827	1
C14:0 LPC/LPC(14:0)	Lysophosphatidylcholines	HMDB0010379	0.0197499	0.0131849	-0.00609206	0.0455918	0.134155	1
Taurochenodeoxycholic acid/taurochenodeoxycholate	Steroids and steroid derivatives	HMDB0000951	0.084055	0.0304782	0.0243188	0.143791	0.00581791	0.756328
histidine/Histidine	Carboxylic acids and derivatives	HMDB0000177	0.018957	0.0115461	-0.00367296	0.0415869	0.100621	1
C24:1 Ceramide (d18:1)/C24:1 Ceramide (d18:1)-B/Cer(d18:1/24:1)	Ceramides	HMDB0004953	-0.00321135	0.0115792	-0.0259062	0.0194834	0.78152	1
citrulline/Citrulline	Organic acids and derivatives	HMDB0000904	0.00713695	0.0112641	-0.0149403	0.0292142	0.526342	1
trimethylamine-N-oxide/Trimethylamine N-oxide	Organonitrogen compounds	HMDB0000925	-0.0148151	0.0113237	-0.0370091	0.00737882	0.19076	1
Adrenic acid/adrenate		HMDB0002226	-0.0562804	0.029451	-0.114003	0.00144256	0.0560069	1
Taurocholic acid/taurocholate	Steroids and steroid derivatives	HMDB0000036	0.0587488	0.029803	0.000335992	0.117162	0.0486967	1
1-methylguanine		HMDB0003282	0.0118189	0.0130742	-0.013806	0.0374438	0.366002	1
C34:3 PC plasmalogen/PC(P-34:2)/PC(O-34:3)	PC plasmalogens	HMDB0011211	0.00164732	0.0118044	-0.0214888	0.0247834	0.889014	1
Eicosapentaenoic acid/eicosapentaenoate	Fatty Acyls	HMDB0001999	-0.0506229	0.0293002	-0.10805	0.00680448	0.0840365	1
acetyl-galactosamine/N-acetylgalactosamine/N-Acetyl-D-galactosamine	Organic oxygen compounds	HMDB0000212	0.0101463	0.0177477	-0.0246385	0.0449311	0.567527	1
C38:7 PC plasmalogen/PC(P-38:6)/PC(O-38:7)	PC plasmalogens	HMDB0011229	0.0102266	0.0121855	-0.0136565	0.0341098	0.401332	1
Glycochenodeoxycholic acid/glycochenodeoxycholate	Steroids and steroid derivatives	HMDB0000637	0.0743928	0.0301081	0.015382	0.133403	0.0134789	1
Cholic acid/cholate		HMDB0000619	0.0389981	0.0313797	-0.022505	0.100501	0.213948	1
10-nonadecenoate		HMDB0013622	-0.0265376	0.0377136	-0.100455	0.0473798	0.481645	1
Myristoleic acid/myristoleate/preliminary_ID_Myristoleic acid		HMDB0002000	-0.0672964	0.0293737	-0.124868	-0.00972506	0.0219608	1
7-methylxanthine/7-Methylxanthine	Organoheterocyclic compounds	HMDB0001991	0.0285549	0.0127919	0.0034832	0.0536265	0.0255977	1
C36:2 PC plasmalogen/PC(P-36:1)/PC(O-36:2)	PC plasmalogens	HMDB0011243	0.018838	0.011753	-0.00419733	0.0418734	0.108971	1
C16:0 LPE/LPE(16:0)	Lysophosphatidylethanolamines	HMDB0011503	0.0138227	0.0130911	-0.0118354	0.0394809	0.291021	1
C10 carnitine/CAR(10:0)	Carnitines	HMDB0000651	-0.00168741	0.0109848	-0.0232172	0.0198423	0.877914	1
Glycoursodeoxycholic acid/glycoursodeoxycholate	Steroids and steroid derivatives	HMDB0000708	0.0262152	0.0294928	-0.0315896	0.08402	0.374074	1
C36:3 PE plasmalogen/PE(P-36:2)/PE(O-36:3)	PE plasmalogens	HMDB0011441	0.0114534	0.011793	-0.0116604	0.0345672	0.331447	1
C38:6 PE plasmalogen/PE(P-38:5)/PE(O-38:6)	PE plasmalogens	HMDB0011387	0.00368654	0.0117401	-0.0193237	0.0266968	0.753512	1
C32:2 PC/PC(32:2)	Phosphatidylcholines	HMDB0007874	0.0134524	0.0116328	-0.00934754	0.0362523	0.247511	1
N-acetylputrescine	Organic acids and derivatives	HMDB0002064	0.00236508	0.0145516	-0.0261554	0.0308856	0.870888	1
Taurohyodeoxycholic acid/tauroursodeoxycholic acid/taurohyodeoxycholate/tauroursodeoxycholate		HMDB0000874	0.0192215	0.0329292	-0.0453186	0.0837617	0.559407	1
Chenodeoxycholic acid/chenodeoxycholate	Steroids and steroid derivatives	HMDB0000518	0.0232209	0.0308659	-0.0372751	0.0837169	0.451861	1
nor-psi-tropine		HMDB0031667	-0.0263093	0.0308097	-0.0866953	0.0340767	0.393144	1
C16:1 LPC/LPC(16:1)	Lysophosphatidylcholines	HMDB0010383	0.0103382	0.0132202	-0.0155729	0.0362493	0.434213	1
C22:4 CE	Cholesteryl esters	HMDB0006729	-0.0074304	0.0249926	-0.056415	0.0415542	0.766234	1
beta-alanine	Carboxylic acids and derivatives	HMDB0000056	-0.00698445	0.0204866	-0.0471375	0.0331685	0.733158	1
urate/uric acid/Uric acid	Imidazopyrimidines	HMDB0000289	-0.0263342	0.0119949	-0.0498437	-0.00282468	0.028131	1
Glycocholic acid/glycocholate	Steroids and steroid derivatives	HMDB0000138	0.0471384	0.0300866	-0.0118302	0.106107	0.117171	1
phytanate	Fatty Acyls	HMDB0000801	-0.0327913	0.0315668	-0.094661	0.0290784	0.298901	1
C36:3 PC/PC(36:3)		HMDB0008105	0.0119038	0.0117685	-0.011162	0.0349697	0.311777	1
8.11.14-Eicosatrienoic acid/eicosatrienoate	Fatty Acyls	HMDB0002925	-0.067572	0.0294449	-0.125283	-0.00986118	0.0217407	1
C40:7 PE plasmalogen/PE(P-40:6)/PE(O-40:7)	PE plasmalogens	HMDB0011394	0.0144898	0.0115845	-0.00821534	0.0371949	0.211009	1
C18:1 LPC/LPC(18:1)	Lysophosphatidylcholines	HMDB0002815	0.0133768	0.0133946	-0.0128761	0.0396297	0.317954	1
C8 carnitine/CAR(8:0)	Carnitines	HMDB0000791	0.000190235	0.01098	-0.0213301	0.0217106	0.986177	1
Docosahexaenoic acid/docosahexaenoate	Fatty Acyls	HMDB0002183	-0.0468555	0.0293049	-0.104292	0.0105811	0.109844	1
eicosenoate	Fatty Acyls	HMDB0002231	-0.0415743	0.0310114	-0.102356	0.019207	0.180046	1
C16:1 LPC plasmalogen/LPC(P-16:0)/LPC(O-16:1)	LPC plasmalogens	HMDB0010407	0.0034478	0.0140763	-0.0241413	0.0310369	0.806506	1
phenylalanine/Phenylalanine	Organic acids and derivatives	HMDB0000159	0.0122482	0.0114689	-0.0102304	0.0347269	0.285543	1
DMGV		HMDB0240212	-0.0377337	0.019683	-0.0763117	0.000844321	0.0552293	1
C60:12 TAG/TG(60:12)	Triglycerides	HMDB0005478	-0.00137239	0.0120847	-0.0250579	0.0223131	0.909583	1
C36:4 PC-A/PC(36:4)_A		HMDB0007983	0.0015852	0.0118332	-0.0216075	0.0247779	0.893433	1
Erucic acid/13-docosenoate	Fatty Acyls	HMDB0002068	-0.0445012	0.029386	-0.102097	0.0130943	0.129933	1
thiamine/Thiamine		HMDB0000235	0.00942302	0.0112581	-0.0126424	0.0314884	0.402592	1
Linoleic acid/linoleate		HMDB0000673	-0.0494546	0.0300953	-0.10844	0.00953115	0.100328	1
C34:2 PC plasmalogen/PC(P-34:1)/PC(O-34:2)	PC plasmalogens	HMDB0011210	0.0105976	0.011844	-0.0126163	0.0338115	0.370914	1
malonate		HMDB0000691	-0.0123763	0.0276563	-0.0665817	0.0418291	0.654511	1
C16:0 LPC/LPC(16:0)	Lysophosphatidylcholines	HMDB0010382	0.0118146	0.0134305	-0.0145087	0.0381378	0.379031	1
C18:0 LPC/LPC(18:0)	Lysophosphatidylcholines	HMDB0010384	0.012897	0.0134968	-0.0135562	0.0393503	0.339293	1
C36:3 PC plasmalogen-A/C36:3 PC plasmalogen/C36:3 PC plasmalogen-B/PC(P-36:2)/PC(O-36:3)	PC plasmalogens	HMDB0011244	0.00389401	0.0118108	-0.0192547	0.0270427	0.741627	1
CMPF		HMDB0061112	0.0467757	0.02685	-0.00584937	0.0994007	0.0814891	1
C38:4 PC plasmalogen/PC(P-38:3)/PC(O-38:4)	PC plasmalogens	HMDB0011252	0.0178361	0.0116777	-0.00505185	0.040724	0.126672	1
C38:5 PE/PE(38:5)	Phosphatidylethanolamines	HMDB0009069	0.000257099	0.0117803	-0.0228318	0.023346	0.982588	1
N-carbamoyl-beta-alanine/Ureidopropionic acid	Organic acids and derivatives	HMDB0000026	-0.0164264	0.011387	-0.0387445	0.00589168	0.149144	1
coenzyme Q10		HMDB0001072	0.0121387	0.0155079	-0.0182562	0.0425335	0.433778	1
Palmitoleic acid/palmitoleate	Fatty Acyls	HMDB0003229	-0.0442363	0.0291333	-0.101336	0.0128638	0.12891	1
C20:3 LPC/LPC(20:3)		HMDB0010393	0.0274222	0.0200422	-0.0118598	0.0667041	0.171243	1
C36:3 PE/PE(36:3)	Phosphatidylethanolamines	HMDB0009060	0.00828724	0.0115694	-0.0143883	0.0309628	0.473802	1
C30:1 PC/PC(30:1)	Phosphatidylcholines	HMDB0007870	0.0108389	0.0116031	-0.0119028	0.0335806	0.350233	1
C18:1 LPE/LPE(18:1)	Lysophosphatidylethanolamines	HMDB0011506	0.0192603	0.0114541	-0.00318922	0.0417098	0.0926604	1
C30:0 PC/PC(30:0)	Phosphatidylcholines	HMDB0007869	0.010899	0.0116705	-0.0119746	0.0337727	0.350355	1
C20:3 CE/CE(20:3)	Cholesteryl esters	HMDB0006736	0.0124471	0.0118209	-0.0107215	0.0356157	0.292354	1
C38:4 PI	Phosphatidylinositols	HMDB0009815	0.0123387	0.0164595	-0.0199213	0.0445987	0.453471	1
C32:0 PE/PE(32:0)	Phosphatidylethanolamines	HMDB0008923	0.0135389	0.0132231	-0.0123779	0.0394556	0.305892	1
C2 carnitine/CAR(2:0)	Carnitines	HMDB0000201	-0.0179735	0.0113667	-0.0402518	0.00430484	0.113823	1
C36:2 PE plasmalogen/PE(P-36:1)/PE(O-36:2)	PE plasmalogens	HMDB0009082	0.00889477	0.0117865	-0.0142063	0.0319959	0.450454	1
3-hydroxyoctanoate	Organic acids and derivatives	HMDB0001954	-0.0294121	0.0324239	-0.0929617	0.0341376	0.364348	1
C34:4 PC/PC(34:4)	Phosphatidylcholines	HMDB0007883	0.012995	0.0116618	-0.00986174	0.0358517	0.265142	1
C14:2 carnitine/CAR(14:2)	Carnitines	HMDB0013331	0.000960777	0.0110534	-0.0207034	0.022625	0.930734	1
serine	Carboxylic acids and derivatives	HMDB0000187	0.0100745	0.0118889	-0.0132273	0.0333764	0.396779	1
C26 carnitine/CAR(26:0)	Carnitines	HMDB0006347	0.00351418	0.0115905	-0.0192027	0.026231	0.761741	1
C34:1 PC plasmalogen/C34:1 PC plasmalogen-A/PC(P-34:0)/PC(O-34:1)_A	PC plasmalogens	HMDB0011208	0.0146002	0.0119535	-0.00882819	0.0380287	0.221927	1
C6 carnitine	Carnitines	HMDB0000705	-0.00509738	0.0116096	-0.0278518	0.017657	0.660614	1
alanine/Alanine	Carboxylic acids and derivatives	HMDB0000161	-0.00654456	0.0114341	-0.028955	0.0158659	0.56707	1
C20:1 LPE/LPE(20:1)	Lysophosphatidylethanolamines	HMDB0011512	-8.57556e-05	0.0140215	-0.0275675	0.027396	0.99512	1
C54:7 TAG/C54:7 TAG-B	Triglycerides	HMDB0005447	0.00250556	0.012944	-0.0228643	0.0278754	0.846514	1
C14:1 carnitine/CAR(14:1)	Carnitines	HMDB0002014	0.00296751	0.0110982	-0.0187845	0.0247195	0.789171	1
C38:2 PC/PC(38:2)		HMDB0008270	0.01534	0.0116035	-0.00740248	0.0380825	0.186164	1
C38:7 PE plasmalogen/PE(P-38:6)/PE(O-38:7)	PE plasmalogens	HMDB0011420	7.02692e-05	0.0114501	-0.0223716	0.0225121	0.995103	1
C52:3 TAG/TG(52:3)	Triglycerides	HMDB0005384	-0.00883457	0.0125215	-0.0333762	0.015707	0.480465	1
5-dodecenoate	Fatty Acyls	HMDB0000529	-0.0503898	0.0305992	-0.110363	0.00958358	0.0996059	1
carnitine/Carnitine	Carnitines	HMDB0000062	-0.0112663	0.0115386	-0.0338817	0.011349	0.328867	1
hydroxymyristate		HMDB0002261	-0.0185103	0.041023	-0.0989138	0.0618932	0.651833	1
Pregnenolone sulfate/pregnenolone sulfate		HMDB0000774	-0.0312086	0.0287174	-0.0874937	0.0250766	0.277149	1
Glycolithocholic acid/glycolithocholate	Steroids and steroid derivatives	HMDB0000698	0.0302655	0.029354	-0.0272672	0.0877983	0.302515	1
GABA/gamma-Aminobutyric acid	Organic acids and derivatives	HMDB0000112	-0.0231666	0.0131967	-0.0490316	0.00269838	0.0791755	1
C14:0 SM/SM(d18:1/14:0)	Sphingomyelins	HMDB0012097	0.0162569	0.0129543	-0.00913311	0.041647	0.2095	1
C54:5 TAG/TG(54:5)	Triglycerides	HMDB0005385	-0.000929397	0.0118373	-0.0241301	0.0222713	0.937419	1
C58:9 TAG/TG(58:9)	Triglycerides	HMDB0005463	0.00643775	0.0122709	-0.0176128	0.0304883	0.599837	1
Myristic acid/myristate	Fatty Acyls	HMDB0000806	-0.0407262	0.0296808	-0.0988995	0.017447	0.170019	1
C18:3 LPC	Lysophosphatidylcholines	HMDB0010387	0.0138065	0.0174264	-0.0203486	0.0479616	0.428201	1
MDA		HMDB0006112	-0.0222431	0.026739	-0.0746506	0.0301643	0.405488	1
N-acetyltryptophan/N-Acetyl-D-tryptophan	Organic acids and derivatives	HMDB0013713	-0.00181798	0.0120121	-0.0253613	0.0217253	0.879703	1
C16:0 CE/CE(16:0)	Cholesteryl esters	HMDB0000885	0.00854739	0.0118399	-0.0146584	0.0317532	0.470348	1
C38:5 DAG/DG(38:5)	Diglycerides	HMDB0007199	0.000668745	0.0116693	-0.0222027	0.0235402	0.9543	1
nervonic acid/nervonate	Fatty Acyls	HMDB0002368	-0.0609658	0.0308916	-0.121512	-0.000419294	0.0484344	1
C34:4 PC plasmalogen	Phosphatidylcholine plasmalogens	HMDB0011212	0.038654	0.0305273	-0.0211785	0.0984865	0.205439	1
5-hydroxymethyl-4-methyluracil/5-hydroxymethy-4-methyluracil		HMDB0000544	0.0114071	0.0151066	-0.0182013	0.0410155	0.450186	1
asparagine/Asparagine	Organic acids and derivatives	HMDB0000168	0.0161545	0.0115327	-0.00644912	0.0387581	0.161286	1
C22:0 LPE/LPE(22:0)	Lysophosphatidylethanolamines	HMDB0011520	0.0113497	0.0130425	-0.0142131	0.0369125	0.384187	1
fucose		HMDB0000174	0.0143064	0.027026	-0.0386637	0.0672765	0.596558	1
C34:5 PC plasmalogen/PC(P-34:4)/PC(O-34:5)	PC plasmalogens	HMDB0011214	0.0087487	0.0118068	-0.0143922	0.0318896	0.4587	1
C12 carnitine/CAR(12:0)	Carnitines	HMDB0002250	0.00380069	0.0111097	-0.017974	0.0255754	0.732272	1
C3 carnitine/CAR(3:0)	Carnitines	HMDB0000824	-0.024338	0.0114299	-0.0467402	-0.00193594	0.0332261	1
4-acetamidobutanoate/4-Acetamidobutanoic acid	Organic acids and derivatives	HMDB0003681	0.0140918	0.0117416	-0.00892139	0.037105	0.230079	1
13-HODE	Fatty Acyls	HMDB0004667	0.029912	0.0366533	-0.0419271	0.101751	0.414454	1
C16:1 CE/CE(16:1)	Cholesteryl esters	HMDB0000658	0.00193283	0.0117007	-0.0210001	0.0248657	0.868795	1
C34:3 PC/PC(34:3)		HMDB0008006	0.0106906	0.0126146	-0.0140335	0.0354147	0.396728	1
C54:2 TAG/TG(54:2)	Triglycerides	HMDB0005403	-0.00294996	0.0116172	-0.0257193	0.0198194	0.79955	1
C34:2 PE plasmalogen/PE(P-34:1)/PE(O-34:2)	PE plasmalogens	HMDB0008952	-0.00549745	0.0117506	-0.0285281	0.0175333	0.639895	1
C36:2 PC/PC(36:2)	Phosphatidylcholines	HMDB0008039	0.00776363	0.011779	-0.0153227	0.03085	0.509825	1
C54:6 TAG/C54:6 TAG-A/TG(54:6)	Triglycerides	HMDB0005391	0.00268081	0.0118207	-0.0204873	0.0258489	0.820587	1
homoarginine/Homoarginine	Organic acids and derivatives	HMDB0000670	-0.00196278	0.0137864	-0.0289835	0.025058	0.886787	1
C18:2 CE/CE(18:2)	Cholesteryl esters	HMDB0000610	0.00985184	0.0125351	-0.0147166	0.0344202	0.431904	1
C5:1 carnitine	Carnitines	HMDB0002366	-0.0116108	0.0119043	-0.0349427	0.0117212	0.32939	1
C5 carnitine/CAR(5:0)	Carnitines	HMDB0000688	-0.0125894	0.011503	-0.0351348	0.00995606	0.27376	1
hippurate	Benzene and substituted derivatives	HMDB0000714	-0.00049584	0.0193063	-0.0383354	0.0373437	0.97951	1
10-heptadecenoate	Fatty Acyls	HMDB0060038	-0.0431139	0.0312759	-0.104414	0.0181859	0.168049	1
thymine		HMDB0000262	-0.0294777	0.0247108	-0.07791	0.0189545	0.232905	1
C22:5 CE/CE(22:5)	Cholesteryl esters	HMDB0010375	0.00751053	0.0125412	-0.0170697	0.0320908	0.54926	1
Oleic acid/oleate	Fatty Acyls	HMDB0000207	-0.0449763	0.0291373	-0.102084	0.0121318	0.122686	1
preliminary_ID_Hexadecanedioic acid (isomer)/hexadecanedioate	Fatty Acyls	HMDB0000672	0.0186792	0.0304017	-0.0409071	0.0782654	0.538943	1
glycerate		HMDB0000139	-0.00159402	0.0275717	-0.0556336	0.0524455	0.953897	1
C18:1 CE/CE(18:1)	Cholesteryl esters	HMDB0000918	0.0105353	0.0132732	-0.0154797	0.0365503	0.427355	1
C36:4 PC plasmalogen	Phosphatidylcholine plasmalogens	HMDB0011310	0.012341	0.0134086	-0.0139393	0.0386213	0.357374	1
C12:1 carnitine/CAR(12:1)	Carnitines	HMDB0013326	0.00117203	0.0110417	-0.0204693	0.0228133	0.915467	1
C53:2 TAG/TG(53:2)	Triglycerides	HMDB0042196	-0.00209252	0.0137428	-0.029028	0.0248429	0.87898	1
C18:2 LPC/LPC(18:2)	Lysophosphatidylcholines	HMDB0010386	0.0116654	0.0116636	-0.0111948	0.0345255	0.317236	1
C54:1 TAG/TG(54:1)	Triglycerides	HMDB0005395	-0.00436226	0.0115721	-0.0270432	0.0183187	0.706202	1
C16:0 Ceramide (d18:1)/Cer(d18:1/16:0)	Ceramides	HMDB0004949	-0.00198387	0.0117349	-0.0249838	0.021016	0.865751	1
C34:1 PC plasmalogen-B/C34:1 PC plasmalogen/PC(P-34:0)/PC(O-34:1)_B	PC plasmalogens	HMDB0011239	0.012544	0.014015	-0.0149249	0.0400129	0.370763	1
C56:7 TAG/TG(56:7)	Triglycerides	HMDB0005462	-0.00495332	0.0115043	-0.0275013	0.0175946	0.666785	1
C36:4 DAG/DG(36:4)	Diglycerides	HMDB0007248	-0.00519622	0.011737	-0.0282004	0.0178079	0.657968	1
salicylurate		HMDB0000840	-0.0318168	0.0222405	-0.0754073	0.0117738	0.152551	1
preliminary_ID_androsterone glucuronide (isomer)/androsterone glucuronide		HMDB0002829	0.0402986	0.0463313	-0.050509	0.131106	0.384414	1
C36:3 DAG/DG(36:3)	Diglycerides	HMDB0007219	-0.00381765	0.0117027	-0.0267545	0.0191192	0.744258	1
C7 carnitine/CAR(7:0)	Carnitines	HMDB0013238	-0.0057454	0.0113625	-0.0280155	0.0165247	0.613105	1
C51:0 TAG/TG(51:0)	Triglycerides	HMDB0031106	-0.00431921	0.0125068	-0.0288321	0.0201936	0.729832	1
C52:1 TAG/TG(52:1)	Triglycerides	HMDB0005367	-0.00647713	0.0116484	-0.0293076	0.0163533	0.578174	1
C54:4 TAG/TG(54:4)	Triglycerides	HMDB0005370	0.00457684	0.0117636	-0.0184794	0.027633	0.697226	1
2-aminooctanoate/2-aminooctanoic acid/2-Aminooctanoic acid	Organic acids and derivatives	HMDB0000991	0.00235413	0.0121107	-0.0213823	0.0260906	0.845874	1
palmitoylethanolamide/palmitoyl-EA/palmithoylethanolamide		HMDB0002100	0.0269632	0.0135225	0.000459507	0.0534669	0.0461581	1
C52:2 TAG/TG(52:2)	Triglycerides	HMDB0005369	-0.00582282	0.0117311	-0.0288154	0.0171698	0.619643	1
C18:2 LPE/LPE(18:2)	Lysophosphatidylethanolamines	HMDB0011507	0.0124731	0.0114665	-0.0100008	0.0349471	0.276688	1
C34:2 PC/PC(34:2)	Phosphatidylcholines	HMDB0007973	0.00089283	0.0131639	-0.0249079	0.0266936	0.945926	1
C52:6 TAG/TG(52:6)	Triglycerides	HMDB0005436	-0.00325267	0.0122915	-0.0273435	0.0208381	0.791296	1
C38:3 PC/PC(38:3)	Phosphatidylcholines	HMDB0008047	0.00622441	0.0116214	-0.016553	0.0290018	0.592234	1
C51:1 TAG/TG(51:1)	Triglycerides	HMDB0042104	-0.00824775	0.0126336	-0.0330091	0.0165136	0.513857	1
C36:5 PC plasmalogen-A/C36:5 PC plasmalogen	Phosphatidylcholine plasmalogens	HMDB0011221	0.00305955	0.014304	-0.0249758	0.0310949	0.830629	1
1-methylhistidine		HMDB0000001	-0.0248231	0.0202486	-0.0645096	0.0148634	0.22023	1
C42:0 TAG/TG(42:0)	Triglycerides	HMDB0072780	0.0507204	0.0272347	-0.00265865	0.104099	0.0625546	1
C18:1 SM/C18:2 SM/SM(d18:1/18:1)	Sphingomyelins	HMDB0012101	-0.00119954	0.0130527	-0.0267824	0.0243833	0.926778	1
NMMA/Targinine	Organic acids and derivatives	HMDB0029416	0.0134534	0.012822	-0.0116773	0.0385841	0.294067	1
Capric acid/caprate	Fatty Acyls	HMDB0000511	-0.00867073	0.0303573	-0.0681699	0.0508285	0.775167	1
C44:0 TAG/TG(44:0)	Triglycerides	HMDB0042063	0.00676336	0.0116627	-0.016095	0.0296218	0.561971	1
Taurodeoxycholic acid/taurodeoxycholate	Steroids and steroid derivatives	HMDB0000896	0.0583128	0.0300136	-0.000512845	0.117138	0.052031	1
hyodeoxycholate/ursodeoxycholate		HMDB0000733	0.0514682	0.0413649	-0.0296054	0.132542	0.213408	1
Palmitic acid/palmitate		HMDB0000220	-0.0338056	0.0290373	-0.0907177	0.0231065	0.244338	1
C56:6 TAG/TG(56:6)	Triglycerides	HMDB0005456	0.00296756	0.0116286	-0.0198241	0.0257593	0.798573	1
3-methylxanthine_pending_conf/3-methylxanthine/3-Methylxanthine	Organoheterocyclic compounds	HMDB0001886	0.0232074	0.012524	-0.00133909	0.0477539	0.0638763	1
allantoin/Allantoin	Azoles	HMDB0000462	0.00791337	0.0111092	-0.0138603	0.0296871	0.476264	1
C36:2 DAG/DG(36:2)	Diglycerides	HMDB0007218	-0.00297431	0.0116428	-0.0257937	0.0198451	0.798365	1
C38:6 PE/PE(38:6)	Phosphatidylethanolamines	HMDB0009102	-0.00501635	0.0114773	-0.0275114	0.0174787	0.662062	1
C20:5 CE/CE(20:5)	Cholesteryl esters	HMDB0006731	0.0106112	0.0116258	-0.0121751	0.0333974	0.361389	1
piperine/Piperine	Alkaloids and derivatives	HMDB0029377	-0.0120057	0.0122581	-0.0360311	0.0120198	0.32738	1
butyrobetaine		HMDB0001161	-0.0440457	0.0319573	-0.106681	0.0185894	0.168121	1
uracil		HMDB0000300	-0.0275581	0.0187218	-0.0642521	0.00913585	0.141025	1
cortisone/Cortisone	Steroids and steroid derivatives	HMDB0002802	-0.0213033	0.0118558	-0.0445402	0.00193355	0.0723555	1
alpha-hydroxybutyrate/beta-hydroxybutyrate/hydroxyisobutyrate		HMDB0000008	-0.0107257	0.019328	-0.0486079	0.0271564	0.578941	1
butyrobetaine_isomer/3-dehydroxycarnitine/butyrobetaine	Fatty Acyls	HMDB0006831	-0.00806034	0.0177872	-0.0429225	0.0268018	0.650437	1
C50:1 TAG/TG(50:1)	Triglycerides	HMDB0005360	-0.00525376	0.0117488	-0.0282809	0.0177734	0.654749	1
C18:3 CE/CE(18:3)	Cholesteryl esters	HMDB0010370	0.00644017	0.0136948	-0.0204012	0.0332815	0.638167	1
C48:3 TAG/TG(48:3)	Triglycerides	HMDB0005432	0.0100968	0.011633	-0.0127035	0.0328971	0.385426	1
C46:2 TAG/TG(46:2)	Triglycerides	HMDB0010419	0.00888079	0.0116377	-0.0139288	0.0316903	0.445402	1
C36:5 PC plasmalogen-B/C36:5 PC plasmalogen/PC(P-36:4)/PC(O-36:5)	PC plasmalogens	HMDB0011220	0.00195484	0.0126291	-0.0227977	0.0267073	0.876988	1
3-methyladipate/pimelate		HMDB0000555	0.0125425	0.0197402	-0.0261476	0.0512326	0.525183	1
C34:2 DAG/DG(34:2)	Diglycerides	HMDB0007103	-0.00578377	0.0116496	-0.0286165	0.0170489	0.619556	1
methionine sulfoxide/Methionine sulfoxide		HMDB0002005	0.0230532	0.0133063	-0.00302654	0.049133	0.0831825	1
C46:1 TAG/TG(46:1)	Triglycerides	HMDB0010412	0.00602965	0.0116827	-0.016868	0.0289273	0.605772	1
biliverdin/Biliverdin	Organoheterocyclic compounds	HMDB0001008	-0.000968972	0.0123157	-0.0251073	0.0231694	0.937289	1
8-HEPE/12-HEPE		HMDB0010202	0.0801202	0.0438674	-0.00585833	0.166099	0.0677874	1
alpha-linolenate	Fatty Acyls	HMDB0001388	-0.0147879	0.0321606	-0.0778216	0.0482458	0.645649	1
C18:0 SM/SM(d18:1/18:0)	Sphingomyelins	HMDB0001348	0.00335749	0.0116966	-0.0195674	0.0262824	0.774075	1
beta-hydroxybutyrate		HMDB0000011	-0.0248367	0.028284	-0.0802723	0.030599	0.379881	1
C20:5 LPC/LPC(20:5)	Lysophosphatidylcholines	HMDB0010397	-0.000443069	0.0117531	-0.0234787	0.0225925	0.969928	1
C54:3 TAG/TG(54:3)	Triglycerides	HMDB0005405	0.00218317	0.0117331	-0.0208134	0.0251797	0.852391	1
threitol		HMDB0004136	-0.00938894	0.0259954	-0.0603391	0.0415612	0.717968	1
ADMA/SDMA/Dimethylarginine	Organic acids and derivatives	HMDB0001539	0.0128232	0.0131638	-0.0129773	0.0386238	0.329993	1
acetaminophen/Acetaminophen	Phenols	HMDB0001859	0.00641805	0.0124159	-0.0179167	0.0307528	0.605211	1
methionine/Methionine	Organic acids and derivatives	HMDB0000696	0.00754226	0.0117191	-0.0154268	0.0305114	0.519845	1
C52:0 TAG/TG(52:0)	Triglycerides	HMDB0005365	-0.00251095	0.0115832	-0.0252136	0.0201917	0.828384	1
4-pyridoxate	Organoheterocyclic compounds	HMDB0000017	-0.00128503	0.0192434	-0.0390014	0.0364313	0.946759	1
C20:4 CE/CE(20:4)	Cholesteryl esters	HMDB0006726	0.0138339	0.0117097	-0.00911659	0.0367844	0.23744	1
C16:1 SM/SM(d18:1/16:1)	Sphingomyelins	HMDB0240613	-0.0141554	0.0284453	-0.0699071	0.0415962	0.618739	1
C22:1 SM	Sphingomyelins	HMDB0012104	0.0195921	0.0141908	-0.00822143	0.0474056	0.167397	1
C24:1 SM/C24:1 SM-A/SM(d18:1/24:1)	Sphingomyelins	HMDB0012107	-0.000714192	0.0114716	-0.0231981	0.0217697	0.950358	1
C36:4 PE/PE(36:4)	Phosphatidylethanolamines	HMDB0008937	-0.0028561	0.0117033	-0.0257942	0.020082	0.807198	1
C24:0 Ceramide (d18:1)/Cer(d18:1/24:0)	Ceramides	HMDB0004956	0.00302221	0.0116784	-0.0198669	0.0259114	0.795799	1
C14 carnitine/CAR(14:0)	Carnitines	HMDB0005066	0.00797264	0.0113907	-0.0143528	0.0302981	0.483975	1
C56:8 TAG/TG(56:8)	Triglycerides	HMDB0005392	-0.000328747	0.0114881	-0.0228451	0.0221876	0.977171	1
N-alpha-acetylarginine/N-alpha-acetyarginine/N-Acetylarginine/N-alpha-acetyl-L-arginine	Organic acids and derivatives	HMDB0004620	0.0126129	0.0120724	-0.0110486	0.0362744	0.296129	1
tryptophan/Tryptophan	Organoheterocyclic compounds	HMDB0000929	-0.0101479	0.0115256	-0.0327376	0.0124418	0.378605	1
C36:1 DAG/DG(36:1)	Diglycerides	HMDB0007216	-0.00360287	0.0118953	-0.0269172	0.0197115	0.76198	1
C55:2 TAG/TG(55:2)	Triglycerides	HMDB0042226	-0.0028548	0.0123283	-0.0270178	0.0213082	0.816875	1
isoleucine/Isoleucine	Organic acids and derivatives	HMDB0000172	-0.00997428	0.0115769	-0.0326645	0.012716	0.388925	1
indoxylsulfate		HMDB0000682	-0.00971475	0.0192717	-0.0474867	0.0280572	0.614196	1
pentadecanoate	Fatty Acyls	HMDB0000826	-0.0381216	0.0312458	-0.0993622	0.023119	0.222443	1
pantothenic acid/pantothenate/Pantothenic acid	Carboxylic acids and derivatives	HMDB0000210	-0.0135507	0.012325	-0.0377073	0.0106059	0.271574	1
C52:4 TAG/TG(52:4)	Triglycerides	HMDB0005363	-0.0063047	0.011806	-0.029444	0.0168346	0.593323	1
C36:5 PE plasmalogen/PE(P-36:4)/PE(O-36:5)	PE plasmalogens	HMDB0011410	-0.00188922	0.0116875	-0.0247963	0.0210178	0.871586	1
homocitrulline/Homocitrulline	Organic acids and derivatives	HMDB0000679	0.0208508	0.0153808	-0.00929499	0.0509965	0.175214	1
2-hydroxy-3-methylbutyrate/hydroxyisovalerate		HMDB0000407	0.00542975	0.0267328	-0.0469656	0.0578251	0.839048	1
C56:1 TAG/TG(56:1)	Triglycerides	HMDB0005396	-0.00740129	0.0119219	-0.0307677	0.0159651	0.53472	1
creatinine/Creatinine	Carboxylic acids and derivatives	HMDB0000562	-0.00365387	0.0117359	-0.0266558	0.019348	0.755541	1
C56:2 TAG/TG(56:2)	Triglycerides	HMDB0005404	0.00132995	0.0116077	-0.0214207	0.0240806	0.908782	1
glycine	Carboxylic acids and derivatives	HMDB0000123	0.0114879	0.0120037	-0.0120389	0.0350148	0.338551	1
C5-DC carnitine/CAR(DC5:0)	Carnitines	HMDB0013130	0.00829578	0.0115253	-0.0142934	0.030885	0.471655	1
C34:3 DAG/DG(34:3)	Diglycerides	HMDB0007132	-0.00293959	0.0116171	-0.0257088	0.0198296	0.800238	1
proline/Proline	Carboxylic acids and derivatives	HMDB0000162	0.00928409	0.0116573	-0.0135638	0.032132	0.425788	1
C34:0 PE/PE(34:0)	Phosphatidylethanolamines	HMDB0008925	0.00834995	0.0117362	-0.0146527	0.0313526	0.476795	1
C48:4 TAG/TG(48:4)	Triglycerides	HMDB0042811	0.0192752	0.027437	-0.0345003	0.0730507	0.48235	1
5-acetylamino-6-amino-3-methyluracil/5-Acetylamino-6-amino-3-methyluracil	Organic nitrogen compounds	HMDB0004400	0.00824751	0.0139041	-0.0190041	0.0354991	0.553067	1
preliminary_ID_Dodecanedioic acid (isomer)/dodecanedioate	Fatty Acyls	HMDB0000623	0.00765786	0.030766	-0.0526424	0.0679581	0.803433	1
C38:3 PE plasmalogen/PE(P-38:2)/PE(O-38:3)	PE plasmalogens	HMDB0011384	-0.0215921	0.0131131	-0.0472932	0.004109	0.0996377	1
C20:4 LPC/LPC(20:4)	Lysophosphatidylcholines	HMDB0010395	0.0115399	0.0134361	-0.0147944	0.0378743	0.390411	1
C40:6 PS	Phosphatidylserines	HMDB0010167	-0.0318798	0.0231833	-0.0773182	0.0135586	0.169095	1
C50:2 TAG/TG(50:2)	Triglycerides	HMDB0005377	-0.00348702	0.0116345	-0.0262902	0.0193162	0.764396	1
aspartate		HMDB0000191	-0.021672	0.027216	-0.0750144	0.0316704	0.425859	1
aminoisobutyric acid/GABA/2-aminoisobutyric acid/Aminoisobutyric acid	Organic acids and derivatives	HMDB0001906	-0.00246398	0.0113413	-0.0246926	0.0197646	0.828008	1
Stearic acid/stearate		HMDB0000827	-0.0233109	0.0302282	-0.0825571	0.0359353	0.44061	1
alpha-keto-beta-methylvalerate/alpha-ketoisocaproate		HMDB0000491	-0.0410062	0.0271457	-0.0942108	0.0121983	0.13089	1
erythronate/threonate		HMDB0000613	-0.0284881	0.0271711	-0.0817425	0.0247662	0.294421	1
C36:2 PE/PE(36:2)	Phosphatidylethanolamines	HMDB0008994	-0.000423892	0.0115917	-0.0231432	0.0222954	0.970829	1
C58:10 TAG/TG(58:10)	Triglycerides	HMDB0005476	0.00707965	0.0146459	-0.0216259	0.0357852	0.628822	1
thyroxine/Thyroxine	Carboxylic acids and derivatives	HMDB0000248	0.00668922	0.0118396	-0.016516	0.0298944	0.572082	1
C38:5 PE plasmalogen/PE(P-38:4)/PE(O-38:5)	PE plasmalogens	HMDB0011386	0.00862549	0.0117827	-0.0144683	0.0317192	0.464142	1
C34:2 PE/PE(34:2)	Phosphatidylethanolamines	HMDB0008928	-0.00367894	0.0116773	-0.026566	0.0192081	0.752723	1
N-acetylornithine/N-Acetylornithine	Organic acids and derivatives	HMDB0003357	0.00171068	0.0120126	-0.0218336	0.0252549	0.886759	1
pyridoxal	Organoheterocyclic compounds	HMDB0001545	0.0461171	0.0416676	-0.03555	0.127784	0.268387	1
malate		HMDB0000744	-0.0201854	0.0291294	-0.0772781	0.0369073	0.488338	1
C20:0 SM/SM(d18:1/20:0)	Sphingomyelins	HMDB0012102	0.0145782	0.0115725	-0.00810346	0.0372598	0.207767	1
C20:2 LPC/LPC(20:2)		HMDB0010392	0.0266569	0.0281034	-0.0284247	0.0817385	0.34286	1
Acisoga/acisoga		HMDB0061384	-0.270629	0.0338428	-0.336959	-0.204298	1.2786e-15	1.66218e-13
pipecolic acid/pipecolic acid_isomer	Organic acids and derivatives	HMDB0000716	0.00758633	0.0119069	-0.0157507	0.0309234	0.524035	1
pseudouridine/Pseudouridine	Nucleosides, nucleotides, and analogues	HMDB0000767	-0.00711667	0.0115342	-0.0297233	0.01549	0.537231	1
C22:0 Ceramide (d18:1)/Cer(d18:1/22:0)	Ceramides	HMDB0004952	0.000914773	0.0116984	-0.0220136	0.0238432	0.937672	1
campesterol		HMDB0002869	0.00402631	0.0134909	-0.0224153	0.030468	0.765362	1
C20:0 LPC/LPC(20:0)		HMDB0010390	0.0153869	0.0285994	-0.040667	0.0714408	0.590567	1
C50:0 TAG/TG(50:0)	Triglycerides	HMDB0005357	-0.00386819	0.0116574	-0.0267163	0.01898	0.740024	1
sebacate	Fatty Acyls	HMDB0000792	-0.0213748	0.0377547	-0.0953727	0.0526231	0.571293	1
C18:0 LPE/LPE(18:0)_B	Lysophosphatidylethanolamines	HMDB0011130	0.00554111	0.0142323	-0.0223536	0.0334358	0.697029	1
C44:1 TAG/TG(44:1)	Triglycerides	HMDB0042301	0.0312058	0.0274875	-0.0226687	0.0850804	0.256261	1
C22:6 LPC/LPC(22:6)	Lysophosphatidylcholines	HMDB0010404	0.014453	0.0131586	-0.0113374	0.0402435	0.272044	1
C34:0 PS/PS(34:0)	Phosphatidylserines	HMDB0012356	0.00191174	0.0114255	-0.0204819	0.0243054	0.867117	1
C22:5 LPC/LPC(22:5)	Lysophosphatidylcholines	HMDB0010403	-0.00258701	0.0137851	-0.0296053	0.0244313	0.851138	1
C48:2 TAG/TG(48:2)	Triglycerides	HMDB0005376	0.00657797	0.0116844	-0.0163229	0.0294789	0.573454	1
trimethylbenzene/trimethylbenzene_isomer1/Trimethylbenzene	Benzene and substituted derivatives	HMDB0013733	-0.0259106	0.016496	-0.0582423	0.00642105	0.116249	1
C40:6 PC/PC(40:6)	Phosphatidylcholines	HMDB0008057	0.00832217	0.0112601	-0.0137472	0.0303915	0.459854	1
C36:1 PC/PC(36:1)	Phosphatidylcholines	HMDB0008038	0.00651369	0.011721	-0.0164591	0.0294864	0.578397	1
C40:9 PC/PC(40:9)	Phosphatidylcholines	HMDB0008731	0.00525224	0.011332	-0.0169581	0.0274625	0.643015	1
C51:2 TAG/TG(51:2)	Triglycerides	HMDB0005362	0.00259946	0.0130245	-0.022928	0.0281269	0.841807	1
adonitol/arabitol		HMDB0000508	-0.0221828	0.0260914	-0.073321	0.0289555	0.395217	1
phenylacetylglutamine/alpha-N-Phenylacetylglutamine	Organic acids and derivatives	HMDB0006344	-0.00531917	0.0123104	-0.0294471	0.0188088	0.665679	1
C34:1 DAG/DG(34:1)	Diglycerides	HMDB0007102	-0.000917067	0.0116598	-0.0237699	0.0219358	0.93731	1
C9 carnitine/CAR(9:0)	Carnitines	HMDB0013288	0.016365	0.011663	-0.00649395	0.039224	0.160568	1
Hydrocinnamic acid/hydrocinnamate		HMDB0000764	0.058504	0.037713	-0.015412	0.13242	0.12083	1
cytosine/cytosine_isomer/Cytosine	Diazines	HMDB0000630	0.00451653	0.0115107	-0.0180441	0.0270772	0.69478	1
C22:4 LPC/LPC(22:4)		HMDB0010401	0.00447378	0.0295109	-0.0533664	0.062314	0.879504	1
trimethyllysine/N6,N6,N6-trimethyllysine/N-6-Trimethyllysine	Organic acids and derivatives	HMDB0001325	-0.00338232	0.0122976	-0.0274852	0.0207205	0.783286	1
C56:3 TAG/TG(56:3)	Triglycerides	HMDB0005410	0.00406384	0.0116064	-0.0186843	0.026812	0.726235	1
C40:10 PC/PC(40:10)	Phosphatidylcholines	HMDB0008511	0.00830897	0.0114585	-0.0141493	0.0307672	0.468369	1
C56:5 TAG/TG(56:5)	Triglycerides	HMDB0005406	-0.00192082	0.0116378	-0.0247306	0.0208889	0.868905	1
creatine/Creatine	Organic acids and derivatives	HMDB0000064	-0.00688277	0.0114821	-0.0293872	0.0156217	0.548882	1
caffeine/Caffeine	Imidazopyrimidines	HMDB0001847	-0.00212508	0.011972	-0.0255897	0.0213396	0.859112	1
C55:3 TAG/TG(55:3)	Triglycerides	HMDB0042466	0.00165595	0.0133291	-0.0244685	0.0277804	0.901129	1
N-acetylleucine		HMDB0011756	-0.00612413	0.019514	-0.0443708	0.0321225	0.753648	1
Salicylic acid/salicylate		HMDB0001895	-0.00539713	0.0402213	-0.0842294	0.0734351	0.893256	1
homovanillate		HMDB0000118	-0.00846965	0.0263585	-0.0601314	0.0431921	0.747964	1
C36:4 PC-B/PC(36:4)_B	Phosphatidylcholines	HMDB0008138	-0.00109205	0.0116883	-0.0240006	0.0218165	0.925561	1
C46:0 TAG/TG(46:0)	Triglycerides	HMDB0010411	0.00168026	0.0116665	-0.0211856	0.0245461	0.885481	1
C22:6 CE/CE(22:6)	Cholesteryl esters	HMDB0006733	0.013104	0.0116841	-0.00979635	0.0360043	0.262064	1
C48:0 TAG/TG(48:0)	Triglycerides	HMDB0005356	-0.00212841	0.011703	-0.0250658	0.020809	0.855685	1
C50:4 TAG/TG(50:4)	Triglycerides	HMDB0005435	0.00937849	0.0133094	-0.0167074	0.0354644	0.481026	1
C14:1 MAG		HMDB0011562	-0.0393605	0.0508263	-0.138978	0.0602572	0.438687	1
C22:6 LPE/LPE(22:6)	Lysophosphatidylethanolamines	HMDB0011526	0.00813155	0.0115135	-0.0144344	0.0306975	0.480023	1
C49:2 TAG/TG(49:2)	Triglycerides	HMDB0011706	0.00526606	0.0123218	-0.0188842	0.0294163	0.669105	1
C49:1 TAG	Triglycerides	HMDB0011705	-0.00956082	0.0136487	-0.0363118	0.0171901	0.483619	1
Glycodeoxycholic acid/glycodeoxycholate	Steroids and steroid derivatives	HMDB0000631	0.0418038	0.0298553	-0.0167115	0.100319	0.16145	1
kynurenine		HMDB0000684	-0.00862364	0.0193452	-0.0465396	0.0292923	0.655759	1
C48:5 TAG/TG(48:5)	Triglycerides	HMDB0042789	0.0178844	0.0274993	-0.0360132	0.071782	0.515461	1
C44:2 TAG/TG(44:2)	Triglycerides	HMDB0042279	0.0290106	0.0273869	-0.0246668	0.082688	0.289469	1
Ne.Ne-dimethyllysine_pending_conf/N6,N6-dimethyllysine/N(6),N(6)-Dimethyl-lysine	Organic acids and derivatives	HMDB0013287	0.00503749	0.0121824	-0.0188396	0.0289145	0.679236	1
C52:5 TAG/TG(52:5)	Triglycerides	HMDB0005380	0.00112152	0.0145686	-0.0274324	0.0296755	0.938638	1
C32:1 PC/PC(32:1)	Phosphatidylcholines	HMDB0007873	-0.00128218	0.0115098	-0.023841	0.0212766	0.9113	1
C50:5 TAG/TG(50:5)	Triglycerides	HMDB0010471	0.00674339	0.0116209	-0.0160332	0.02952	0.561726	1
C38:6 PC/PC(38:6)	Phosphatidylcholines	HMDB0007991	0.00282978	0.0113513	-0.0194184	0.0250779	0.803135	1
N-oleoylethanolamine		HMDB0002088	0.0273517	0.0261999	-0.0239992	0.0787026	0.296503	1
guanidoacetic acid/guanidinoacetic acid/Guanidoacetic acid	Carboxylic acids and derivatives	HMDB0000128	-0.00137568	0.0123867	-0.0256532	0.0229019	0.911568	1
C52:7 TAG/TG(52:7)	Triglycerides	HMDB0010517	0.00330388	0.0114626	-0.0191625	0.0257702	0.77317	1
alpha-glutamyllysine/L-alpha-glutamyl-L-Lysine/L-alpha-glutamyl-L-lysine		HMDB0004207	0.00360425	0.0242888	-0.0440009	0.0512094	0.882034	1
N-acetylaspartic acid/N-Acetylaspartic acid	Organic acids and derivatives	HMDB0000812	0.0135537	0.0154948	-0.0168156	0.043923	0.381723	1
N-acetylspermidine/N1-acetylspermidine/N1-Acetylspermidine	Organic acids and derivatives	HMDB0001276	-0.00783765	0.0123302	-0.0320045	0.0163292	0.525008	1
C34:0 DAG/DG(34:0)	Diglycerides	HMDB0007100	-0.00294574	0.0124336	-0.0273151	0.0214236	0.81272	1
cortisol/Cortisol	Steroids and steroid derivatives	HMDB0000063	-0.00481771	0.0118426	-0.0280287	0.0183933	0.684145	1
C50:6 TAG/TG(50:6)	Triglycerides	HMDB0010497	0.00706252	0.0115811	-0.015636	0.029761	0.541973	1
3-methylhistidine/methylhistidine/3-Methylhistidine	Organic acids and derivatives	HMDB0000479	-0.00228203	0.0139133	-0.0295517	0.0249876	0.869718	1
quinolinate		HMDB0000232	-0.0213664	0.0192982	-0.0591901	0.0164573	0.268219	1
C32:0 PC/PC(32:0)	Phosphatidylcholines	HMDB0007871	-0.000405308	0.0115816	-0.0231047	0.0222941	0.972083	1
C18:0 CE/CE(18:0)	Cholesteryl esters	HMDB0010368	0.0206508	0.0117877	-0.00245259	0.0437542	0.079791	1
C58:11 TAG/TG(58:11)	Triglycerides	HMDB0010531	0.00188243	0.0113153	-0.0202951	0.0240599	0.867872	1
ribothymidine/Ribothymidine	Nucleosides, nucleotides, and analogues	HMDB0000884	-0.00698448	0.0123794	-0.0312477	0.0172788	0.572618	1
C50:3 TAG/TG(50:3)	Triglycerides	HMDB0005433	0.00628753	0.0116396	-0.0165257	0.0291008	0.589071	1
C48:1 TAG/TG(48:1)	Triglycerides	HMDB0005359	-0.000779672	0.0117226	-0.0237556	0.0221963	0.946972	1
2-methyl-4,5-benzoxazole/preliminary_ID_2-methyl-4,5-benzoxazole		HMDB0032390	-0.00419615	0.0164641	-0.0364652	0.0280729	0.798826	1
C47:2 TAG/TG(47:2)	Triglycerides	HMDB0042076	0.0076343	0.0122968	-0.016467	0.0317356	0.534708	1
glutamine/Glutamine	Organic acids and derivatives	HMDB0000641	-0.00136977	0.0115738	-0.0240541	0.0213145	0.90579	1
C32:1 DAG/DG(32:1)	Diglycerides	HMDB0007099	-0.00210503	0.0116693	-0.0249764	0.0207663	0.856846	1
C38:5 PE plasmalogen	Phosphatidylethanolamine plasmalogens	HMDB0011253	-0.0232766	0.020931	-0.0643007	0.0177474	0.266111	1
preliminary_ID_Heptadecanoic acid (isomer)/heptadecanoate/preliminary_ID_Heptadecanoic acid	Fatty Acyls	HMDB0002259	-0.00605329	0.0290466	-0.0629836	0.0508771	0.834917	1
preliminary_ID_Dodecanoic acid/dodecanoate	Fatty Acyls	HMDB0000638	-0.00135775	0.0306035	-0.0613395	0.058624	0.964613	1
N4-acetylcytidine/N4-Acetylcytidine	Nucleosides, nucleotides, and analogues	HMDB0005923	0.00325924	0.0121986	-0.0206496	0.027168	0.78933	1
C51:3 TAG/TG(51:3)	Triglycerides	HMDB0011701	0.0042972	0.0126894	-0.0205736	0.029168	0.734878	1
C56:10 TAG/TG(56:10)	Triglycerides	HMDB0010513	0.0023398	0.0128462	-0.0228384	0.027518	0.855474	1
pyridoxamine/lysine	Pyridines and derivatives	HMDB0001431	-0.000239526	0.0149495	-0.02954	0.0290609	0.987217	1
lysine/Lysine	Carboxylic acids and derivatives	HMDB0000182	0.00205932	0.0117318	-0.0209346	0.0250532	0.860661	1
C46:3 TAG/TG(46:3)	Triglycerides	HMDB0042751	0.0187258	0.0274337	-0.0350432	0.0724948	0.49487	1
C20:4 LPE/LPE(20:4)	Lysophosphatidylethanolamines	HMDB0011517	0.0136867	0.0117806	-0.00940278	0.0367762	0.245315	1
C58:6 TAG/TG(58:6)	Triglycerides	HMDB0005458	-0.00025192	0.0129374	-0.0256088	0.025105	0.984464	1
dimethylglycine/Dimethylglycine	Carboxylic acids and derivatives	HMDB0000092	0.0147643	0.0115873	-0.00794628	0.0374749	0.202597	1
vitamin A/Retinol		HMDB0000305	0.00246787	0.0250232	-0.0465767	0.0515125	0.921437	1
C56:9 TAG/TG(56:9)	Triglycerides	HMDB0005448	0.00225849	0.0113278	-0.0199436	0.0244606	0.841969	1
SDMA/Symmetric dimethyl-arginine	Organic acids and derivatives	HMDB0003334	0.00806608	0.0130175	-0.0174477	0.0335799	0.535499	1
1-methylnicotinamide/1-Methyl nicotinamide	Pyridines and derivatives	HMDB0000699	-0.0138882	0.0114385	-0.0363071	0.00853084	0.224686	1
C54:9 TAG/TG(54:9)	Triglycerides	HMDB0010498	0.00233192	0.0113201	-0.019855	0.0245188	0.836792	1
preliminary_ID_Undecanedioic acid (isomer)/undecanedionate		HMDB0000888	0.0214441	0.0491309	-0.0748506	0.117739	0.662496	1
C53:3 TAG/TG(53:3)	Triglycerides	HMDB0043058	-0.0022882	0.0137438	-0.0292256	0.0246492	0.867772	1
N1,N12-diacetylspermine/diacetylspermine/N1,N12-Diacetylspermine	Organic acids and derivatives	HMDB0002172	0.0361172	0.0163597	0.00405266	0.0681817	0.0272662	1
C47:1 TAG/TG(47:1)	Triglycerides	HMDB0042100	0.00668363	0.0123282	-0.0174791	0.0308464	0.58772	1
C38:4 PC/PC(38:4)		HMDB0008048	0.00511135	0.0116509	-0.0177239	0.0279466	0.660872	1
Deoxycholic acid/deoxycholate	Steroids and steroid derivatives	HMDB0000626	0.0046428	0.0312531	-0.0566121	0.0658977	0.881905	1
C36:1 PE plasmalogen/PE(P-36:0)/PE(O-36:1)	PE plasmalogens	HMDB0009016	0.00387268	0.0128013	-0.0212174	0.0289628	0.762254	1
C38:6 PS	Phosphatidylserines	HMDB0012362	-0.000500362	0.0225137	-0.0446264	0.0436257	0.982269	1
cholesterol/Cholesterol		HMDB0000067	0.00270605	0.0130673	-0.0229053	0.0283174	0.835943	1
C49:3 TAG/TG(49:3)	Triglycerides	HMDB0042103	0.0101278	0.0123067	-0.0139929	0.0342484	0.410537	1
C45:1 TAG/TG(45:1)	Triglycerides	HMDB0042099	0.00691975	0.0122984	-0.0171847	0.0310242	0.573671	1
C10:2 carnitine	Carnitines	HMDB0013325	0.00240513	0.0119961	-0.0211068	0.0259171	0.841095	1
N1-methyl-2-pyridone-5-carboxamide/N1-Methyl-2-pyridone-5-carboxamide	Organoheterocyclic compounds	HMDB0004193	-0.0103902	0.0122572	-0.034414	0.0136335	0.396616	1
4-hydroxyhippurate/3-hydroxyhippurate	Benzenoids	HMDB0013678	0.0145559	0.0130397	-0.0110014	0.0401132	0.264303	1
Azelaic acid/azelate		HMDB0000784	0.0508195	0.0350127	-0.0178041	0.119443	0.146652	1
imidazole propionate/Imidazolepropionic acid	Organoheterocyclic compounds	HMDB0002271	-0.00566333	0.0159325	-0.0368904	0.0255637	0.722246	1
hydroxycotinine/trans-3-Hydroxycotinine	Organoheterocyclic compounds	HMDB0001390	-0.011879	0.0137225	-0.0387746	0.0150167	0.386679	1
C20:0 LPE_A		HMDB0011481	0.0419779	0.0269098	-0.0107644	0.0947202	0.118772	1
proline betaine/proline-betaine/Proline betaine	Organic acids and derivatives	HMDB0004827	0.0159538	0.0123326	-0.00821763	0.0401252	0.195794	1
N6-acetyllysine/N6-Acetyllysine/N6-acetyl-L-lysine/N6-acetyl-lysine	Organic acids and derivatives	HMDB0000206	-0.00785134	0.0118241	-0.0310262	0.0153235	0.506683	1
1,7-dimethyluric acid/1,7-Dimethyluric acid	Organoheterocyclic compounds	HMDB0011103	0.00485073	0.0122243	-0.0191085	0.0288099	0.691507	1
2-aminobutyrate		HMDB0000650	0.00659614	0.0265438	-0.0454287	0.058621	0.803747	1
N6-methyllysine/N(6)-Methyllysine		HMDB0002038	0.0515898	0.0317727	-0.0106836	0.113863	0.104437	1
acetyl-galactosamine/N-acetylgalactosamine		HMDB0000853	-0.00803585	0.0176254	-0.042581	0.0265093	0.648444	1
N2.N2-dimethylguanosine/N2,N2-dimethylguanosine/N2,N2-Dimethylguanosine	Nucleosides, nucleotides, and analogues	HMDB0004824	0.0032505	0.0120755	-0.020417	0.026918	0.78779	1
tyrosine/Tyrosine	Carboxylic acids and derivatives	HMDB0000158	0.00719672	0.0115229	-0.0153878	0.0297813	0.532263	1
betaine/Betaine	Carboxylic acids and derivatives	HMDB0000043	0.00991846	0.0118134	-0.0132353	0.0330723	0.401135	1
C18:3 LPE/LPE(18:3)	Lysophosphatidylethanolamines	HMDB0011478	0.0012154	0.013737	-0.0257087	0.0281395	0.929498	1
quinate		HMDB0003072	-0.0242389	0.0245272	-0.0723112	0.0238335	0.323033	1
methylimidazole acetic acid/methylimidazoleacetic acid/Methylimidazoleacetic acid	Organoheterocyclic compounds	HMDB0002820	0.000132954	0.0150072	-0.0292806	0.0295465	0.992931	1
C4 carnitine/CAR(4:0)	Carnitines	HMDB0002013	0.000880315	0.0114986	-0.0216566	0.0234173	0.938975	1
C36:1 PE/PE(36:1)	Phosphatidylethanolamines	HMDB0008993	-0.00923938	0.0131367	-0.0349868	0.016508	0.481852	1
2-hydroxy-3-methylpentanoate/hydroxyisocaproate		HMDB0000317	-0.0161827	0.0270415	-0.0691831	0.0368177	0.549547	1
N-acetyalanine/N-acetylalanine/N-Acetylalanine	Organic acids and derivatives	HMDB0000766	-0.00549338	0.0173563	-0.039511	0.0285243	0.751618	1
C54:8 TAG/TG(54:8)	Triglycerides	HMDB0010518	0.00111795	0.0114105	-0.0212462	0.0234821	0.921952	1
cerulenin		HMDB0015168	0.0153249	0.0171458	-0.0182802	0.04893	0.371428	1
C34:1 PC/PC(34:1)	Phosphatidylcholines	HMDB0007972	-0.00249094	0.0116112	-0.0252485	0.0202667	0.830135	1
leucine/Leucine	Carboxylic acids and derivatives	HMDB0000687	-0.00384331	0.011566	-0.0265122	0.0188256	0.739666	1
C45:2 TAG/TG(45:2)	Triglycerides	HMDB0043170	0.0108346	0.0122697	-0.0132136	0.0348829	0.377216	1
suberate		HMDB0000893	0.0257837	0.022146	-0.0176217	0.0691891	0.244319	1
valine/Valine	Carboxylic acids and derivatives	HMDB0000883	-0.00614292	0.0115255	-0.0287325	0.0164466	0.594044	1
C32:0 DAG/DG(32:0)	Diglycerides	HMDB0007098	-6.58946e-05	0.0118565	-0.0233041	0.0231723	0.995566	1
trigonelline/Trigonelline	Alkaloids and derivatives	HMDB0000875	0.0076186	0.0120827	-0.016063	0.0313002	0.528342	1
cotinine/Cotinine	Organoheterocyclic compounds	HMDB0001046	-0.00341191	0.0129245	-0.0287435	0.0219197	0.79179	1
7-methylguanine/7-Methylguanine	Organoheterocyclic compounds	HMDB0000897	0.00487488	0.0124349	-0.019497	0.0292468	0.695034	1
C16:0 SM/SM(d18:1/16:0)	Sphingomyelins	HMDB0010169	0.010813	0.0117081	-0.0121345	0.0337605	0.355723	1
1-methylguanosine/1-Methylguanosine/methylguanosine		HMDB0001563	0.00095299	0.0119419	-0.0224527	0.0243587	0.936395	1
hydroxyproline/Hydroxyproline	Carboxylic acids and derivatives	HMDB0000725	-0.0116784	0.0114309	-0.0340826	0.0107258	0.306948	1
C46:4 TAG/TG(46:4)	Triglycerides	HMDB0042548	0.0144504	0.0274318	-0.039315	0.0682158	0.598349	1
C20:1 LPC/LPC(20:1)		HMDB0010391	0.00655273	0.0280789	-0.048481	0.0615864	0.815476	1
C36:0 PE/PE(36:0)	Phosphatidylethanolamines	HMDB0008991	0.00397412	0.0131527	-0.0218048	0.029753	0.762536	1
C58:7 TAG/TG(58:7)	Triglycerides	HMDB0005471	-0.00567565	0.0124093	-0.0299974	0.0186461	0.647404	1
C56:4 TAG/TG(56:4)	Triglycerides	HMDB0005398	0.00509441	0.0120061	-0.018437	0.0286259	0.671332	1
C38:4 PE/PE(38:4)	Phosphatidylethanolamines	HMDB0009003	-0.00423606	0.0117048	-0.0271771	0.018705	0.717421	1
C38:2 PE/PE(38:2)	Phosphatidylethanolamines	HMDB0008942	0.000947977	0.0117591	-0.0220994	0.0239953	0.935747	1
C24:0 LPC/LPC(24:0)		HMDB0010405	-0.00838046	0.0286899	-0.0646117	0.0478508	0.770207	1
glycocholate		HMDB0001396	-0.0537713	0.0286506	-0.109926	0.0023829	0.0605464	1
homoserine		HMDB0000719	0.014586	0.0289485	-0.042152	0.071324	0.614359	1
3-hydroxymethylglutarate/anhydroDglucose		HMDB0000355	0.0315828	0.0284197	-0.0241187	0.0872844	0.266439	1
mesaconate		HMDB0000749	0.015626	0.0303469	-0.0438529	0.0751049	0.606615	1
C16 carnitine/CAR(16:0)	Carnitines	HMDB0000222	-0.0138177	0.0241763	-0.0612023	0.033567	0.567634	1
1-methyladenosine/1-Methyladenosine		HMDB0003331	0.00104824	0.0235218	-0.0450537	0.0471502	0.964454	1
sphinganine/Sphinganine		HMDB0000269	0.0625764	0.0302314	0.00332406	0.121829	0.03846	1
C18 carnitine/CAR(18:0)	Carnitines	HMDB0000848	0.0181695	0.0240242	-0.028917	0.0652561	0.449468	1
C18:0 MAG/MG(18:0)		HMDB0011131	0.0262336	0.0260949	-0.0249114	0.0773786	0.314744	1
C18:1 LPC plasmalogen/C18:1 LPC plasmalogen_B/C18:1 LPC plasmalogen A/LPC(P-18:0)/LPC(O-18:1)		HMDB0013122	0.0121428	0.0336492	-0.0538085	0.078094	0.718201	1
C36:0 DAG/DG(36:0)	Diglycerides	HMDB0007158	-0.0126605	0.0257171	-0.0630652	0.0377441	0.622507	1
hypotaurine/Hypotaurine		HMDB0000965	0.0329049	0.0317331	-0.0292908	0.0951005	0.29977	1
C38:4 DAG/DG(38:4)	Diglycerides	HMDB0007170	0.0106639	0.0258685	-0.0400374	0.0613652	0.680168	1
arginine/Arginine		HMDB0000517	-0.0077633	0.0239845	-0.054772	0.0392454	0.74618	1
C16:1 MAG/MG(16:1)		HMDB0011565	0.0131582	0.0260567	-0.037912	0.0642283	0.613571	1
C40:7 PC plasmalogen/PC(P-40:6)/PC(O-40:7)		HMDB0011294	0.00871602	0.0258784	-0.0420048	0.0594368	0.736263	1
C34:0 PC/PC(34:0)		HMDB0007970	0.0252123	0.0253783	-0.0245283	0.0749529	0.320486	1
C38:6 PC plasmalogen/PC(P-38:5)/PC(O-38:6)		HMDB0011319	-0.00850934	0.0281231	-0.0636296	0.046611	0.762214	1
C18:2 carnitine/CAR(18:2)	Carnitines	HMDB0006469	-0.0105203	0.0245112	-0.0585614	0.0375208	0.667774	1
C36:0 PC/PC(36:0)		HMDB0008036	0.0273284	0.0254798	-0.022611	0.0772678	0.283472	1
C22:0 SM/SM(d18:1/22:0)	Sphingomyelins	HMDB0012103	0.0198625	0.025669	-0.0304477	0.0701728	0.439051	1
C36:1 PC plasmalogen/PC(P-36:0)/PC(O-36:1)		HMDB0011241	0.0320557	0.0256441	-0.0182058	0.0823173	0.211291	1
C18:1 carnitine/CAR(18:1)	Carnitines	HMDB0005065	0.0160807	0.0240631	-0.0310821	0.0632434	0.503961	1
C3-DC-CH3 carnitine		HMDB0013133	0.046678	0.0274027	-0.00703033	0.100386	0.0884917	1

## Sheet: rs3825942
Metabolite name	Metabolite class	HMDB ID	effect estimates	standard error	95%CI lower bound	95%CI upper bound	raw p value	NEF-adjusted p-value
C34:3 PC plasmalogen/PC(P-34:2)/PC(O-34:3)	PC plasmalogens	HMDB0011211	0.011038	0.0228535	-0.033754	0.05583	0.629103	1
C16:1 LPE/LPE(16:1)		HMDB0011504	0.000373545	0.0866361	-0.16943	0.170177	0.99656	1
N-acetylhistidine/N-Acetylhistidine		HMDB0032055	0.016292	0.0257639	-0.0342043	0.0667884	0.527153	1
C14:0 CE/CE(14:0)	Cholesteryl esters	HMDB0006725	0.0487619	0.0257732	-0.00175266	0.0992765	0.0584962	1
7-methylxanthine/7-Methylxanthine	Organoheterocyclic compounds	HMDB0001991	0.0679043	0.024794	0.0193089	0.1165	0.00616757	0.801784
C36:3 PC plasmalogen-A/C36:3 PC plasmalogen/C36:3 PC plasmalogen-B/PC(P-36:2)/PC(O-36:3)	PC plasmalogens	HMDB0011244	0.0263819	0.0228721	-0.0184466	0.0712103	0.248724	1
C4-OH carnitine/CAR(4:0(OH))	Carnitines	HMDB0013127	-0.034711	0.0218864	-0.0776075	0.00818544	0.112747	1
citrulline/Citrulline	Organic acids and derivatives	HMDB0000904	0.0242218	0.0217902	-0.0184863	0.0669298	0.266315	1
C36:2 PC plasmalogen/PC(P-36:1)/PC(O-36:2)	PC plasmalogens	HMDB0011243	0.0467842	0.0227764	0.00214327	0.0914251	0.0399695	1
threonine	Organic acids and derivatives	HMDB0000167	0.0328157	0.0230226	-0.0123078	0.0779392	0.154051	1
Adrenic acid/adrenate		HMDB0002226	-0.137038	0.0573463	-0.249435	-0.0246414	0.0168641	1
10-nonadecenoate		HMDB0013622	-0.050633	0.0742827	-0.196225	0.0949584	0.495475	1
C24:1 Ceramide (d18:1)/C24:1 Ceramide (d18:1)-B/Cer(d18:1/24:1)	Ceramides	HMDB0004953	-0.0166946	0.022446	-0.060688	0.0272987	0.457017	1
C34:3 PE plasmalogen/PE(P-34:2)/PE(O-34:3)	PE plasmalogens	HMDB0011343	-0.0019072	0.0228124	-0.0466186	0.0428042	0.933372	1
C36:4 PE plasmalogen/PE(P-36:3)/PE(O-36:4)	PE plasmalogens	HMDB0011442	-0.00292545	0.0242312	-0.0504178	0.0445669	0.903904	1
C16:1 LPC plasmalogen/LPC(P-16:0)/LPC(O-16:1)	LPC plasmalogens	HMDB0010407	0.017712	0.0275566	-0.0362979	0.0717219	0.520385	1
C36:4 PC-A/PC(36:4)_A		HMDB0007983	-0.000458387	0.0229209	-0.0453826	0.0444658	0.984044	1
C18:1 LPC/LPC(18:1)	Lysophosphatidylcholines	HMDB0002815	0.0390018	0.025985	-0.0119279	0.0899315	0.133373	1
Glycoursodeoxycholic acid/glycoursodeoxycholate	Steroids and steroid derivatives	HMDB0000708	0.0708582	0.0572038	-0.0412591	0.182976	0.215457	1
C34:2 PC plasmalogen/PC(P-34:1)/PC(O-34:2)	PC plasmalogens	HMDB0011210	0.0276234	0.0229477	-0.0173532	0.0726	0.228684	1
C2 carnitine/CAR(2:0)	Carnitines	HMDB0000201	-0.0290268	0.0219888	-0.072124	0.0140704	0.186811	1
C36:3 PE plasmalogen/PE(P-36:2)/PE(O-36:3)	PE plasmalogens	HMDB0011441	0.0182422	0.0228571	-0.0265568	0.0630412	0.424813	1
C38:3 PE plasmalogen/PE(P-38:2)/PE(O-38:3)	PE plasmalogens	HMDB0011384	-0.0202897	0.0255811	-0.0704277	0.0298483	0.427688	1
C54:7 TAG/C54:7 TAG-B	Triglycerides	HMDB0005447	-0.0124183	0.0249987	-0.0614149	0.0365782	0.619359	1
C38:4 PI	Phosphatidylinositols	HMDB0009815	0.0168513	0.0314226	-0.0447358	0.0784384	0.591765	1
C16:0 LPE/LPE(16:0)	Lysophosphatidylethanolamines	HMDB0011503	0.0216598	0.0253982	-0.0281197	0.0714394	0.393765	1
Docosahexaenoic acid/docosahexaenoate	Fatty Acyls	HMDB0002183	-0.0941869	0.0571059	-0.206112	0.0177386	0.0990786	1
C52:6 TAG/TG(52:6)	Triglycerides	HMDB0005436	-0.0307537	0.0238148	-0.0774298	0.0159224	0.196575	1
Taurochenodeoxycholic acid/taurochenodeoxycholate	Steroids and steroid derivatives	HMDB0000951	0.108022	0.0593491	-0.00830029	0.224344	0.0687425	1
Eicosapentaenoic acid/eicosapentaenoate	Fatty Acyls	HMDB0001999	-0.0818595	0.0570861	-0.193746	0.0300273	0.151583	1
eicosenoate	Fatty Acyls	HMDB0002231	-0.0914817	0.0613236	-0.211674	0.0287105	0.135756	1
urate/uric acid/Uric acid	Imidazopyrimidines	HMDB0000289	-0.0621454	0.0232409	-0.107697	-0.0165941	0.00749595	0.974474
C10 carnitine/CAR(10:0)	Carnitines	HMDB0000651	-0.00257198	0.0212608	-0.0442423	0.0390984	0.903713	1
DMGV		HMDB0240212	-0.11021	0.0382577	-0.185194	-0.0352262	0.00396762	0.51579
C22:0 LPE/LPE(22:0)	Lysophosphatidylethanolamines	HMDB0011520	0.0349904	0.0253583	-0.0147109	0.0846917	0.167636	1
C6 carnitine	Carnitines	HMDB0000705	-0.0158448	0.0223802	-0.0597093	0.0280196	0.478956	1
C60:12 TAG/TG(60:12)	Triglycerides	HMDB0005478	0.0056174	0.0234097	-0.0402647	0.0514995	0.810361	1
Taurohyodeoxycholic acid/tauroursodeoxycholic acid/taurohyodeoxycholate/tauroursodeoxycholate		HMDB0000874	0.0649691	0.0641885	-0.0608381	0.190776	0.311461	1
C18:2 CE/CE(18:2)	Cholesteryl esters	HMDB0000610	0.0379066	0.0242607	-0.00964339	0.0854567	0.118177	1
Glycocholic acid/glycocholate	Steroids and steroid derivatives	HMDB0000138	0.0657701	0.058495	-0.0488779	0.180418	0.260855	1
C14:0 LPC/LPC(14:0)	Lysophosphatidylcholines	HMDB0010379	0.0293802	0.0255916	-0.0207784	0.0795387	0.250952	1
1-methylguanine		HMDB0003282	0.0308225	0.0253261	-0.0188158	0.0804607	0.223595	1
3-hydroxyoctanoate	Organic acids and derivatives	HMDB0001954	-0.0557993	0.0634722	-0.180203	0.068604	0.37934	1
thymine		HMDB0000262	-0.0499822	0.0485705	-0.145179	0.0452143	0.303449	1
Myristoleic acid/myristoleate/preliminary_ID_Myristoleic acid		HMDB0002000	-0.10107	0.0572659	-0.213309	0.0111693	0.0775771	1
Erucic acid/13-docosenoate	Fatty Acyls	HMDB0002068	-0.12474	0.0572671	-0.236981	-0.0124982	0.0293906	1
N-carbamoyl-beta-alanine/Ureidopropionic acid	Organic acids and derivatives	HMDB0000026	-0.0304106	0.0220068	-0.0735431	0.012722	0.167012	1
Linoleic acid/linoleate		HMDB0000673	-0.10248	0.0586813	-0.217494	0.012533	0.0807439	1
C20:3 CE/CE(20:3)	Cholesteryl esters	HMDB0006736	0.0421073	0.0228984	-0.00277262	0.0869873	0.0659328	1
histidine/Histidine	Carboxylic acids and derivatives	HMDB0000177	0.0286591	0.0223149	-0.0150773	0.0723955	0.199037	1
C16:0 CE/CE(16:0)	Cholesteryl esters	HMDB0000885	0.0329315	0.0229398	-0.0120296	0.0778926	0.151126	1
CMPF		HMDB0061112	0.0752658	0.0525022	-0.0276367	0.178168	0.151694	1
C38:7 PC plasmalogen/PC(P-38:6)/PC(O-38:7)	PC plasmalogens	HMDB0011229	0.0291504	0.0235934	-0.0170917	0.0753925	0.216632	1
C8 carnitine/CAR(8:0)	Carnitines	HMDB0000791	-0.00100642	0.0212495	-0.0426547	0.0406418	0.962225	1
8.11.14-Eicosatrienoic acid/eicosatrienoate	Fatty Acyls	HMDB0002925	-0.137568	0.0574257	-0.25012	-0.0250154	0.0165942	1
C18:0 LPC/LPC(18:0)	Lysophosphatidylcholines	HMDB0010384	0.032431	0.0261831	-0.0188869	0.083749	0.215485	1
serine	Carboxylic acids and derivatives	HMDB0000187	0.031562	0.0229221	-0.0133644	0.0764885	0.168535	1
nervonic acid/nervonate	Fatty Acyls	HMDB0002368	-0.132607	0.0605869	-0.251355	-0.0138587	0.0286183	1
C38:5 DAG/DG(38:5)	Diglycerides	HMDB0007199	-0.00465504	0.0226099	-0.0489697	0.0396596	0.836881	1
phytanate	Fatty Acyls	HMDB0000801	-0.0671356	0.0625779	-0.189786	0.0555148	0.283346	1
C36:3 PC/PC(36:3)		HMDB0008105	0.00241022	0.0227995	-0.042276	0.0470965	0.91581	1
Palmitoleic acid/palmitoleate	Fatty Acyls	HMDB0003229	-0.0817918	0.0568042	-0.193126	0.0295424	0.149898	1
C58:9 TAG/TG(58:9)	Triglycerides	HMDB0005463	0.0137851	0.0237724	-0.0328079	0.0603781	0.561996	1
3-methylxanthine_pending_conf/3-methylxanthine/3-Methylxanthine	Organoheterocyclic compounds	HMDB0001886	0.0508442	0.0243539	0.00311136	0.0985771	0.0368231	1
C22:4 CE	Cholesteryl esters	HMDB0006729	-0.00326035	0.048856	-0.0990164	0.0924957	0.946794	1
malonate		HMDB0000691	-0.0543027	0.0541758	-0.160485	0.05188	0.316179	1
C16:1 LPC/LPC(16:1)	Lysophosphatidylcholines	HMDB0010383	0.016185	0.0256463	-0.0340808	0.0664508	0.527985	1
N-acetylputrescine	Organic acids and derivatives	HMDB0002064	-0.0123704	0.0281456	-0.0675348	0.042794	0.660289	1
C14:1 carnitine/CAR(14:1)	Carnitines	HMDB0002014	0.010839	0.0214833	-0.0312675	0.0529454	0.613889	1
C18:1 CE/CE(18:1)	Cholesteryl esters	HMDB0000918	0.0423406	0.0257491	-0.00812671	0.0928079	0.100103	1
Oleic acid/oleate	Fatty Acyls	HMDB0000207	-0.111261	0.0568703	-0.222725	0.000202461	0.0504176	1
C40:7 PE plasmalogen/PE(P-40:6)/PE(O-40:7)	PE plasmalogens	HMDB0011394	0.0360759	0.0224371	-0.00790002	0.0800518	0.107864	1
Taurocholic acid/taurocholate	Steroids and steroid derivatives	HMDB0000036	0.0789426	0.0579858	-0.0347075	0.192593	0.173383	1
Glycochenodeoxycholic acid/glycochenodeoxycholate	Steroids and steroid derivatives	HMDB0000637	0.0990426	0.0585074	-0.0156297	0.213715	0.0904891	1
C53:2 TAG/TG(53:2)	Triglycerides	HMDB0042196	-0.029856	0.0266944	-0.082176	0.022464	0.26338	1
C56:7 TAG/TG(56:7)	Triglycerides	HMDB0005462	-0.0183596	0.0223058	-0.0620782	0.0253591	0.410461	1
C34:1 PC plasmalogen/C34:1 PC plasmalogen-A/PC(P-34:0)/PC(O-34:1)_A	PC plasmalogens	HMDB0011208	0.0354252	0.0231483	-0.00994463	0.0807951	0.125928	1
C20:3 LPC/LPC(20:3)		HMDB0010393	0.0472383	0.0390081	-0.0292162	0.123693	0.225901	1
C56:6 TAG/TG(56:6)	Triglycerides	HMDB0005456	-0.0105466	0.0225482	-0.0547403	0.0336472	0.639976	1
trimethylamine-N-oxide/Trimethylamine N-oxide	Organonitrogen compounds	HMDB0000925	-0.0243399	0.0219109	-0.0672844	0.0186046	0.266628	1
C18:2 LPC/LPC(18:2)	Lysophosphatidylcholines	HMDB0010386	0.0316986	0.0226041	-0.0126045	0.0760017	0.160813	1
C16:0 LPC/LPC(16:0)	Lysophosphatidylcholines	HMDB0010382	0.0204144	0.0260501	-0.0306429	0.0714716	0.43324	1
C38:2 PC/PC(38:2)		HMDB0008270	0.0136456	0.0225008	-0.0304551	0.0577463	0.544215	1
C14:2 carnitine/CAR(14:2)	Carnitines	HMDB0013331	0.00444951	0.0213908	-0.0374757	0.0463747	0.835221	1
nor-psi-tropine		HMDB0031667	-0.0478618	0.0593536	-0.164193	0.0684691	0.420021	1
C18:1 LPE/LPE(18:1)	Lysophosphatidylethanolamines	HMDB0011506	0.034943	0.0221915	-0.00855152	0.0784375	0.115346	1
C54:5 TAG/TG(54:5)	Triglycerides	HMDB0005385	-0.0124506	0.0229585	-0.0574485	0.0325473	0.587607	1
asparagine/Asparagine	Organic acids and derivatives	HMDB0000168	0.0323874	0.0222939	-0.0113079	0.0760827	0.146294	1
alloisoleucine/Alloisoleucine		HMDB0000557	-0.105901	0.0544918	-0.212703	0.000900764	0.0519638	1
5-dodecenoate	Fatty Acyls	HMDB0000529	-0.086443	0.0603663	-0.204759	0.0318727	0.152151	1
C52:2 TAG/TG(52:2)	Triglycerides	HMDB0005369	-0.0307892	0.022719	-0.0753176	0.0137393	0.17535	1
C52:1 TAG/TG(52:1)	Triglycerides	HMDB0005367	-0.0252594	0.0225561	-0.0694686	0.0189498	0.262779	1
alanine/Alanine	Carboxylic acids and derivatives	HMDB0000161	-0.0180602	0.0221016	-0.0613785	0.0252581	0.413846	1
C51:0 TAG/TG(51:0)	Triglycerides	HMDB0031106	-0.0287861	0.0243131	-0.0764389	0.0188666	0.236422	1
C32:2 PC/PC(32:2)	Phosphatidylcholines	HMDB0007874	0.00695314	0.0225611	-0.0372658	0.0511721	0.757937	1
phenylalanine/Phenylalanine	Organic acids and derivatives	HMDB0000159	0.0240964	0.0221916	-0.0193984	0.0675912	0.277553	1
Myristic acid/myristate	Fatty Acyls	HMDB0000806	-0.0784629	0.0578336	-0.191815	0.0348889	0.174876	1
Pregnenolone sulfate/pregnenolone sulfate		HMDB0000774	-0.0214464	0.0560592	-0.13132	0.0884275	0.702041	1
salicylurate		HMDB0000840	-0.0823904	0.0431651	-0.166992	0.00221161	0.0562972	1
10-heptadecenoate	Fatty Acyls	HMDB0060038	-0.0752907	0.0616926	-0.196206	0.0456246	0.222307	1
C20:1 LPE/LPE(20:1)	Lysophosphatidylethanolamines	HMDB0011512	0.00826764	0.0272402	-0.0451222	0.0616574	0.761502	1
C14:0 SM/SM(d18:1/14:0)	Sphingomyelins	HMDB0012097	0.0327398	0.0251396	-0.016533	0.0820126	0.192808	1
acetyl-galactosamine/N-acetylgalactosamine		HMDB0000853	-0.00856074	0.0345397	-0.0762573	0.0591358	0.804249	1
C52:3 TAG/TG(52:3)	Triglycerides	HMDB0005384	-0.0398197	0.0242281	-0.087306	0.00766662	0.100273	1
C50:1 TAG/TG(50:1)	Triglycerides	HMDB0005360	-0.0248476	0.0227564	-0.0694493	0.0197542	0.27488	1
1-methylhistidine		HMDB0000001	-0.0166456	0.0387672	-0.0926279	0.0593367	0.667652	1
Palmitic acid/palmitate		HMDB0000220	-0.102092	0.0566092	-0.213044	0.00886016	0.0713176	1
C34:1 PC plasmalogen-B/C34:1 PC plasmalogen/PC(P-34:0)/PC(O-34:1)_B	PC plasmalogens	HMDB0011239	0.035121	0.0272326	-0.0182538	0.0884959	0.197165	1
C32:0 PE/PE(32:0)	Phosphatidylethanolamines	HMDB0008923	0.0255669	0.025669	-0.0247434	0.0758771	0.319239	1
C36:3 PE/PE(36:3)	Phosphatidylethanolamines	HMDB0009060	-0.00425747	0.0224078	-0.0481759	0.0396609	0.849309	1
C50:2 TAG/TG(50:2)	Triglycerides	HMDB0005377	-0.0232811	0.0225361	-0.067451	0.0208888	0.301576	1
C12:1 carnitine/CAR(12:1)	Carnitines	HMDB0013326	0.00446981	0.0213736	-0.0374217	0.0463613	0.834349	1
C58:6 TAG/TG(58:6)	Triglycerides	HMDB0005458	-0.0362971	0.0251073	-0.0855065	0.0129124	0.148268	1
allantoin/Allantoin	Azoles	HMDB0000462	0.00613511	0.0214538	-0.0359136	0.0481838	0.774903	1
C22:6 CE/CE(22:6)	Cholesteryl esters	HMDB0006733	0.0473057	0.0226283	0.00295514	0.0916563	0.0365676	1
acetyl-galactosamine/N-acetylgalactosamine/N-Acetyl-D-galactosamine	Organic oxygen compounds	HMDB0000212	0.01835	0.0341522	-0.048587	0.085287	0.591059	1
C36:2 PC/PC(36:2)	Phosphatidylcholines	HMDB0008039	0.0038693	0.0228247	-0.0408662	0.0486049	0.865385	1
C38:4 PC plasmalogen/PC(P-38:3)/PC(O-38:4)	PC plasmalogens	HMDB0011252	0.0328188	0.0226374	-0.0115498	0.0771873	0.147126	1
C36:4 DAG/DG(36:4)	Diglycerides	HMDB0007248	-0.0228603	0.0227423	-0.0674344	0.0217138	0.314806	1
C54:1 TAG/TG(54:1)	Triglycerides	HMDB0005395	-0.0138276	0.0224247	-0.0577792	0.0301241	0.537485	1
C20:2 LPC/LPC(20:2)		HMDB0010392	0.080992	0.0553593	-0.0275101	0.189494	0.14346	1
C34:2 DAG/DG(34:2)	Diglycerides	HMDB0007103	-0.0274725	0.0225641	-0.0716974	0.0167524	0.223403	1
C34:3 DAG/DG(34:3)	Diglycerides	HMDB0007132	-0.0179052	0.022506	-0.0620161	0.0262056	0.426277	1
C18:3 CE/CE(18:3)	Cholesteryl esters	HMDB0010370	0.0279149	0.0265031	-0.0240301	0.0798599	0.292217	1
vitamin A/Retinol		HMDB0000305	-0.0475495	0.0494892	-0.144546	0.0494475	0.33665	1
C16:0 Ceramide (d18:1)/Cer(d18:1/16:0)	Ceramides	HMDB0004949	-0.0167187	0.022738	-0.0612844	0.027847	0.462172	1
acetaminophen/Acetaminophen	Phenols	HMDB0001859	0.00978569	0.024128	-0.0375043	0.0570757	0.685055	1
C36:4 PC-B/PC(36:4)_B	Phosphatidylcholines	HMDB0008138	-0.0248326	0.0226557	-0.069237	0.0195717	0.27304	1
C50:0 TAG/TG(50:0)	Triglycerides	HMDB0005357	-0.0202226	0.0225813	-0.0644812	0.0240359	0.370494	1
C22:5 CE/CE(22:5)	Cholesteryl esters	HMDB0010375	0.0352743	0.0242814	-0.0123163	0.082865	0.146299	1
Cholic acid/cholate		HMDB0000619	0.0692764	0.060927	-0.0501383	0.188691	0.255522	1
C36:2 PE plasmalogen/PE(P-36:1)/PE(O-36:2)	PE plasmalogens	HMDB0009082	0.0162759	0.0228338	-0.0284774	0.0610293	0.475969	1
C12 carnitine/CAR(12:0)	Carnitines	HMDB0002250	0.00966541	0.0215077	-0.0324889	0.0518197	0.653148	1
homocitrulline/Homocitrulline	Organic acids and derivatives	HMDB0000679	0.05484	0.0302012	-0.00435339	0.114033	0.0693983	1
C36:2 DAG/DG(36:2)	Diglycerides	HMDB0007218	-0.0237055	0.0225479	-0.0678985	0.0204875	0.293102	1
C34:3 PC/PC(34:3)		HMDB0008006	-0.00489026	0.0244341	-0.0527801	0.0429996	0.84137	1
C51:1 TAG/TG(51:1)	Triglycerides	HMDB0042104	-0.0293954	0.0245634	-0.0775387	0.0187478	0.231416	1
C54:6 TAG/C54:6 TAG-A/TG(54:6)	Triglycerides	HMDB0005391	-0.00446064	0.0229232	-0.0493892	0.0404679	0.845713	1
thiamine/Thiamine		HMDB0000235	0.00586968	0.0217871	-0.0368322	0.0485716	0.787613	1
Stearic acid/stearate		HMDB0000827	-0.102445	0.0587647	-0.217622	0.0127314	0.0812788	1
C54:2 TAG/TG(54:2)	Triglycerides	HMDB0005403	-0.019281	0.0225083	-0.0633965	0.0248344	0.391655	1
C3 carnitine/CAR(3:0)	Carnitines	HMDB0000824	-0.0445995	0.0221167	-0.0879474	-0.0012517	0.0437415	1
C14 carnitine/CAR(14:0)	Carnitines	HMDB0005066	0.0196777	0.0220366	-0.0235133	0.0628686	0.371881	1
alpha-linolenate	Fatty Acyls	HMDB0001388	-0.03184	0.0633477	-0.155999	0.0923191	0.615229	1
threitol		HMDB0004136	0.0178077	0.0508854	-0.0819258	0.117541	0.726371	1
cortisone/Cortisone	Steroids and steroid derivatives	HMDB0002802	-0.0503482	0.0229675	-0.0953636	-0.00533274	0.0283686	1
C30:1 PC/PC(30:1)	Phosphatidylcholines	HMDB0007870	0.0144583	0.0224939	-0.0296289	0.0585456	0.520375	1
preliminary_ID_Heptadecanoic acid (isomer)/heptadecanoate/preliminary_ID_Heptadecanoic acid	Fatty Acyls	HMDB0002259	-0.0636369	0.0566293	-0.174628	0.0473545	0.261121	1
C18:2 LPE/LPE(18:2)	Lysophosphatidylethanolamines	HMDB0011507	0.0177936	0.0222212	-0.0257592	0.0613464	0.423278	1
C22:6 LPC/LPC(22:6)	Lysophosphatidylcholines	HMDB0010404	0.0497991	0.0255164	-0.000212185	0.0998103	0.05098	1
C52:0 TAG/TG(52:0)	Triglycerides	HMDB0005365	-0.013081	0.0224404	-0.0570633	0.0309013	0.559946	1
C18:3 LPC	Lysophosphatidylcholines	HMDB0010387	0.0375062	0.0335838	-0.0283168	0.103329	0.264082	1
C58:7 TAG/TG(58:7)	Triglycerides	HMDB0005471	-0.0305647	0.0240327	-0.077668	0.0165386	0.203447	1
C36:3 DAG/DG(36:3)	Diglycerides	HMDB0007219	-0.024938	0.0226628	-0.0693563	0.0194804	0.271162	1
C30:0 PC/PC(30:0)	Phosphatidylcholines	HMDB0007869	0.0156756	0.0226318	-0.0286819	0.060033	0.488539	1
C34:5 PC plasmalogen/PC(P-34:4)/PC(O-34:5)	PC plasmalogens	HMDB0011214	0.0232931	0.0228724	-0.021536	0.0681222	0.308492	1
C48:0 TAG/TG(48:0)	Triglycerides	HMDB0005356	-0.0132651	0.0226717	-0.0577008	0.0311706	0.558484	1
2-methyl-4,5-benzoxazole/preliminary_ID_2-methyl-4,5-benzoxazole		HMDB0032390	0.0311093	0.0315059	-0.0306411	0.0928596	0.32344	1
isoleucine/Isoleucine	Organic acids and derivatives	HMDB0000172	-0.0268951	0.0223827	-0.0707645	0.0169742	0.229518	1
5-acetylamino-6-amino-3-methyluracil/5-Acetylamino-6-amino-3-methyluracil	Organic nitrogen compounds	HMDB0004400	0.0117471	0.0272382	-0.0416388	0.065133	0.666269	1
Chenodeoxycholic acid/chenodeoxycholate	Steroids and steroid derivatives	HMDB0000518	0.0530333	0.0600847	-0.0647305	0.170797	0.377429	1
pantothenic acid/pantothenate/Pantothenic acid	Carboxylic acids and derivatives	HMDB0000210	-0.0376157	0.024003	-0.0846607	0.00942925	0.117085	1
C24:0 Ceramide (d18:1)/Cer(d18:1/24:0)	Ceramides	HMDB0004956	-0.00836567	0.0226319	-0.0527234	0.0359921	0.71165	1
alpha-hydroxybutyrate/beta-hydroxybutyrate/hydroxyisobutyrate		HMDB0000008	-0.0371142	0.0376885	-0.110982	0.0367539	0.324741	1
MDA		HMDB0006112	-0.0368615	0.0525877	-0.139931	0.0662085	0.483333	1
N-acetyltryptophan/N-Acetyl-D-tryptophan	Organic acids and derivatives	HMDB0013713	0.00146648	0.0232874	-0.044176	0.0471089	0.949788	1
tryptophan/Tryptophan	Organoheterocyclic compounds	HMDB0000929	-0.018473	0.0222874	-0.0621555	0.0252096	0.407188	1
4-acetamidobutanoate/4-Acetamidobutanoic acid	Organic acids and derivatives	HMDB0003681	0.0105639	0.0228267	-0.0341757	0.0553035	0.643517	1
C32:1 DAG/DG(32:1)	Diglycerides	HMDB0007099	-0.0145025	0.0226004	-0.0587985	0.0297935	0.521072	1
hydroxymyristate		HMDB0002261	0.00252362	0.0801265	-0.154521	0.159569	0.974874	1
C9 carnitine/CAR(9:0)	Carnitines	HMDB0013288	0.0358952	0.0225573	-0.00831627	0.0801067	0.111544	1
C38:4 PC/PC(38:4)		HMDB0008048	-0.0108415	0.0225801	-0.0550976	0.0334147	0.631133	1
fucose		HMDB0000174	-0.0146443	0.0531759	-0.118867	0.0895785	0.783013	1
C34:1 DAG/DG(34:1)	Diglycerides	HMDB0007102	-0.0171339	0.0225821	-0.0613941	0.0271262	0.448009	1
C20:5 CE/CE(20:5)	Cholesteryl esters	HMDB0006731	0.0333585	0.0225381	-0.0108154	0.0775324	0.138848	1
C56:1 TAG/TG(56:1)	Triglycerides	HMDB0005396	-0.0162031	0.0230724	-0.0614242	0.0290179	0.482508	1
C56:8 TAG/TG(56:8)	Triglycerides	HMDB0005392	-0.00487955	0.0222729	-0.0485336	0.0387745	0.826587	1
C20:0 LPC/LPC(20:0)		HMDB0010390	0.0492938	0.0564177	-0.0612828	0.15987	0.382266	1
C52:5 TAG/TG(52:5)	Triglycerides	HMDB0005380	-0.0367662	0.0284417	-0.092511	0.0189786	0.19612	1
C38:2 PE/PE(38:2)	Phosphatidylethanolamines	HMDB0008942	-0.0030476	0.0227964	-0.0477278	0.0416326	0.89365	1
C16:1 CE/CE(16:1)	Cholesteryl esters	HMDB0000658	0.00616947	0.0226904	-0.0383029	0.0506419	0.785701	1
erythronate/threonate		HMDB0000613	-0.0578789	0.0533366	-0.162417	0.0466589	0.277849	1
hyodeoxycholate/ursodeoxycholate		HMDB0000733	0.135995	0.0813463	-0.0234405	0.295431	0.0945625	1
C34:2 PC/PC(34:2)	Phosphatidylcholines	HMDB0007973	-0.023661	0.0255477	-0.0737336	0.0264116	0.354368	1
butyrobetaine_isomer/3-dehydroxycarnitine/butyrobetaine	Fatty Acyls	HMDB0006831	-0.00458109	0.0340437	-0.0713056	0.0621434	0.892956	1
pentadecanoate	Fatty Acyls	HMDB0000826	-0.072158	0.0621924	-0.194053	0.0497368	0.245952	1
C5:1 carnitine	Carnitines	HMDB0002366	-0.0125163	0.0229592	-0.0575155	0.032483	0.58565	1
glycine	Carboxylic acids and derivatives	HMDB0000123	0.0300023	0.0231379	-0.0153471	0.0753518	0.194743	1
C26 carnitine/CAR(26:0)	Carnitines	HMDB0006347	0.0117834	0.0224088	-0.032137	0.0557037	0.599001	1
beta-hydroxybutyrate		HMDB0000011	-0.0336973	0.054894	-0.141287	0.0738929	0.539307	1
glutamine/Glutamine	Organic acids and derivatives	HMDB0000641	-0.0169203	0.022379	-0.0607824	0.0269418	0.449602	1
C38:5 PE/PE(38:5)	Phosphatidylethanolamines	HMDB0009069	-0.0332917	0.0228106	-0.0779996	0.0114163	0.144433	1
suberate		HMDB0000893	0.0527667	0.0431415	-0.0317891	0.137322	0.221289	1
C36:1 DAG/DG(36:1)	Diglycerides	HMDB0007216	-0.0110402	0.022992	-0.0561036	0.0340232	0.631102	1
butyrobetaine		HMDB0001161	-0.0837358	0.0619985	-0.205251	0.037779	0.17682	1
5-hydroxymethyl-4-methyluracil/5-hydroxymethy-4-methyluracil		HMDB0000544	0.0131807	0.0291078	-0.0438695	0.070231	0.650675	1
8-HEPE/12-HEPE		HMDB0010202	0.238068	0.0843442	0.0727566	0.40338	0.00476391	0.619308
C56:2 TAG/TG(56:2)	Triglycerides	HMDB0005404	-0.00547185	0.0224917	-0.0495548	0.0386111	0.807786	1
C38:6 PE/PE(38:6)	Phosphatidylethanolamines	HMDB0009102	-0.0263142	0.0222425	-0.0699087	0.0172802	0.236784	1
2-aminooctanoate/2-aminooctanoic acid/2-Aminooctanoic acid	Organic acids and derivatives	HMDB0000991	-9.59334e-05	0.0234588	-0.0460743	0.0458824	0.996737	1
adonitol/arabitol		HMDB0000508	-0.0248073	0.0510151	-0.124795	0.0751806	0.626774	1
C58:10 TAG/TG(58:10)	Triglycerides	HMDB0005476	0.00712341	0.0284106	-0.0485603	0.0628072	0.802022	1
C20:0 LPE_A		HMDB0011481	0.105158	0.0536442	1.77246e-05	0.210299	0.0499614	1
C36:1 PC/PC(36:1)	Phosphatidylcholines	HMDB0008038	0.00907871	0.0227021	-0.0354165	0.053574	0.689225	1
glycerate		HMDB0000139	-0.00307686	0.0540666	-0.109046	0.102892	0.954618	1
C36:4 PC plasmalogen	Phosphatidylcholine plasmalogens	HMDB0011310	0.0161677	0.0258748	-0.034546	0.0668813	0.532075	1
GABA/gamma-Aminobutyric acid	Organic acids and derivatives	HMDB0000112	-0.0446836	0.0255581	-0.0947765	0.00540935	0.0804096	1
biliverdin/Biliverdin	Organoheterocyclic compounds	HMDB0001008	-0.00113708	0.0239677	-0.0481128	0.0458387	0.962161	1
C54:3 TAG/TG(54:3)	Triglycerides	HMDB0005405	-0.0107579	0.0227433	-0.0553339	0.0338182	0.636205	1
beta-alanine	Carboxylic acids and derivatives	HMDB0000056	0.00902276	0.0392573	-0.0679201	0.0859656	0.818219	1
4-hydroxyhippurate/3-hydroxyhippurate	Benzenoids	HMDB0013678	0.0305177	0.0252657	-0.0190022	0.0800376	0.227097	1
lysine/Lysine	Carboxylic acids and derivatives	HMDB0000182	-0.0184459	0.0226461	-0.0628314	0.0259396	0.415341	1
C38:6 PE plasmalogen/PE(P-38:5)/PE(O-38:6)	PE plasmalogens	HMDB0011387	0.00134321	0.0227332	-0.0432129	0.0458994	0.952883	1
C36:1 PE plasmalogen/PE(P-36:0)/PE(O-36:1)	PE plasmalogens	HMDB0009016	0.0199542	0.0248036	-0.0286599	0.0685683	0.421114	1
coenzyme Q10		HMDB0001072	0.0407756	0.0299587	-0.0179425	0.0994936	0.173495	1
C56:9 TAG/TG(56:9)	Triglycerides	HMDB0005448	-0.00717438	0.0219605	-0.0502162	0.0358675	0.743899	1
hippurate	Benzene and substituted derivatives	HMDB0000714	0.0161481	0.0376157	-0.0575773	0.0898736	0.667711	1
Deoxycholic acid/deoxycholate	Steroids and steroid derivatives	HMDB0000626	0.00197223	0.0607891	-0.117172	0.121117	0.974118	1
C22:0 Ceramide (d18:1)/Cer(d18:1/22:0)	Ceramides	HMDB0004952	-0.0117112	0.022666	-0.0561358	0.0327133	0.605374	1
C20:5 LPC/LPC(20:5)	Lysophosphatidylcholines	HMDB0010397	0.000915663	0.0227702	-0.0437131	0.0455444	0.967923	1
C24:1 SM/C24:1 SM-A/SM(d18:1/24:1)	Sphingomyelins	HMDB0012107	-0.0142592	0.022221	-0.0578117	0.0292932	0.521068	1
C34:4 PC plasmalogen	Phosphatidylcholine plasmalogens	HMDB0011212	0.133313	0.0589562	0.0177607	0.248865	0.0237459	1
NMMA/Targinine	Organic acids and derivatives	HMDB0029416	0.0113495	0.0248299	-0.0373162	0.0600153	0.647606	1
N-alpha-acetylarginine/N-alpha-acetyarginine/N-Acetylarginine/N-alpha-acetyl-L-arginine	Organic acids and derivatives	HMDB0004620	0.0279695	0.0234107	-0.0179146	0.0738536	0.232192	1
C34:0 PE/PE(34:0)	Phosphatidylethanolamines	HMDB0008925	0.0124368	0.0227548	-0.0321617	0.0570353	0.584682	1
C56:5 TAG/TG(56:5)	Triglycerides	HMDB0005406	-0.0167726	0.022579	-0.0610266	0.0274815	0.457579	1
C20:0 SM/SM(d18:1/20:0)	Sphingomyelins	HMDB0012102	0.00988551	0.0224339	-0.0340841	0.0538551	0.659466	1
C18:0 SM/SM(d18:1/18:0)	Sphingomyelins	HMDB0001348	-0.00694014	0.0226632	-0.0513592	0.037479	0.75943	1
C40:10 PC/PC(40:10)	Phosphatidylcholines	HMDB0008511	0.0073872	0.0222062	-0.0361362	0.0509106	0.739388	1
C20:4 CE/CE(20:4)	Cholesteryl esters	HMDB0006726	0.0397607	0.0226918	-0.00471433	0.0842358	0.0797379	1
C38:4 PE/PE(38:4)	Phosphatidylethanolamines	HMDB0009003	-0.0362367	0.0226645	-0.0806583	0.008185	0.109859	1
C38:7 PE plasmalogen/PE(P-38:6)/PE(O-38:7)	PE plasmalogens	HMDB0011420	0.00171322	0.0221924	-0.041783	0.0452094	0.938466	1
C34:2 PE plasmalogen/PE(P-34:1)/PE(O-34:2)	PE plasmalogens	HMDB0008952	-0.0136573	0.0227698	-0.0582852	0.0309706	0.548641	1
N-acetylornithine/N-Acetylornithine	Organic acids and derivatives	HMDB0003357	-0.00671644	0.0232743	-0.0523332	0.0389003	0.772905	1
guanidoacetic acid/guanidinoacetic acid/Guanidoacetic acid	Carboxylic acids and derivatives	HMDB0000128	0.0120559	0.0240806	-0.0351413	0.059253	0.61662	1
kynurenine		HMDB0000684	0.000495121	0.0377314	-0.073457	0.0744473	0.98953	1
preliminary_ID_Dodecanedioic acid (isomer)/dodecanedioate	Fatty Acyls	HMDB0000623	0.0239881	0.05971	-0.0930414	0.141018	0.687873	1
C54:8 TAG/TG(54:8)	Triglycerides	HMDB0010518	-0.0164107	0.0221253	-0.0597756	0.0269542	0.45826	1
4-pyridoxate	Organoheterocyclic compounds	HMDB0000017	-0.00718857	0.0375237	-0.0807337	0.0663565	0.848076	1
C52:4 TAG/TG(52:4)	Triglycerides	HMDB0005363	-0.0319579	0.0228666	-0.0767756	0.0128597	0.162238	1
proline/Proline	Carboxylic acids and derivatives	HMDB0000162	0.0182304	0.0225506	-0.025968	0.0624288	0.418848	1
C55:2 TAG/TG(55:2)	Triglycerides	HMDB0042226	-0.0187917	0.023954	-0.0657407	0.0281573	0.432753	1
C56:3 TAG/TG(56:3)	Triglycerides	HMDB0005410	-0.0108162	0.0224943	-0.0549041	0.0332718	0.63063	1
C40:6 PC/PC(40:6)	Phosphatidylcholines	HMDB0008057	0.0148858	0.0218182	-0.0278771	0.0576487	0.495072	1
C7 carnitine/CAR(7:0)	Carnitines	HMDB0013238	-0.000731301	0.0219848	-0.0438207	0.0423581	0.973464	1
pyridoxamine/lysine	Pyridines and derivatives	HMDB0001431	-0.0275534	0.0289067	-0.0842095	0.0291028	0.340498	1
C58:11 TAG/TG(58:11)	Triglycerides	HMDB0010531	-0.00389602	0.0219317	-0.0468814	0.0390894	0.859003	1
aspartate		HMDB0000191	-0.00084726	0.0533322	-0.105376	0.103682	0.987325	1
C34:0 DAG/DG(34:0)	Diglycerides	HMDB0007100	-0.0129609	0.0240775	-0.060152	0.0342301	0.59037	1
C34:4 PC/PC(34:4)	Phosphatidylcholines	HMDB0007883	0.00444589	0.022619	-0.0398865	0.0487782	0.844175	1
betaine/Betaine	Carboxylic acids and derivatives	HMDB0000043	0.0219485	0.0228604	-0.0228569	0.066754	0.336998	1
C45:2 TAG/TG(45:2)	Triglycerides	HMDB0043170	0.00472428	0.0238197	-0.0419614	0.05141	0.842783	1
uracil		HMDB0000300	-0.0394898	0.0365175	-0.111063	0.0320831	0.279521	1
Taurodeoxycholic acid/taurodeoxycholate	Steroids and steroid derivatives	HMDB0000896	0.0768213	0.0585282	-0.0378917	0.191534	0.189333	1
N1,N12-diacetylspermine/diacetylspermine/N1,N12-Diacetylspermine	Organic acids and derivatives	HMDB0002172	0.058015	0.0317234	-0.00416173	0.120192	0.0674332	1
C32:0 DAG/DG(32:0)	Diglycerides	HMDB0007098	-0.00742536	0.022917	-0.0523418	0.0374911	0.745929	1
C16:1 SM/SM(d18:1/16:1)	Sphingomyelins	HMDB0240613	-0.0186708	0.05612	-0.128664	0.0913224	0.739366	1
pseudouridine/Pseudouridine	Nucleosides, nucleotides, and analogues	HMDB0000767	-0.0184575	0.0223518	-0.0622663	0.0253512	0.408933	1
C52:7 TAG/TG(52:7)	Triglycerides	HMDB0010517	-0.0132342	0.0222234	-0.0567913	0.0303228	0.551503	1
N6-methyllysine/N(6)-Methyllysine		HMDB0002038	-0.0597921	0.0658361	-0.188829	0.0692444	0.363775	1
C40:6 PS	Phosphatidylserines	HMDB0010167	-0.0626436	0.0445545	-0.149969	0.0246816	0.159724	1
preliminary_ID_androsterone glucuronide (isomer)/androsterone glucuronide		HMDB0002829	0.0674456	0.0887243	-0.106451	0.241342	0.447153	1
C24:0 LPC/LPC(24:0)		HMDB0010405	-0.00638373	0.0565074	-0.117136	0.104369	0.910053	1
preliminary_ID_Hexadecanedioic acid (isomer)/hexadecanedioate	Fatty Acyls	HMDB0000672	0.0167061	0.0591768	-0.0992783	0.132691	0.777707	1
C18:0 CE/CE(18:0)	Cholesteryl esters	HMDB0010368	0.0534085	0.0228333	0.00865603	0.098161	0.0193323	1
C54:4 TAG/TG(54:4)	Triglycerides	HMDB0005370	-0.0063346	0.0228064	-0.0510343	0.0383651	0.7812	1
C51:2 TAG/TG(51:2)	Triglycerides	HMDB0005362	-0.00852904	0.0252162	-0.0579518	0.0408938	0.735185	1
C5 carnitine/CAR(5:0)	Carnitines	HMDB0000688	-0.0236551	0.0222579	-0.0672797	0.0199695	0.287883	1
C54:9 TAG/TG(54:9)	Triglycerides	HMDB0010498	-0.0123659	0.0219427	-0.0553728	0.0306411	0.573059	1
Capric acid/caprate	Fatty Acyls	HMDB0000511	-0.0115216	0.0591074	-0.12737	0.104327	0.845451	1
C4 carnitine/CAR(4:0)	Carnitines	HMDB0002013	0.015483	0.0222631	-0.0281518	0.0591178	0.48677	1
C5-DC carnitine/CAR(DC5:0)	Carnitines	HMDB0013130	-0.00189966	0.0222924	-0.045592	0.0417927	0.93209	1
thyroxine/Thyroxine	Carboxylic acids and derivatives	HMDB0000248	-0.00423899	0.0229026	-0.0491273	0.0406493	0.85316	1
phenylacetylglutamine/alpha-N-Phenylacetylglutamine	Organic acids and derivatives	HMDB0006344	0.0049655	0.0239274	-0.0419314	0.0518624	0.835601	1
valine/Valine	Carboxylic acids and derivatives	HMDB0000883	-0.0187897	0.022291	-0.0624792	0.0248999	0.39927	1
trimethyllysine/N6,N6,N6-trimethyllysine/N-6-Trimethyllysine	Organic acids and derivatives	HMDB0001325	0.00597944	0.0239186	-0.0409001	0.052859	0.802594	1
13-HODE	Fatty Acyls	HMDB0004667	0.0757098	0.072594	-0.0665718	0.217991	0.296985	1
C50:6 TAG/TG(50:6)	Triglycerides	HMDB0010497	-0.00498551	0.0224457	-0.0489782	0.0390072	0.824225	1
C18:1 SM/C18:2 SM/SM(d18:1/18:1)	Sphingomyelins	HMDB0012101	-0.00483085	0.0253167	-0.0544507	0.044789	0.848669	1
alpha-glutamyllysine/L-alpha-glutamyl-L-Lysine/L-alpha-glutamyl-L-lysine		HMDB0004207	0.0170021	0.0474141	-0.0759279	0.109932	0.719904	1
C22:1 SM	Sphingomyelins	HMDB0012104	0.0274976	0.0274094	-0.0262239	0.081219	0.315757	1
2-hydroxy-3-methylbutyrate/hydroxyisovalerate		HMDB0000407	0.0374154	0.0524175	-0.065321	0.140152	0.475353	1
C36:0 PE/PE(36:0)	Phosphatidylethanolamines	HMDB0008991	0.00621396	0.0255322	-0.0438283	0.0562562	0.807713	1
C38:3 PC/PC(38:3)	Phosphatidylcholines	HMDB0008047	-0.00378474	0.0225317	-0.0479461	0.0403767	0.866604	1
C36:5 PC plasmalogen-B/C36:5 PC plasmalogen/PC(P-36:4)/PC(O-36:5)	PC plasmalogens	HMDB0011220	0.000531967	0.0244614	-0.0474116	0.0484755	0.98265	1
C49:3 TAG/TG(49:3)	Triglycerides	HMDB0042103	0.003812	0.0239205	-0.0430713	0.0506953	0.873384	1
C34:2 PE/PE(34:2)	Phosphatidylethanolamines	HMDB0008928	-0.026249	0.0226115	-0.0705668	0.0180687	0.245695	1
imidazole propionate/Imidazolepropionic acid	Organoheterocyclic compounds	HMDB0002271	-0.012565	0.0312137	-0.0737428	0.0486128	0.687281	1
C49:2 TAG/TG(49:2)	Triglycerides	HMDB0011706	0.004645	0.0239451	-0.0422865	0.0515765	0.846187	1
homovanillate		HMDB0000118	-0.0201484	0.0515777	-0.121239	0.080942	0.696062	1
2-aminobutyrate		HMDB0000650	0.000667395	0.0520093	-0.101269	0.102604	0.989762	1
Glycolithocholic acid/glycolithocholate	Steroids and steroid derivatives	HMDB0000698	0.0481388	0.0573148	-0.0641961	0.160474	0.400963	1
cotinine/Cotinine	Organoheterocyclic compounds	HMDB0001046	-0.00912037	0.0250638	-0.0582444	0.0400037	0.715943	1
trimethylbenzene/trimethylbenzene_isomer1/Trimethylbenzene	Benzene and substituted derivatives	HMDB0013733	-0.05433	0.0324791	-0.117988	0.00932783	0.0943728	1
Salicylic acid/salicylate		HMDB0001895	0.0198532	0.0787177	-0.134431	0.174137	0.80088	1
C22:4 LPC/LPC(22:4)		HMDB0010401	-0.0059031	0.059622	-0.12276	0.110954	0.921131	1
C22:6 LPE/LPE(22:6)	Lysophosphatidylethanolamines	HMDB0011526	0.00997572	0.022317	-0.0337648	0.0537162	0.654874	1
leucine/Leucine	Carboxylic acids and derivatives	HMDB0000687	-0.0215206	0.0223621	-0.0653496	0.0223083	0.335863	1
C53:3 TAG/TG(53:3)	Triglycerides	HMDB0043058	-0.0294124	0.0267284	-0.081799	0.0229743	0.271151	1
C56:10 TAG/TG(56:10)	Triglycerides	HMDB0010513	-0.0101255	0.0249274	-0.0589822	0.0387313	0.684597	1
C46:4 TAG/TG(46:4)	Triglycerides	HMDB0042548	0.000634336	0.0545605	-0.106302	0.107571	0.990724	1
C38:6 PC/PC(38:6)	Phosphatidylcholines	HMDB0007991	-0.00407305	0.0220016	-0.0471955	0.0390494	0.853131	1
C40:9 PC/PC(40:9)	Phosphatidylcholines	HMDB0008731	0.000188264	0.0219612	-0.0428549	0.0432314	0.99316	1
C50:5 TAG/TG(50:5)	Triglycerides	HMDB0010471	-0.00950731	0.0225239	-0.0536534	0.0346388	0.672953	1
Hydrocinnamic acid/hydrocinnamate		HMDB0000764	0.159459	0.0735397	0.0153242	0.303595	0.0301325	1
alpha-keto-beta-methylvalerate/alpha-ketoisocaproate		HMDB0000491	-0.0763475	0.0532231	-0.180663	0.027968	0.151436	1
indoxylsulfate		HMDB0000682	0.0192944	0.0375928	-0.0543861	0.092975	0.607778	1
C18:3 LPE/LPE(18:3)	Lysophosphatidylethanolamines	HMDB0011478	-0.0118983	0.0266964	-0.0642224	0.0404257	0.655821	1
C20:4 LPE/LPE(20:4)	Lysophosphatidylethanolamines	HMDB0011517	0.00610355	0.0228307	-0.0386437	0.0508508	0.789208	1
C55:3 TAG/TG(55:3)	Triglycerides	HMDB0042466	-0.0168674	0.0258888	-0.0676085	0.0338737	0.514704	1
N6-acetyllysine/N6-Acetyllysine/N6-acetyl-L-lysine/N6-acetyl-lysine	Organic acids and derivatives	HMDB0000206	-0.0282079	0.0229158	-0.0731221	0.0167062	0.218346	1
C38:5 PE plasmalogen	Phosphatidylethanolamine plasmalogens	HMDB0011253	-0.0322285	0.0403874	-0.111386	0.0469293	0.424879	1
C50:4 TAG/TG(50:4)	Triglycerides	HMDB0005435	-0.0107929	0.0259699	-0.0616929	0.0401071	0.677708	1
dimethylglycine/Dimethylglycine	Carboxylic acids and derivatives	HMDB0000092	0.0209804	0.0224282	-0.0229781	0.0649389	0.349557	1
C48:1 TAG/TG(48:1)	Triglycerides	HMDB0005359	-0.0103012	0.022705	-0.0548021	0.0341997	0.650046	1
C49:1 TAG	Triglycerides	HMDB0011705	-0.0203755	0.0264087	-0.0721356	0.0313846	0.440383	1
C36:5 PC plasmalogen-A/C36:5 PC plasmalogen	Phosphatidylcholine plasmalogens	HMDB0011221	0.0146073	0.0275451	-0.0393801	0.0685946	0.595901	1
malate		HMDB0000744	0.0155333	0.0567165	-0.095629	0.126696	0.78418	1
C42:0 TAG/TG(42:0)	Triglycerides	HMDB0072780	0.076494	0.0542449	-0.029824	0.182812	0.158492	1
C51:3 TAG/TG(51:3)	Triglycerides	HMDB0011701	-0.00898014	0.0246762	-0.0573446	0.0393844	0.715919	1
SDMA/Symmetric dimethyl-arginine	Organic acids and derivatives	HMDB0003334	-0.00721394	0.0252293	-0.0566624	0.0422345	0.774928	1
hydroxycotinine/trans-3-Hydroxycotinine	Organoheterocyclic compounds	HMDB0001390	-0.041439	0.0267705	-0.0939082	0.0110302	0.121638	1
methionine/Methionine	Organic acids and derivatives	HMDB0000696	0.00532831	0.022675	-0.0391139	0.0497705	0.814219	1
ribothymidine/Ribothymidine	Nucleosides, nucleotides, and analogues	HMDB0000884	-0.019152	0.0240527	-0.0662944	0.0279905	0.425887	1
1,7-dimethyluric acid/1,7-Dimethyluric acid	Organoheterocyclic compounds	HMDB0011103	-0.00131906	0.023779	-0.047925	0.0452869	0.955763	1
C36:1 PE/PE(36:1)	Phosphatidylethanolamines	HMDB0008993	-0.0432059	0.0254991	-0.0931832	0.00677139	0.0901874	1
C56:4 TAG/TG(56:4)	Triglycerides	HMDB0005398	-0.0175475	0.023269	-0.0631539	0.0280589	0.450781	1
Glycodeoxycholic acid/glycodeoxycholate	Steroids and steroid derivatives	HMDB0000631	0.0582005	0.0581501	-0.0557716	0.172173	0.316891	1
methionine sulfoxide/Methionine sulfoxide		HMDB0002005	0.0189329	0.0258459	-0.0317241	0.06959	0.463844	1
C14:1 MAG		HMDB0011562	-0.0313926	0.0994722	-0.226355	0.163569	0.752312	1
cortisol/Cortisol	Steroids and steroid derivatives	HMDB0000063	-0.0150239	0.0229496	-0.0600043	0.0299566	0.512696	1
creatinine/Creatinine	Carboxylic acids and derivatives	HMDB0000562	-0.00639306	0.0226887	-0.0508622	0.0380761	0.778118	1
C46:0 TAG/TG(46:0)	Triglycerides	HMDB0010411	-0.00300778	0.0226039	-0.0473105	0.041295	0.894142	1
C36:5 PE plasmalogen/PE(P-36:4)/PE(O-36:5)	PE plasmalogens	HMDB0011410	-0.00895821	0.0226341	-0.0533202	0.0354037	0.692264	1
aminoisobutyric acid/GABA/2-aminoisobutyric acid/Aminoisobutyric acid	Organic acids and derivatives	HMDB0001906	-0.00671889	0.0219153	-0.0496721	0.0362343	0.75916	1
N1-methyl-2-pyridone-5-carboxamide/N1-Methyl-2-pyridone-5-carboxamide	Organoheterocyclic compounds	HMDB0004193	-0.0345189	0.0238469	-0.0812578	0.0122201	0.147751	1
N4-acetylcytidine/N4-Acetylcytidine	Nucleosides, nucleotides, and analogues	HMDB0005923	-0.00457367	0.0236969	-0.0510187	0.0418714	0.846954	1
C48:3 TAG/TG(48:3)	Triglycerides	HMDB0005432	0.00535301	0.0225294	-0.0388039	0.0495099	0.812191	1
quinate		HMDB0003072	-0.037158	0.0480583	-0.13135	0.0570345	0.439412	1
tyrosine/Tyrosine	Carboxylic acids and derivatives	HMDB0000158	0.00737589	0.0222891	-0.0363099	0.0510617	0.740705	1
C20:4 LPC/LPC(20:4)	Lysophosphatidylcholines	HMDB0010395	0.0217214	0.0260677	-0.0293704	0.0728132	0.404694	1
C36:4 PE/PE(36:4)	Phosphatidylethanolamines	HMDB0008937	-0.0307991	0.0226758	-0.0752428	0.0136446	0.174388	1
1-methylnicotinamide/1-Methyl nicotinamide	Pyridines and derivatives	HMDB0000699	-0.0329328	0.0221446	-0.0763355	0.0104699	0.13697	1
N-oleoylethanolamine		HMDB0002088	0.0198455	0.0510505	-0.0802117	0.119903	0.697467	1
C50:3 TAG/TG(50:3)	Triglycerides	HMDB0005433	-0.00909509	0.0225478	-0.0532879	0.0350977	0.686676	1
quinolinate		HMDB0000232	-0.0216272	0.0376426	-0.0954053	0.0521509	0.565601	1
carnitine/Carnitine	Carnitines	HMDB0000062	-0.026506	0.0223247	-0.0702616	0.0172495	0.23511	1
C22:5 LPC/LPC(22:5)	Lysophosphatidylcholines	HMDB0010403	-0.00514136	0.0267623	-0.0575946	0.0473119	0.847655	1
homoarginine/Homoarginine	Organic acids and derivatives	HMDB0000670	-0.00978865	0.026711	-0.0621413	0.0425639	0.714018	1
sebacate	Fatty Acyls	HMDB0000792	0.0298126	0.0727678	-0.11281	0.172435	0.68203	1
cerulenin		HMDB0015168	0.0270972	0.0329289	-0.0374423	0.0916367	0.410565	1
campesterol		HMDB0002869	0.00980568	0.0261802	-0.0415066	0.061118	0.707999	1
C45:1 TAG/TG(45:1)	Triglycerides	HMDB0042099	0.00357204	0.0238721	-0.0432163	0.0503604	0.881054	1
caffeine/Caffeine	Imidazopyrimidines	HMDB0001847	-0.00898986	0.0232753	-0.0546087	0.036629	0.699319	1
C46:3 TAG/TG(46:3)	Triglycerides	HMDB0042751	0.00982432	0.0545323	-0.097057	0.116706	0.85703	1
7-methylguanine/7-Methylguanine	Organoheterocyclic compounds	HMDB0000897	0.00386045	0.0241636	-0.0434993	0.0512202	0.873068	1
C36:2 PE/PE(36:2)	Phosphatidylethanolamines	HMDB0008994	-0.0212583	0.0224518	-0.0652629	0.0227463	0.343718	1
N-acetylspermidine/N1-acetylspermidine/N1-Acetylspermidine	Organic acids and derivatives	HMDB0001276	-0.00377076	0.0239548	-0.0507213	0.0431798	0.874921	1
piperine/Piperine	Alkaloids and derivatives	HMDB0029377	-0.00260271	0.0238233	-0.0492954	0.04409	0.913004	1
C46:2 TAG/TG(46:2)	Triglycerides	HMDB0010419	0.00678233	0.0225342	-0.037384	0.0509486	0.763431	1
C10:2 carnitine	Carnitines	HMDB0013325	0.00115645	0.0230814	-0.0440823	0.0463952	0.96004	1
trigonelline/Trigonelline	Alkaloids and derivatives	HMDB0000875	0.0169177	0.023474	-0.0290905	0.0629259	0.471094	1
C20:1 LPC/LPC(20:1)		HMDB0010391	0.0259656	0.0553007	-0.0824217	0.134353	0.638687	1
C44:0 TAG/TG(44:0)	Triglycerides	HMDB0042063	0.00646844	0.0225855	-0.0377984	0.0507353	0.774574	1
C47:2 TAG/TG(47:2)	Triglycerides	HMDB0042076	0.00320157	0.0238795	-0.0436013	0.0500045	0.893345	1
proline betaine/proline-betaine/Proline betaine	Organic acids and derivatives	HMDB0004827	0.0190399	0.0239577	-0.0279164	0.0659962	0.426772	1
preliminary_ID_Dodecanoic acid/dodecanoate	Fatty Acyls	HMDB0000638	0.018588	0.0596364	-0.0982972	0.135473	0.755277	1
C18:0 LPE/LPE(18:0)_B	Lysophosphatidylethanolamines	HMDB0011130	0.00570877	0.0275981	-0.0483826	0.0598001	0.836124	1
Acisoga/acisoga		HMDB0061384	-0.127863	0.0782998	-0.281328	0.0256018	0.10247	1
C48:4 TAG/TG(48:4)	Triglycerides	HMDB0042811	0.00571306	0.0545082	-0.101121	0.112547	0.916526	1
cytosine/cytosine_isomer/Cytosine	Diazines	HMDB0000630	0.0017975	0.0222129	-0.041739	0.045334	0.935504	1
C46:1 TAG/TG(46:1)	Triglycerides	HMDB0010412	0.00554178	0.0226219	-0.0387963	0.0498798	0.806476	1
Azelaic acid/azelate		HMDB0000784	0.0988235	0.068388	-0.0352145	0.232861	0.148446	1
C38:6 PS	Phosphatidylserines	HMDB0012362	-0.0212955	0.0438598	-0.107259	0.0646681	0.627296	1
C47:1 TAG/TG(47:1)	Triglycerides	HMDB0042100	0.00997904	0.0239365	-0.0369357	0.0568938	0.676754	1
C48:5 TAG/TG(48:5)	Triglycerides	HMDB0042789	-0.00161624	0.0546812	-0.108789	0.105557	0.97642	1
cholesterol/Cholesterol		HMDB0000067	0.00122008	0.0254197	-0.0486017	0.0510419	0.961718	1
N-acetyalanine/N-acetylalanine/N-Acetylalanine	Organic acids and derivatives	HMDB0000766	-0.0309128	0.0339967	-0.097545	0.0357195	0.363198	1
C44:2 TAG/TG(44:2)	Triglycerides	HMDB0042279	0.0335683	0.0544679	-0.0731869	0.140323	0.5377	1
C34:0 PS/PS(34:0)	Phosphatidylserines	HMDB0012356	-0.00542067	0.0221446	-0.0488233	0.037982	0.806623	1
C38:5 PE plasmalogen/PE(P-38:4)/PE(O-38:5)	PE plasmalogens	HMDB0011386	0.0135309	0.0228195	-0.0311944	0.0582563	0.553211	1
C32:1 PC/PC(32:1)	Phosphatidylcholines	HMDB0007873	-0.0152879	0.0223159	-0.0590262	0.0284505	0.493303	1
C48:2 TAG/TG(48:2)	Triglycerides	HMDB0005376	0.00246209	0.0226291	-0.0418902	0.0468144	0.91336	1
N-acetylaspartic acid/N-Acetylaspartic acid	Organic acids and derivatives	HMDB0000812	0.0157944	0.0304338	-0.0438548	0.0754437	0.603777	1
3-methyladipate/pimelate		HMDB0000555	0.0288506	0.0385612	-0.0467279	0.104429	0.454353	1
pipecolic acid/pipecolic acid_isomer	Organic acids and derivatives	HMDB0000716	0.00773371	0.0229581	-0.0372634	0.0527308	0.736222	1
3-methylhistidine/methylhistidine/3-Methylhistidine	Organic acids and derivatives	HMDB0000479	0.00355073	0.0272471	-0.0498525	0.056954	0.896316	1
ADMA/SDMA/Dimethylarginine	Organic acids and derivatives	HMDB0001539	0.012671	0.0254391	-0.0371887	0.0625308	0.618419	1
preliminary_ID_Undecanedioic acid (isomer)/undecanedionate		HMDB0000888	0.0440989	0.0938759	-0.139894	0.228092	0.638528	1
Ne.Ne-dimethyllysine_pending_conf/N6,N6-dimethyllysine/N(6),N(6)-Dimethyl-lysine	Organic acids and derivatives	HMDB0013287	0.000560392	0.0236628	-0.0458178	0.0469386	0.981106	1
hydroxyproline/Hydroxyproline	Carboxylic acids and derivatives	HMDB0000725	-0.0067629	0.0221262	-0.0501294	0.0366036	0.75987	1
palmitoylethanolamide/palmitoyl-EA/palmithoylethanolamide		HMDB0002100	0.0414036	0.0263199	-0.0101825	0.0929896	0.115698	1
2-hydroxy-3-methylpentanoate/hydroxyisocaproate		HMDB0000317	0.00649912	0.0530689	-0.097514	0.110512	0.90253	1
C32:0 PC/PC(32:0)	Phosphatidylcholines	HMDB0007871	-0.0100284	0.0224601	-0.0540493	0.0339925	0.655238	1
pyridoxal	Organoheterocyclic compounds	HMDB0001545	0.0369582	0.0818932	-0.12355	0.197466	0.651775	1
C44:1 TAG/TG(44:1)	Triglycerides	HMDB0042301	0.0393409	0.0547362	-0.0679401	0.146622	0.472304	1
N2.N2-dimethylguanosine/N2,N2-dimethylguanosine/N2,N2-Dimethylguanosine	Nucleosides, nucleotides, and analogues	HMDB0004824	0.0172293	0.0234556	-0.0287428	0.0632013	0.462615	1
C34:1 PC/PC(34:1)	Phosphatidylcholines	HMDB0007972	-0.0198501	0.0224987	-0.0639468	0.0242465	0.377626	1
N-acetylleucine		HMDB0011756	-0.0228411	0.0375689	-0.0964748	0.0507925	0.543201	1
1-methylguanosine/1-Methylguanosine/methylguanosine		HMDB0001563	0.00982621	0.0231303	-0.0355083	0.0551608	0.670968	1
methylimidazole acetic acid/methylimidazoleacetic acid/Methylimidazoleacetic acid	Organoheterocyclic compounds	HMDB0002820	0.0120212	0.0293606	-0.0455245	0.069567	0.682221	1
creatine/Creatine	Organic acids and derivatives	HMDB0000064	-0.0146851	0.0222276	-0.0582504	0.0288802	0.508824	1
C16:0 SM/SM(d18:1/16:0)	Sphingomyelins	HMDB0010169	0.0151456	0.0226862	-0.0293185	0.0596097	0.504381	1
glycocholate		HMDB0001396	-0.0587939	0.0559622	-0.168478	0.0508901	0.293443	1
mesaconate		HMDB0000749	-0.00110947	0.0591876	-0.117115	0.114896	0.985045	1
homoserine		HMDB0000719	0.031592	0.0563147	-0.0787828	0.141967	0.574804	1
3-hydroxymethylglutarate/anhydroDglucose		HMDB0000355	0.0156737	0.0554548	-0.0930157	0.124363	0.777453	1
1-methyladenosine/1-Methyladenosine		HMDB0003331	0.0144301	0.0451995	-0.0741593	0.103019	0.749535	1
C16 carnitine/CAR(16:0)	Carnitines	HMDB0000222	-0.0307038	0.0465457	-0.121932	0.0605242	0.50948	1
C18:1 LPC plasmalogen/C18:1 LPC plasmalogen_B/C18:1 LPC plasmalogen A/LPC(P-18:0)/LPC(O-18:1)		HMDB0013122	-0.00360991	0.0655357	-0.132058	0.124838	0.956072	1
C38:6 PC plasmalogen/PC(P-38:5)/PC(O-38:6)		HMDB0011319	0.00450248	0.0539607	-0.101258	0.110263	0.933502	1
C18 carnitine/CAR(18:0)	Carnitines	HMDB0000848	0.0198555	0.0462818	-0.0708552	0.110566	0.667913	1
C34:0 PC/PC(34:0)		HMDB0007970	0.0601363	0.0489081	-0.0357219	0.155995	0.218856	1
arginine/Arginine		HMDB0000517	-0.0251146	0.0460234	-0.115319	0.0650896	0.585277	1
C36:0 PC/PC(36:0)		HMDB0008036	0.0590894	0.0491016	-0.037148	0.155327	0.228818	1
sphinganine/Sphinganine		HMDB0000269	0.129223	0.0583339	0.0148903	0.243555	0.0267447	1
C40:7 PC plasmalogen/PC(P-40:6)/PC(O-40:7)		HMDB0011294	0.03101	0.0498784	-0.0667499	0.12877	0.534132	1
hypotaurine/Hypotaurine		HMDB0000965	0.0285985	0.0618316	-0.0925893	0.149786	0.643707	1
C38:4 DAG/DG(38:4)	Diglycerides	HMDB0007170	0.0283341	0.0498744	-0.0694179	0.126086	0.569961	1
C18:0 MAG/MG(18:0)		HMDB0011131	0.0502287	0.0502414	-0.0482427	0.1487	0.317433	1
C36:1 PC plasmalogen/PC(P-36:0)/PC(O-36:1)		HMDB0011241	0.0853879	0.0493907	-0.0114161	0.182192	0.0838405	1
C36:0 DAG/DG(36:0)	Diglycerides	HMDB0007158	0.0182213	0.0494713	-0.0787406	0.115183	0.712634	1
C16:1 MAG/MG(16:1)		HMDB0011565	0.0149791	0.0502053	-0.0834216	0.11338	0.765431	1
C3-DC-CH3 carnitine		HMDB0013133	0.0913773	0.0525874	-0.0116921	0.194447	0.0822764	1
C18:2 carnitine/CAR(18:2)	Carnitines	HMDB0006469	-0.0248729	0.0471371	-0.11726	0.0675142	0.597728	1
C22:0 SM/SM(d18:1/22:0)	Sphingomyelins	HMDB0012103	0.0212972	0.0494682	-0.0756586	0.118253	0.666815	1
C18:1 carnitine/CAR(18:1)	Carnitines	HMDB0005065	0.0240992	0.0463006	-0.0666483	0.114847	0.602719	1

## Sheet: rs1048661
Metabolite name	Metabolite class	HMDB ID	effect estimates	standard error	95%CI lower bound	95%CI upper bound	raw p value	NEF-adjusted p-value
NMMA/Targinine	Organic acids and derivatives	HMDB0029416	0.0225091	0.0191603	-0.0150443	0.0600625	0.240083	1
C38:3 PE plasmalogen/PE(P-38:2)/PE(O-38:3)	PE plasmalogens	HMDB0011384	-0.0325266	0.0195961	-0.0709343	0.00588104	0.0969443	1
acetyl-galactosamine/N-acetylgalactosamine		HMDB0000853	-0.014477	0.0264729	-0.066363	0.037409	0.584475	1
alloisoleucine/Alloisoleucine		HMDB0000557	-0.0385061	0.040994	-0.118853	0.0418407	0.347572	1
C36:3 PC plasmalogen-A/C36:3 PC plasmalogen/C36:3 PC plasmalogen-B/PC(P-36:2)/PC(O-36:3)	PC plasmalogens	HMDB0011244	-0.030325	0.0177565	-0.0651271	0.00447718	0.0876696	1
indoxylsulfate		HMDB0000682	-0.0600843	0.0288954	-0.116718	-0.00345028	0.0375834	1
methionine sulfoxide/Methionine sulfoxide		HMDB0002005	0.0407177	0.0197778	0.00195393	0.0794814	0.0395174	1
C58:7 TAG/TG(58:7)	Triglycerides	HMDB0005471	0.0317978	0.0186421	-0.00474001	0.0683357	0.0880639	1
C34:3 PC plasmalogen/PC(P-34:2)/PC(O-34:3)	PC plasmalogens	HMDB0011211	-0.0124746	0.0177472	-0.0472585	0.0223094	0.482117	1
C58:6 TAG/TG(58:6)	Triglycerides	HMDB0005458	0.0576242	0.0194283	0.0195454	0.0957029	0.00301709	0.392222
phenylacetylglutamine/alpha-N-Phenylacetylglutamine	Organic acids and derivatives	HMDB0006344	-0.0238358	0.0184538	-0.0600046	0.012333	0.196479	1
vitamin A/Retinol		HMDB0000305	0.0780901	0.0370095	0.00555278	0.150627	0.0348583	1
carnitine/Carnitine	Carnitines	HMDB0000062	0.00886886	0.0172981	-0.0250347	0.0427725	0.608156	1
palmitoylethanolamide/palmitoyl-EA/palmithoylethanolamide		HMDB0002100	0.0167365	0.0205032	-0.0234489	0.056922	0.414333	1
C38:6 PE plasmalogen/PE(P-38:5)/PE(O-38:6)	PE plasmalogens	HMDB0011387	0.00896698	0.0176382	-0.0256033	0.0435373	0.611185	1
C52:6 TAG/TG(52:6)	Triglycerides	HMDB0005436	0.0399451	0.0184527	0.00377841	0.0761118	0.0304087	1
C36:5 PE plasmalogen/PE(P-36:4)/PE(O-36:5)	PE plasmalogens	HMDB0011410	0.00870292	0.0175489	-0.0256923	0.0430981	0.619948	1
creatinine/Creatinine	Carboxylic acids and derivatives	HMDB0000562	-0.00107884	0.0176505	-0.0356731	0.0335154	0.951262	1
C52:7 TAG/TG(52:7)	Triglycerides	HMDB0010517	0.0313704	0.017196	-0.00233306	0.0650739	0.0681084	1
C22:6 CE/CE(22:6)	Cholesteryl esters	HMDB0006733	-0.0362341	0.0175263	-0.070585	-0.00188322	0.0386951	1
C38:2 PE/PE(38:2)	Phosphatidylethanolamines	HMDB0008942	0.00810577	0.0176864	-0.026559	0.0427705	0.646733	1
pyridoxamine/lysine	Pyridines and derivatives	HMDB0001431	0.0444508	0.0223971	0.000553204	0.0883483	0.0471819	1
suberate		HMDB0000893	-0.00456125	0.0334265	-0.070076	0.0609535	0.891461	1
7-methylxanthine/7-Methylxanthine	Organoheterocyclic compounds	HMDB0001991	-0.0224256	0.0191261	-0.059912	0.0150608	0.24099	1
C50:6 TAG/TG(50:6)	Triglycerides	HMDB0010497	0.0297834	0.017373	-0.00426703	0.0638338	0.0864643	1
C36:4 PC-B/PC(36:4)_B	Phosphatidylcholines	HMDB0008138	0.0373005	0.0175471	0.0029088	0.0716921	0.0335253	1
beta-alanine	Carboxylic acids and derivatives	HMDB0000056	-0.0293085	0.0298514	-0.087816	0.0291991	0.326192	1
ADMA/SDMA/Dimethylarginine	Organic acids and derivatives	HMDB0001539	0.0181674	0.0196475	-0.020341	0.0566757	0.355139	1
N1,N12-diacetylspermine/diacetylspermine/N1,N12-Diacetylspermine	Organic acids and derivatives	HMDB0002172	0.0173629	0.024565	-0.0307835	0.0655094	0.47968	1
homoarginine/Homoarginine	Organic acids and derivatives	HMDB0000670	0.00929786	0.0205202	-0.030921	0.0495167	0.650471	1
3-methylxanthine_pending_conf/3-methylxanthine/3-Methylxanthine	Organoheterocyclic compounds	HMDB0001886	-0.0101487	0.0188198	-0.0470349	0.0267374	0.589709	1
preliminary_ID_Heptadecanoic acid (isomer)/heptadecanoate/preliminary_ID_Heptadecanoic acid	Fatty Acyls	HMDB0002259	0.08279	0.0418946	0.000678037	0.164902	0.048138	1
C54:9 TAG/TG(54:9)	Triglycerides	HMDB0010498	0.0270594	0.0169988	-0.00625767	0.0603764	0.111421	1
Glycolithocholic acid/glycolithocholate	Steroids and steroid derivatives	HMDB0000698	0.0151652	0.0424161	-0.0679688	0.0982991	0.720692	1
C50:5 TAG/TG(50:5)	Triglycerides	HMDB0010471	0.0360307	0.0174316	0.00186551	0.0701959	0.0387357	1
C38:4 PC/PC(38:4)		HMDB0008048	0.0337233	0.0174717	-0.000520649	0.0679672	0.0535865	1
C22:5 LPC/LPC(22:5)	Lysophosphatidylcholines	HMDB0010403	0.000407406	0.0207647	-0.0402906	0.0411054	0.984346	1
C50:4 TAG/TG(50:4)	Triglycerides	HMDB0005435	0.0453958	0.0198881	0.00641577	0.0843759	0.0224565	1
C54:8 TAG/TG(54:8)	Triglycerides	HMDB0010518	0.0296912	0.0171267	-0.00387653	0.0632588	0.0829856	1
C36:2 PC plasmalogen/PC(P-36:1)/PC(O-36:2)	PC plasmalogens	HMDB0011243	-0.0179438	0.0176556	-0.0525481	0.0166605	0.309476	1
Chenodeoxycholic acid/chenodeoxycholate	Steroids and steroid derivatives	HMDB0000518	-0.0138357	0.0446787	-0.101404	0.0737329	0.756811	1
2-methyl-4,5-benzoxazole/preliminary_ID_2-methyl-4,5-benzoxazole		HMDB0032390	-0.252499	0.0225631	-0.296722	-0.208276	4.52371e-29	5.88082e-27
C18:2 CE/CE(18:2)	Cholesteryl esters	HMDB0000610	-0.0317771	0.0188389	-0.0687006	0.00514648	0.0916456	1
C32:1 DAG/DG(32:1)	Diglycerides	HMDB0007099	0.0171345	0.017519	-0.0172022	0.0514711	0.32805	1
Acisoga/acisoga		HMDB0061384	0.0178435	0.0577962	-0.095435	0.131122	0.757526	1
thymine		HMDB0000262	-0.0125481	0.0370698	-0.0852035	0.0601072	0.734986	1
C56:10 TAG/TG(56:10)	Triglycerides	HMDB0010513	0.0231378	0.0192111	-0.0145153	0.0607909	0.228436	1
C38:4 PE/PE(38:4)	Phosphatidylethanolamines	HMDB0009003	0.0460165	0.0175755	0.0115691	0.0804639	0.00883906	1
Cholic acid/cholate		HMDB0000619	0.00776613	0.0451675	-0.0807605	0.0962927	0.863484	1
C50:2 TAG/TG(50:2)	Triglycerides	HMDB0005377	0.0272782	0.0174533	-0.00692965	0.061486	0.11807	1
sebacate	Fatty Acyls	HMDB0000792	-0.106521	0.0528684	-0.210142	-0.00290138	0.0439211	1
3-methyladipate/pimelate		HMDB0000555	-0.0073579	0.0296312	-0.0654339	0.0507181	0.80389	1
C22:0 LPE/LPE(22:0)	Lysophosphatidylethanolamines	HMDB0011520	-0.0219314	0.0196603	-0.0604648	0.016602	0.264628	1
C20:0 LPE_A		HMDB0011481	-0.0306171	0.0398872	-0.108795	0.0475604	0.44273	1
C46:0 TAG/TG(46:0)	Triglycerides	HMDB0010411	0.0100999	0.0174947	-0.0241892	0.0443889	0.56373	1
C50:0 TAG/TG(50:0)	Triglycerides	HMDB0005357	0.0212595	0.0174727	-0.0129864	0.0555053	0.22371	1
C20:2 LPC/LPC(20:2)		HMDB0010392	-0.0435883	0.0416291	-0.12518	0.0380033	0.295071	1
C48:0 TAG/TG(48:0)	Triglycerides	HMDB0005356	0.015182	0.0175521	-0.0192195	0.0495835	0.387057	1
C34:4 PC/PC(34:4)	Phosphatidylcholines	HMDB0007883	0.0328859	0.0175063	-0.00142578	0.0671975	0.0603101	1
C44:0 TAG/TG(44:0)	Triglycerides	HMDB0042063	0.0103878	0.017496	-0.0239036	0.0446793	0.552694	1
C56:6 TAG/TG(56:6)	Triglycerides	HMDB0005456	0.0258415	0.01744	-0.00834029	0.0600233	0.13841	1
coenzyme Q10		HMDB0001072	-0.0299086	0.0235838	-0.076132	0.0163148	0.204732	1
C48:1 TAG/TG(48:1)	Triglycerides	HMDB0005359	0.0143863	0.0175856	-0.0200808	0.0488534	0.413315	1
C2 carnitine/CAR(2:0)	Carnitines	HMDB0000201	-0.00777547	0.0170468	-0.0411866	0.0256357	0.6483	1
C32:0 DAG/DG(32:0)	Diglycerides	HMDB0007098	0.0118191	0.0177807	-0.0230304	0.0466687	0.506232	1
C20:4 LPE/LPE(20:4)	Lysophosphatidylethanolamines	HMDB0011517	0.0320067	0.0176677	-0.00262131	0.0666347	0.0700486	1
N-oleoylethanolamine		HMDB0002088	0.0527336	0.0400035	-0.0256719	0.131139	0.187429	1
C36:4 PC-A/PC(36:4)_A		HMDB0007983	0.00574544	0.0177635	-0.0290703	0.0405612	0.746361	1
C46:1 TAG/TG(46:1)	Triglycerides	HMDB0010412	0.00957287	0.0175276	-0.0247806	0.0439263	0.584956	1
glutamine/Glutamine	Organic acids and derivatives	HMDB0000641	0.0233907	0.0173899	-0.0106929	0.0574742	0.178601	1
4-hydroxyhippurate/3-hydroxyhippurate	Benzenoids	HMDB0013678	-0.0048393	0.0195115	-0.0430812	0.0334026	0.804117	1
C54:7 TAG/C54:7 TAG-B	Triglycerides	HMDB0005447	0.0281623	0.0194361	-0.00993186	0.0662564	0.147348	1
C24:0 LPC/LPC(24:0)		HMDB0010405	-0.0183387	0.0423446	-0.101333	0.0646553	0.664955	1
piperine/Piperine	Alkaloids and derivatives	HMDB0029377	-0.0330357	0.0183548	-0.0690104	0.00293904	0.0718859	1
C34:3 DAG/DG(34:3)	Diglycerides	HMDB0007132	0.0198985	0.0174429	-0.014289	0.054086	0.253962	1
C36:1 PE plasmalogen/PE(P-36:0)/PE(O-36:1)	PE plasmalogens	HMDB0009016	-0.0199211	0.019239	-0.0576288	0.0177867	0.300458	1
C45:2 TAG/TG(45:2)	Triglycerides	HMDB0043170	0.025581	0.0183774	-0.010438	0.0616001	0.163927	1
C48:2 TAG/TG(48:2)	Triglycerides	HMDB0005376	0.0162063	0.0175365	-0.0181646	0.0505772	0.355409	1
acetyl-galactosamine/N-acetylgalactosamine/N-Acetyl-D-galactosamine	Organic oxygen compounds	HMDB0000212	0.00123896	0.0265316	-0.0507621	0.05324	0.962754	1
C46:2 TAG/TG(46:2)	Triglycerides	HMDB0010419	0.0162008	0.0174674	-0.0180347	0.0504363	0.353675	1
SDMA/Symmetric dimethyl-arginine	Organic acids and derivatives	HMDB0003334	0.0360992	0.0193886	-0.00190174	0.0741002	0.0626202	1
C16:1 LPC plasmalogen/LPC(P-16:0)/LPC(O-16:1)	LPC plasmalogens	HMDB0010407	-0.0179522	0.0209709	-0.0590544	0.0231499	0.391967	1
C22:6 LPC/LPC(22:6)	Lysophosphatidylcholines	HMDB0010404	-0.0368291	0.0196709	-0.0753834	0.00172516	0.0611702	1
13-HODE	Fatty Acyls	HMDB0004667	-0.02757	0.0523316	-0.130138	0.074998	0.59831	1
C38:5 PE/PE(38:5)	Phosphatidylethanolamines	HMDB0009069	0.0547095	0.0177092	0.0200002	0.0894188	0.00200604	0.260785
C38:7 PE plasmalogen/PE(P-38:6)/PE(O-38:7)	PE plasmalogens	HMDB0011420	-0.00286658	0.0171973	-0.0365727	0.0308395	0.867616	1
C56:7 TAG/TG(56:7)	Triglycerides	HMDB0005462	0.0145075	0.0172616	-0.0193246	0.0483397	0.400656	1
quinolinate		HMDB0000232	-0.0310565	0.0291014	-0.0880941	0.0259812	0.285889	1
C18:1 CE/CE(18:1)	Cholesteryl esters	HMDB0000918	-0.0365398	0.0198341	-0.075414	0.00233437	0.0654358	1
C52:5 TAG/TG(52:5)	Triglycerides	HMDB0005380	0.0615596	0.0217768	0.0188779	0.104241	0.00470092	0.61112
C6 carnitine	Carnitines	HMDB0000705	0.0101677	0.0174087	-0.0239528	0.0442882	0.559181	1
Deoxycholic acid/deoxycholate	Steroids and steroid derivatives	HMDB0000626	0.0119326	0.0450211	-0.0763071	0.100172	0.790975	1
betaine/Betaine	Carboxylic acids and derivatives	HMDB0000043	-0.00574838	0.0177688	-0.0405746	0.0290778	0.746309	1
lysine/Lysine	Carboxylic acids and derivatives	HMDB0000182	0.0357347	0.0176206	0.00119908	0.0702704	0.0425588	1
C56:9 TAG/TG(56:9)	Triglycerides	HMDB0005448	0.0184585	0.0170088	-0.0148781	0.0517952	0.277818	1
C36:0 PE/PE(36:0)	Phosphatidylethanolamines	HMDB0008991	0.00336985	0.0196689	-0.0351805	0.0419202	0.863965	1
N6-acetyllysine/N6-Acetyllysine/N6-acetyl-L-lysine/N6-acetyl-lysine	Organic acids and derivatives	HMDB0000206	0.0213193	0.0177438	-0.013458	0.0560966	0.229556	1
C38:4 PI	Phosphatidylinositols	HMDB0009815	0.009203	0.0246323	-0.0390753	0.0574813	0.70869	1
C50:3 TAG/TG(50:3)	Triglycerides	HMDB0005433	0.0340287	0.0174688	-0.000209439	0.0682668	0.051418	1
leucine/Leucine	Carboxylic acids and derivatives	HMDB0000687	0.0234287	0.0173553	-0.0105871	0.0574445	0.177034	1
citrulline/Citrulline	Organic acids and derivatives	HMDB0000904	-0.0183706	0.0169181	-0.0515295	0.0147883	0.277544	1
C50:1 TAG/TG(50:1)	Triglycerides	HMDB0005360	0.0247466	0.0176181	-0.0097843	0.0592775	0.160137	1
C18:3 LPE/LPE(18:3)	Lysophosphatidylethanolamines	HMDB0011478	0.0231804	0.0206625	-0.0173174	0.0636783	0.261923	1
hydroxycotinine/trans-3-Hydroxycotinine	Organoheterocyclic compounds	HMDB0001390	0.0303024	0.0208056	-0.0104758	0.0710806	0.145267	1
C34:2 PC plasmalogen/PC(P-34:1)/PC(O-34:2)	PC plasmalogens	HMDB0011210	-0.0122099	0.0178019	-0.047101	0.0226812	0.492792	1
histidine/Histidine	Carboxylic acids and derivatives	HMDB0000177	0.0107646	0.0173443	-0.0232295	0.0447587	0.534835	1
C9 carnitine/CAR(9:0)	Carnitines	HMDB0013288	-0.00834415	0.0174725	-0.0425896	0.0259013	0.632963	1
N-acetylhistidine/N-Acetylhistidine		HMDB0032055	-0.0373646	0.020182	-0.0769206	0.00219131	0.064114	1
valine/Valine	Carboxylic acids and derivatives	HMDB0000883	0.012038	0.0173003	-0.02187	0.045946	0.486537	1
C53:2 TAG/TG(53:2)	Triglycerides	HMDB0042196	0.0418881	0.0206555	0.00140415	0.0823721	0.042566	1
N-acetylspermidine/N1-acetylspermidine/N1-Acetylspermidine	Organic acids and derivatives	HMDB0001276	-0.0181436	0.0184855	-0.0543745	0.0180873	0.326344	1
C16:0 CE/CE(16:0)	Cholesteryl esters	HMDB0000885	-0.0271964	0.0177549	-0.0619953	0.00760246	0.125578	1
C34:1 DAG/DG(34:1)	Diglycerides	HMDB0007102	0.0251845	0.0174912	-0.00909757	0.0594665	0.149913	1
C36:5 PC plasmalogen-A/C36:5 PC plasmalogen	Phosphatidylcholine plasmalogens	HMDB0011221	-0.0148418	0.0215122	-0.0570049	0.0273213	0.490242	1
Stearic acid/stearate		HMDB0000827	0.0774488	0.0435973	-0.00800033	0.162898	0.0756573	1
C18:1 LPC/LPC(18:1)	Lysophosphatidylcholines	HMDB0002815	-0.0223134	0.0200426	-0.0615963	0.0169695	0.265581	1
N6-methyllysine/N(6)-Methyllysine		HMDB0002038	0.0665645	0.0485692	-0.0286293	0.161758	0.170528	1
C18:2 LPC/LPC(18:2)	Lysophosphatidylcholines	HMDB0010386	-0.0158523	0.0175319	-0.0502141	0.0185096	0.365892	1
C42:0 TAG/TG(42:0)	Triglycerides	HMDB0072780	0.0329514	0.0401724	-0.0457852	0.111688	0.412075	1
C48:3 TAG/TG(48:3)	Triglycerides	HMDB0005432	0.0222035	0.0174559	-0.0120095	0.0564164	0.203382	1
C4 carnitine/CAR(4:0)	Carnitines	HMDB0002013	-0.0229259	0.0172519	-0.056739	0.0108871	0.183882	1
C52:2 TAG/TG(52:2)	Triglycerides	HMDB0005369	0.0323472	0.0175893	-0.00212725	0.0668217	0.0659116	1
1-methylhistidine		HMDB0000001	-0.0510462	0.0310152	-0.111835	0.00974249	0.0997958	1
C44:1 TAG/TG(44:1)	Triglycerides	HMDB0042301	0.0311815	0.040597	-0.0483872	0.11075	0.442443	1
C46:3 TAG/TG(46:3)	Triglycerides	HMDB0042751	0.0385936	0.0406693	-0.0411168	0.118304	0.34264	1
C14:0 LPC/LPC(14:0)	Lysophosphatidylcholines	HMDB0010379	0.0126973	0.0197331	-0.025979	0.0513735	0.519933	1
homocitrulline/Homocitrulline	Organic acids and derivatives	HMDB0000679	-0.0249729	0.0229516	-0.0699571	0.0200113	0.276564	1
Oleic acid/oleate	Fatty Acyls	HMDB0000207	0.0393922	0.0419791	-0.0428854	0.12167	0.348052	1
acetaminophen/Acetaminophen	Phenols	HMDB0001859	0.00389199	0.0186183	-0.0325991	0.0403831	0.834416	1
cotinine/Cotinine	Organoheterocyclic compounds	HMDB0001046	0.00458675	0.0193844	-0.0334059	0.0425794	0.812951	1
C48:5 TAG/TG(48:5)	Triglycerides	HMDB0042789	0.0536003	0.0406898	-0.0261503	0.133351	0.187741	1
2-aminobutyrate		HMDB0000650	0.0222677	0.0403609	-0.0568382	0.101374	0.581144	1
C38:5 DAG/DG(38:5)	Diglycerides	HMDB0007199	0.00963774	0.0175153	-0.0246916	0.043967	0.582149	1
quinate		HMDB0003072	-0.022066	0.0376183	-0.0957964	0.0516645	0.557488	1
C51:0 TAG/TG(51:0)	Triglycerides	HMDB0031106	0.0338697	0.0187947	-0.00296737	0.0707067	0.0715327	1
C46:4 TAG/TG(46:4)	Triglycerides	HMDB0042548	0.0398447	0.0406464	-0.0398208	0.11951	0.32695	1
C5 carnitine/CAR(5:0)	Carnitines	HMDB0000688	0.000255803	0.0172711	-0.0335949	0.0341065	0.988183	1
C52:1 TAG/TG(52:1)	Triglycerides	HMDB0005367	0.0215748	0.0174623	-0.0126507	0.0558004	0.216643	1
C44:2 TAG/TG(44:2)	Triglycerides	HMDB0042279	0.0329165	0.0405249	-0.0465109	0.112344	0.416646	1
C38:5 PE plasmalogen/PE(P-38:4)/PE(O-38:5)	PE plasmalogens	HMDB0011386	0.00498273	0.0177062	-0.0297209	0.0396863	0.778395	1
preliminary_ID_Hexadecanedioic acid (isomer)/hexadecanedioate	Fatty Acyls	HMDB0000672	0.0362169	0.044032	-0.0500843	0.122518	0.410785	1
GABA/gamma-Aminobutyric acid	Organic acids and derivatives	HMDB0000112	0.00179982	0.0197322	-0.0368746	0.0404742	0.927324	1
pipecolic acid/pipecolic acid_isomer	Organic acids and derivatives	HMDB0000716	0.0106598	0.0178837	-0.0243917	0.0457113	0.551135	1
C47:2 TAG/TG(47:2)	Triglycerides	HMDB0042076	0.0182632	0.0184162	-0.0178319	0.0543584	0.321348	1
C48:4 TAG/TG(48:4)	Triglycerides	HMDB0042811	0.0477724	0.0406595	-0.0319188	0.127464	0.24002	1
allantoin/Allantoin	Azoles	HMDB0000462	0.0147079	0.0166991	-0.0180217	0.0474375	0.378447	1
adonitol/arabitol		HMDB0000508	-0.0260234	0.039959	-0.104342	0.0522948	0.514883	1
Taurocholic acid/taurocholate	Steroids and steroid derivatives	HMDB0000036	0.0478904	0.043266	-0.0369093	0.13269	0.268344	1
C32:1 PC/PC(32:1)	Phosphatidylcholines	HMDB0007873	0.0206964	0.0172586	-0.0131298	0.0545227	0.230453	1
trimethylamine-N-oxide/Trimethylamine N-oxide	Organonitrogen compounds	HMDB0000925	-0.00521885	0.0170045	-0.0385471	0.0281094	0.758913	1
C14 carnitine/CAR(14:0)	Carnitines	HMDB0005066	-0.00782817	0.0170875	-0.041319	0.0256627	0.646864	1
C26 carnitine/CAR(26:0)	Carnitines	HMDB0006347	-0.00813562	0.0173998	-0.0422386	0.0259674	0.640093	1
Palmitic acid/palmitate		HMDB0000220	0.060213	0.0418037	-0.0217208	0.142147	0.149762	1
C20:0 LPC/LPC(20:0)		HMDB0010390	-0.0333433	0.0422445	-0.116141	0.0494545	0.429941	1
threitol		HMDB0004136	-0.0582284	0.0395832	-0.13581	0.0193532	0.141281	1
C34:2 DAG/DG(34:2)	Diglycerides	HMDB0007103	0.026882	0.0174773	-0.00737288	0.0611368	0.124022	1
Taurochenodeoxycholic acid/taurochenodeoxycholate	Steroids and steroid derivatives	HMDB0000951	0.0777463	0.044249	-0.00898016	0.164473	0.0789147	1
salicylurate		HMDB0000840	0.0361362	0.0331593	-0.0288549	0.101127	0.275812	1
3-hydroxyoctanoate	Organic acids and derivatives	HMDB0001954	-0.00451653	0.0463729	-0.0954058	0.0863728	0.922412	1
N-acetylleucine		HMDB0011756	0.0196735	0.0289209	-0.0370105	0.0763574	0.496345	1
C45:1 TAG/TG(45:1)	Triglycerides	HMDB0042099	0.0155236	0.0184182	-0.0205755	0.0516226	0.399319	1
nervonic acid/nervonate	Fatty Acyls	HMDB0002368	0.0165851	0.0443419	-0.0703235	0.103494	0.708385	1
preliminary_ID_androsterone glucuronide (isomer)/androsterone glucuronide		HMDB0002829	0.015094	0.0703268	-0.122744	0.152932	0.830059	1
C34:4 PC plasmalogen	Phosphatidylcholine plasmalogens	HMDB0011212	-0.0911144	0.0431479	-0.175683	-0.00654606	0.0347142	1
pyridoxal	Organoheterocyclic compounds	HMDB0001545	0.069101	0.0566282	-0.0418882	0.18009	0.222367	1
5-acetylamino-6-amino-3-methyluracil/5-Acetylamino-6-amino-3-methyluracil	Organic nitrogen compounds	HMDB0004400	0.00706664	0.0206735	-0.0334527	0.047586	0.732486	1
C36:4 PE/PE(36:4)	Phosphatidylethanolamines	HMDB0008937	0.0411953	0.0175773	0.00674438	0.0756462	0.0190955	1
tyrosine/Tyrosine	Carboxylic acids and derivatives	HMDB0000158	0.0101109	0.0173019	-0.0238001	0.044022	0.558961	1
guanidoacetic acid/guanidinoacetic acid/Guanidoacetic acid	Carboxylic acids and derivatives	HMDB0000128	-0.0236519	0.0185778	-0.0600638	0.01276	0.202974	1
creatine/Creatine	Organic acids and derivatives	HMDB0000064	0.00296312	0.0172239	-0.0307951	0.0367214	0.86341	1
10-nonadecenoate		HMDB0013622	-0.00526942	0.0574064	-0.117784	0.107245	0.926864	1
C32:2 PC/PC(32:2)	Phosphatidylcholines	HMDB0007874	0.0299271	0.017463	-0.00429984	0.064154	0.0865768	1
Ne.Ne-dimethyllysine_pending_conf/N6,N6-dimethyllysine/N(6),N(6)-Dimethyl-lysine	Organic acids and derivatives	HMDB0013287	0.0146976	0.0182799	-0.0211303	0.0505254	0.42138	1
N-acetylaspartic acid/N-Acetylaspartic acid	Organic acids and derivatives	HMDB0000812	0.0161561	0.02294	-0.0288055	0.0611177	0.481262	1
C58:11 TAG/TG(58:11)	Triglycerides	HMDB0010531	0.0118894	0.0170006	-0.0214312	0.04521	0.484333	1
C38:3 PC/PC(38:3)	Phosphatidylcholines	HMDB0008047	0.0251575	0.0174231	-0.00899111	0.059306	0.148762	1
erythronate/threonate		HMDB0000613	0.00404985	0.041689	-0.077659	0.0857587	0.922612	1
kynurenine		HMDB0000684	-0.0285369	0.0290822	-0.0855369	0.0284631	0.326469	1
C58:9 TAG/TG(58:9)	Triglycerides	HMDB0005463	-0.00239191	0.018441	-0.0385357	0.0337518	0.896799	1
C18:3 CE/CE(18:3)	Cholesteryl esters	HMDB0010370	-0.0259422	0.0205772	-0.0662727	0.0143883	0.207407	1
C34:0 PS/PS(34:0)	Phosphatidylserines	HMDB0012356	0.0145342	0.0171421	-0.0190636	0.048132	0.396512	1
serine	Carboxylic acids and derivatives	HMDB0000187	-0.020999	0.0178687	-0.0560209	0.0140229	0.23992	1
Glycochenodeoxycholic acid/glycochenodeoxycholate	Steroids and steroid derivatives	HMDB0000637	0.0555029	0.0437944	-0.0303326	0.141338	0.20503	1
pantothenic acid/pantothenate/Pantothenic acid	Carboxylic acids and derivatives	HMDB0000210	0.0193541	0.0185357	-0.0169752	0.0556833	0.296415	1
C34:2 PE plasmalogen/PE(P-34:1)/PE(O-34:2)	PE plasmalogens	HMDB0008952	0.00548774	0.0176569	-0.0291191	0.0400946	0.755954	1
3-methylhistidine/methylhistidine/3-Methylhistidine	Organic acids and derivatives	HMDB0000479	-0.0120312	0.020698	-0.0525984	0.0285361	0.561056	1
hydroxymyristate		HMDB0002261	-0.0610465	0.0615595	-0.181701	0.0596079	0.32136	1
methionine/Methionine	Organic acids and derivatives	HMDB0000696	0.0146714	0.0175963	-0.0198168	0.0491595	0.404408	1
C34:0 DAG/DG(34:0)	Diglycerides	HMDB0007100	0.0118463	0.0186017	-0.0246123	0.048305	0.524228	1
C36:2 PE/PE(36:2)	Phosphatidylethanolamines	HMDB0008994	0.0331803	0.017404	-0.000930873	0.0672916	0.0565882	1
5-hydroxymethyl-4-methyluracil/5-hydroxymethy-4-methyluracil		HMDB0000544	0.012485	0.0229652	-0.0325259	0.0574959	0.586683	1
isoleucine/Isoleucine	Organic acids and derivatives	HMDB0000172	0.0134912	0.0173846	-0.0205819	0.0475644	0.437722	1
C20:3 CE/CE(20:3)	Cholesteryl esters	HMDB0006736	-0.0302046	0.0177365	-0.0649675	0.00455835	0.0885755	1
thiamine/Thiamine		HMDB0000235	0.0186534	0.0169184	-0.014506	0.0518128	0.27022	1
C49:3 TAG/TG(49:3)	Triglycerides	HMDB0042103	0.0250463	0.0184464	-0.011108	0.0612006	0.174532	1
C52:0 TAG/TG(52:0)	Triglycerides	HMDB0005365	0.0141055	0.017347	-0.0198939	0.0481049	0.416137	1
C34:1 PC plasmalogen-B/C34:1 PC plasmalogen/PC(P-34:0)/PC(O-34:1)_B	PC plasmalogens	HMDB0011239	-0.0174762	0.0210244	-0.0586833	0.023731	0.405843	1
C54:4 TAG/TG(54:4)	Triglycerides	HMDB0005370	0.0240505	0.0176507	-0.0105442	0.0586452	0.173014	1
C56:4 TAG/TG(56:4)	Triglycerides	HMDB0005398	0.0439418	0.0180457	0.00857293	0.0793107	0.0148905	1
C47:1 TAG/TG(47:1)	Triglycerides	HMDB0042100	0.00479223	0.0184634	-0.0313953	0.0409798	0.795208	1
C30:0 PC/PC(30:0)	Phosphatidylcholines	HMDB0007869	0.00792503	0.0175118	-0.0263976	0.0422476	0.650871	1
C18:1 SM/C18:2 SM/SM(d18:1/18:1)	Sphingomyelins	HMDB0012101	0.0045993	0.0195108	-0.0336412	0.0428398	0.813641	1
Adrenic acid/adrenate		HMDB0002226	0.0474674	0.0423186	-0.0354756	0.13041	0.262004	1
C36:1 PC/PC(36:1)	Phosphatidylcholines	HMDB0008038	0.00451653	0.017583	-0.0299455	0.0389786	0.79728	1
C56:1 TAG/TG(56:1)	Triglycerides	HMDB0005396	0.00380995	0.0178938	-0.0312613	0.0388812	0.831389	1
C18:0 LPE/LPE(18:0)_B	Lysophosphatidylethanolamines	HMDB0011130	0.00754175	0.0213114	-0.0342277	0.0493112	0.723426	1
imidazole propionate/Imidazolepropionic acid	Organoheterocyclic compounds	HMDB0002271	0.00192077	0.0237249	-0.0445793	0.0484208	0.935474	1
DMGV		HMDB0240212	0.0642827	0.030137	0.00521534	0.12335	0.0329232	1
C56:5 TAG/TG(56:5)	Triglycerides	HMDB0005406	0.0212652	0.0174538	-0.0129436	0.0554741	0.223082	1
tryptophan/Tryptophan	Organoheterocyclic compounds	HMDB0000929	-0.000979055	0.0173001	-0.0348867	0.0329286	0.95487	1
C36:2 DAG/DG(36:2)	Diglycerides	HMDB0007218	0.0294669	0.0174549	-0.00474404	0.0636778	0.0913776	1
C24:0 Ceramide (d18:1)/Cer(d18:1/24:0)	Ceramides	HMDB0004956	0.022985	0.0175411	-0.0113948	0.0573648	0.190076	1
C18:0 CE/CE(18:0)	Cholesteryl esters	HMDB0010368	-0.0227228	0.017701	-0.0574163	0.0119706	0.199247	1
C38:6 PS	Phosphatidylserines	HMDB0012362	0.0300183	0.032474	-0.0336297	0.0936662	0.35529	1
CMPF		HMDB0061112	0.0255195	0.0413736	-0.0555712	0.10661	0.537363	1
C40:10 PC/PC(40:10)	Phosphatidylcholines	HMDB0008511	0.0127719	0.0171971	-0.0209338	0.0464776	0.457679	1
Capric acid/caprate	Fatty Acyls	HMDB0000511	-0.00867039	0.0440542	-0.0950151	0.0776743	0.843975	1
alpha-linolenate	Fatty Acyls	HMDB0001388	0.0139195	0.0460353	-0.0763081	0.104147	0.762374	1
C30:1 PC/PC(30:1)	Phosphatidylcholines	HMDB0007870	0.00973193	0.017408	-0.0243872	0.0438511	0.576129	1
C14:1 carnitine/CAR(14:1)	Carnitines	HMDB0002014	-0.00934855	0.0166252	-0.0419334	0.0232363	0.573904	1
N-carbamoyl-beta-alanine/Ureidopropionic acid	Organic acids and derivatives	HMDB0000026	-0.000389842	0.0170894	-0.0338844	0.0331047	0.9818	1
C20:4 LPC/LPC(20:4)	Lysophosphatidylcholines	HMDB0010395	2.50658e-05	0.0200982	-0.0393668	0.0394169	0.999005	1
Docosahexaenoic acid/docosahexaenoate	Fatty Acyls	HMDB0002183	0.00787134	0.0422483	-0.0749338	0.0906765	0.8522	1
C36:1 PE/PE(36:1)	Phosphatidylethanolamines	HMDB0008993	0.0413028	0.019618	0.00285223	0.0797533	0.0352606	1
C53:3 TAG/TG(53:3)	Triglycerides	HMDB0043058	0.0410058	0.0207069	0.000421077	0.0815905	0.0476699	1
10-heptadecenoate	Fatty Acyls	HMDB0060038	-0.00231401	0.044915	-0.0903459	0.0857178	0.958911	1
cortisone/Cortisone	Steroids and steroid derivatives	HMDB0002802	0.0165239	0.0177721	-0.0183088	0.0513566	0.352492	1
C12:1 carnitine/CAR(12:1)	Carnitines	HMDB0013326	-0.00418849	0.016544	-0.0366142	0.0282372	0.800135	1
C60:12 TAG/TG(60:12)	Triglycerides	HMDB0005478	-0.0130001	0.0181718	-0.0486161	0.022616	0.474364	1
C7 carnitine/CAR(7:0)	Carnitines	HMDB0013238	-0.016147	0.0170554	-0.049575	0.017281	0.343773	1
cytosine/cytosine_isomer/Cytosine	Diazines	HMDB0000630	0.0109345	0.0172916	-0.0229565	0.0448255	0.527153	1
C36:5 PC plasmalogen-B/C36:5 PC plasmalogen/PC(P-36:4)/PC(O-36:5)	PC plasmalogens	HMDB0011220	0.00541572	0.0189748	-0.0317743	0.0426057	0.775326	1
C16:1 LPE/LPE(16:1)		HMDB0011504	-0.0102867	0.0645677	-0.136837	0.116264	0.87342	1
campesterol		HMDB0002869	-0.00327695	0.02051	-0.0434757	0.0369218	0.873059	1
aminoisobutyric acid/GABA/2-aminoisobutyric acid/Aminoisobutyric acid	Organic acids and derivatives	HMDB0001906	0.00283012	0.0170463	-0.0305801	0.0362403	0.868137	1
7-methylguanine/7-Methylguanine	Organoheterocyclic compounds	HMDB0000897	0.00844072	0.0186298	-0.0280731	0.0449546	0.650495	1
glycine	Carboxylic acids and derivatives	HMDB0000123	-0.014183	0.018042	-0.0495448	0.0211787	0.431803	1
C56:3 TAG/TG(56:3)	Triglycerides	HMDB0005410	0.0297682	0.0174065	-0.00434797	0.0638844	0.0872336	1
C51:1 TAG/TG(51:1)	Triglycerides	HMDB0042104	0.0226777	0.0189893	-0.0145407	0.0598961	0.232387	1
hippurate	Benzene and substituted derivatives	HMDB0000714	-0.0282753	0.0289285	-0.0849742	0.0284236	0.328362	1
asparagine/Asparagine	Organic acids and derivatives	HMDB0000168	-0.00400138	0.0173207	-0.0379493	0.0299465	0.817301	1
MDA		HMDB0006112	-0.0175627	0.0411975	-0.0983084	0.063183	0.669885	1
C56:8 TAG/TG(56:8)	Triglycerides	HMDB0005392	0.00721085	0.0172436	-0.0265859	0.0410076	0.675818	1
eicosenoate	Fatty Acyls	HMDB0002231	0.011776	0.0443424	-0.0751335	0.0986854	0.790571	1
Taurodeoxycholic acid/taurodeoxycholate	Steroids and steroid derivatives	HMDB0000896	0.0544955	0.0433814	-0.0305305	0.139521	0.209045	1
C36:4 DAG/DG(36:4)	Diglycerides	HMDB0007248	0.0211505	0.0176123	-0.013369	0.05567	0.229793	1
C58:10 TAG/TG(58:10)	Triglycerides	HMDB0005476	0.0103438	0.0218684	-0.0325174	0.053205	0.636211	1
glycerate		HMDB0000139	-0.00414365	0.0422673	-0.0869861	0.0786988	0.921905	1
C14:0 CE/CE(14:0)	Cholesteryl esters	HMDB0006725	-0.0255503	0.0198634	-0.0644819	0.0133813	0.198338	1
C32:0 PC/PC(32:0)	Phosphatidylcholines	HMDB0007871	0.0151746	0.0173893	-0.0189077	0.0492569	0.382859	1
fucose		HMDB0000174	0.0615915	0.0411261	-0.0190143	0.142197	0.134231	1
urate/uric acid/Uric acid	Imidazopyrimidines	HMDB0000289	0.0204282	0.0179848	-0.0148214	0.0556778	0.256016	1
1,7-dimethyluric acid/1,7-Dimethyluric acid	Organoheterocyclic compounds	HMDB0011103	0.0181286	0.0183067	-0.0177518	0.054009	0.322039	1
trigonelline/Trigonelline	Alkaloids and derivatives	HMDB0000875	-0.00371617	0.0181088	-0.0392088	0.0317765	0.837405	1
C56:2 TAG/TG(56:2)	Triglycerides	HMDB0005404	0.0126795	0.017414	-0.0214514	0.0468104	0.466539	1
C22:0 Ceramide (d18:1)/Cer(d18:1/22:0)	Ceramides	HMDB0004952	0.0218483	0.0175728	-0.0125937	0.0562904	0.213756	1
C16:0 Ceramide (d18:1)/Cer(d18:1/16:0)	Ceramides	HMDB0004949	0.021438	0.0176028	-0.0130629	0.0559389	0.223273	1
C18:0 LPC/LPC(18:0)	Lysophosphatidylcholines	HMDB0010384	-0.0130286	0.0202109	-0.0526413	0.0265841	0.519165	1
alpha-glutamyllysine/L-alpha-glutamyl-L-Lysine/L-alpha-glutamyl-L-lysine		HMDB0004207	-0.187677	0.0340514	-0.254416	-0.120937	3.55658e-08	4.62356e-06
C54:1 TAG/TG(54:1)	Triglycerides	HMDB0005395	0.00907011	0.0173461	-0.0249276	0.0430678	0.601051	1
C54:5 TAG/TG(54:5)	Triglycerides	HMDB0005385	0.0174853	0.0177557	-0.0173151	0.0522858	0.324735	1
C38:4 PC plasmalogen/PC(P-38:3)/PC(O-38:4)	PC plasmalogens	HMDB0011252	0.00210884	0.0175478	-0.0322841	0.0365018	0.904343	1
C36:4 PC plasmalogen	Phosphatidylcholine plasmalogens	HMDB0011310	0.0112065	0.0201268	-0.0282413	0.0506542	0.577668	1
C20:1 LPC/LPC(20:1)		HMDB0010391	-0.0203347	0.0415184	-0.101709	0.0610399	0.624293	1
pentadecanoate	Fatty Acyls	HMDB0000826	0.0162186	0.0450181	-0.0720153	0.104453	0.718646	1
N-acetyltryptophan/N-Acetyl-D-tryptophan	Organic acids and derivatives	HMDB0013713	-0.00850531	0.0179806	-0.0437467	0.0267361	0.636194	1
C38:2 PC/PC(38:2)		HMDB0008270	0.0247719	0.0174089	-0.00934888	0.0588927	0.154752	1
cerulenin		HMDB0015168	0.00251101	0.0261031	-0.0486501	0.0536722	0.923365	1
alpha-hydroxybutyrate/beta-hydroxybutyrate/hydroxyisobutyrate		HMDB0000008	0.0279029	0.0290433	-0.0290209	0.0848267	0.336685	1
C34:1 PC plasmalogen/C34:1 PC plasmalogen-A/PC(P-34:0)/PC(O-34:1)_A	PC plasmalogens	HMDB0011208	-0.0126381	0.01792	-0.0477605	0.0224844	0.480654	1
nor-psi-tropine		HMDB0031667	-0.00050929	0.0449955	-0.0886989	0.0876803	0.990969	1
C40:6 PC/PC(40:6)	Phosphatidylcholines	HMDB0008057	0.000584032	0.0168846	-0.0325092	0.0336773	0.972407	1
C36:3 PE plasmalogen/PE(P-36:2)/PE(O-36:3)	PE plasmalogens	HMDB0011441	0.00581281	0.0177266	-0.0289308	0.0405564	0.742977	1
C36:1 DAG/DG(36:1)	Diglycerides	HMDB0007216	0.006898	0.0178349	-0.0280577	0.0418537	0.698926	1
Erucic acid/13-docosenoate	Fatty Acyls	HMDB0002068	0.0583645	0.042477	-0.0248889	0.141618	0.169434	1
C4-OH carnitine/CAR(4:0(OH))	Carnitines	HMDB0013127	-0.00533437	0.0169672	-0.0385896	0.0279208	0.753223	1
C16:1 CE/CE(16:1)	Cholesteryl esters	HMDB0000658	-0.00471399	0.0175553	-0.0391217	0.0296937	0.788297	1
C49:2 TAG/TG(49:2)	Triglycerides	HMDB0011706	0.00894865	0.0184563	-0.0272251	0.0451224	0.627779	1
C38:7 PC plasmalogen/PC(P-38:6)/PC(O-38:7)	PC plasmalogens	HMDB0011229	-0.0161796	0.0183271	-0.0521	0.0197408	0.377331	1
dimethylglycine/Dimethylglycine	Carboxylic acids and derivatives	HMDB0000092	0.0107801	0.0173982	-0.0233197	0.04488	0.535513	1
uracil		HMDB0000300	-0.0183496	0.0282139	-0.0736479	0.0369486	0.51545	1
Glycoursodeoxycholic acid/glycoursodeoxycholate	Steroids and steroid derivatives	HMDB0000708	-0.0335323	0.0427223	-0.117266	0.0502018	0.432517	1
C20:0 SM/SM(d18:1/20:0)	Sphingomyelins	HMDB0012102	0.0287904	0.017376	-0.00526588	0.0628467	0.097538	1
Linoleic acid/linoleate		HMDB0000673	0.0139013	0.0433975	-0.0711563	0.0989588	0.748723	1
C36:2 PC/PC(36:2)	Phosphatidylcholines	HMDB0008039	0.017461	0.0177086	-0.0172471	0.0521691	0.324123	1
malate		HMDB0000744	-0.08145	0.0426895	-0.16512	0.00221997	0.0563962	1
C22:1 SM	Sphingomyelins	HMDB0012104	0.0153545	0.0212652	-0.0263244	0.0570335	0.470264	1
C14:2 carnitine/CAR(14:2)	Carnitines	HMDB0013331	-0.00492359	0.0165701	-0.0374004	0.0275532	0.766362	1
N-acetylputrescine	Organic acids and derivatives	HMDB0002064	0.0277729	0.0218229	-0.0149992	0.070545	0.203142	1
C18:3 LPC	Lysophosphatidylcholines	HMDB0010387	-0.0303693	0.0260769	-0.0814791	0.0207405	0.244178	1
C18:2 LPE/LPE(18:2)	Lysophosphatidylethanolamines	HMDB0011507	0.00877296	0.0172255	-0.0249884	0.0425343	0.610542	1
alpha-keto-beta-methylvalerate/alpha-ketoisocaproate		HMDB0000491	-0.00422336	0.041617	-0.0857913	0.0773445	0.919168	1
C22:6 LPE/LPE(22:6)	Lysophosphatidylethanolamines	HMDB0011526	0.00821497	0.0172891	-0.0256711	0.0421011	0.634679	1
caffeine/Caffeine	Imidazopyrimidines	HMDB0001847	0.00882552	0.017929	-0.0263147	0.0439658	0.622545	1
malonate		HMDB0000691	0.0499415	0.0422368	-0.0328411	0.132724	0.23704	1
phenylalanine/Phenylalanine	Organic acids and derivatives	HMDB0000159	-0.00205412	0.01724	-0.0358439	0.0317356	0.905157	1
homovanillate		HMDB0000118	0.00533735	0.0402868	-0.0736234	0.0842981	0.894602	1
C38:6 PC/PC(38:6)	Phosphatidylcholines	HMDB0007991	0.0146267	0.0170416	-0.0187743	0.0480276	0.390732	1
N-acetylornithine/N-Acetylornithine	Organic acids and derivatives	HMDB0003357	0.015985	0.0179993	-0.019293	0.051263	0.374492	1
C36:2 PE plasmalogen/PE(P-36:1)/PE(O-36:2)	PE plasmalogens	HMDB0009082	0.00105475	0.0177149	-0.0336659	0.0357754	0.952522	1
Glycocholic acid/glycocholate	Steroids and steroid derivatives	HMDB0000138	0.0343943	0.0435939	-0.0510482	0.119837	0.430129	1
C5:1 carnitine	Carnitines	HMDB0002366	-0.0157842	0.0178599	-0.0507889	0.0192206	0.376817	1
N1-methyl-2-pyridone-5-carboxamide/N1-Methyl-2-pyridone-5-carboxamide	Organoheterocyclic compounds	HMDB0004193	0.0235485	0.0183469	-0.0124108	0.0595078	0.199312	1
preliminary_ID_Undecanedioic acid (isomer)/undecanedionate		HMDB0000888	-0.0309591	0.074075	-0.176143	0.114225	0.675989	1
Palmitoleic acid/palmitoleate	Fatty Acyls	HMDB0003229	-0.00610511	0.0419487	-0.088323	0.0761128	0.884287	1
C16:0 LPE/LPE(16:0)	Lysophosphatidylethanolamines	HMDB0011503	0.00690443	0.0195742	-0.0314602	0.0452691	0.72429	1
C51:3 TAG/TG(51:3)	Triglycerides	HMDB0011701	0.0284679	0.0191037	-0.00897468	0.0659104	0.136178	1
Myristoleic acid/myristoleate/preliminary_ID_Myristoleic acid		HMDB0002000	-0.0398137	0.0424274	-0.12297	0.0433425	0.348041	1
C22:5 CE/CE(22:5)	Cholesteryl esters	HMDB0010375	-0.0345072	0.0188474	-0.0714475	0.00243301	0.0671193	1
C24:1 Ceramide (d18:1)/C24:1 Ceramide (d18:1)-B/Cer(d18:1/24:1)	Ceramides	HMDB0004953	0.0174311	0.0173869	-0.0166466	0.0515089	0.316082	1
C34:5 PC plasmalogen/PC(P-34:4)/PC(O-34:5)	PC plasmalogens	HMDB0011214	-0.0105749	0.0177538	-0.0453717	0.0242219	0.551415	1
beta-hydroxybutyrate		HMDB0000011	-0.0189539	0.0416494	-0.100585	0.0626774	0.649051	1
C38:5 PE plasmalogen	Phosphatidylethanolamine plasmalogens	HMDB0011253	-0.0111831	0.0314225	-0.0727701	0.0504038	0.721918	1
C34:0 PE/PE(34:0)	Phosphatidylethanolamines	HMDB0008925	0.0061058	0.0176166	-0.0284221	0.0406337	0.728897	1
C51:2 TAG/TG(51:2)	Triglycerides	HMDB0005362	0.0217808	0.0195712	-0.0165781	0.0601396	0.265752	1
C36:4 PE plasmalogen/PE(P-36:3)/PE(O-36:4)	PE plasmalogens	HMDB0011442	0.00539863	0.018821	-0.0314898	0.042287	0.774234	1
C20:5 CE/CE(20:5)	Cholesteryl esters	HMDB0006731	-0.0215001	0.0174602	-0.0557216	0.0127213	0.218182	1
C34:3 PE plasmalogen/PE(P-34:2)/PE(O-34:3)	PE plasmalogens	HMDB0011343	0.00336173	0.0176602	-0.0312517	0.0379751	0.84903	1
C14:0 SM/SM(d18:1/14:0)	Sphingomyelins	HMDB0012097	-0.00277557	0.0193854	-0.0407702	0.035219	0.886149	1
trimethyllysine/N6,N6,N6-trimethyllysine/N-6-Trimethyllysine	Organic acids and derivatives	HMDB0001325	-0.0192313	0.0183734	-0.0552426	0.0167799	0.295241	1
C8 carnitine/CAR(8:0)	Carnitines	HMDB0000791	0.0021904	0.0164647	-0.0300799	0.0344607	0.894165	1
threonine	Organic acids and derivatives	HMDB0000167	0.00521986	0.0179341	-0.0299303	0.04037	0.771007	1
1-methylguanine		HMDB0003282	-0.0142191	0.0195758	-0.052587	0.0241488	0.467617	1
C22:4 CE	Cholesteryl esters	HMDB0006729	-0.0168527	0.0363801	-0.0881564	0.0544509	0.643192	1
C36:3 PE/PE(36:3)	Phosphatidylethanolamines	HMDB0009060	0.0317348	0.0173825	-0.00233434	0.0658039	0.0678997	1
C36:3 DAG/DG(36:3)	Diglycerides	HMDB0007219	0.028786	0.0175576	-0.00562625	0.0631983	0.101105	1
2-hydroxy-3-methylbutyrate/hydroxyisovalerate		HMDB0000407	-0.0449891	0.0409986	-0.125345	0.0353667	0.272496	1
4-acetamidobutanoate/4-Acetamidobutanoic acid	Organic acids and derivatives	HMDB0003681	0.0256383	0.0175881	-0.0088338	0.0601104	0.144922	1
Myristic acid/myristate	Fatty Acyls	HMDB0000806	0.00657626	0.0429337	-0.0775722	0.0907247	0.878262	1
ribothymidine/Ribothymidine	Nucleosides, nucleotides, and analogues	HMDB0000884	0.0089463	0.0185595	-0.0274297	0.0453223	0.629783	1
alanine/Alanine	Carboxylic acids and derivatives	HMDB0000161	0.00918019	0.0172007	-0.0245325	0.0428929	0.593541	1
Salicylic acid/salicylate		HMDB0001895	-0.0523568	0.0607062	-0.171339	0.066625	0.388433	1
C10 carnitine/CAR(10:0)	Carnitines	HMDB0000651	-0.00140594	0.0164612	-0.0336692	0.0308574	0.931936	1
C20:3 LPC/LPC(20:3)		HMDB0010393	0.00599532	0.0298922	-0.0525923	0.0645829	0.841039	1
C16:1 SM/SM(d18:1/16:1)	Sphingomyelins	HMDB0240613	-0.0137691	0.0418325	-0.0957593	0.0682211	0.742044	1
butyrobetaine_isomer/3-dehydroxycarnitine/butyrobetaine	Fatty Acyls	HMDB0006831	-0.0129503	0.0264261	-0.0647444	0.0388439	0.624094	1
N2.N2-dimethylguanosine/N2,N2-dimethylguanosine/N2,N2-Dimethylguanosine	Nucleosides, nucleotides, and analogues	HMDB0004824	-0.0177813	0.018111	-0.0532782	0.0177156	0.326201	1
C54:6 TAG/C54:6 TAG-A/TG(54:6)	Triglycerides	HMDB0005391	0.0154892	0.0177432	-0.0192868	0.0502652	0.382682	1
2-aminooctanoate/2-aminooctanoic acid/2-Aminooctanoic acid	Organic acids and derivatives	HMDB0000991	0.00740637	0.018132	-0.0281316	0.0429444	0.682929	1
aspartate		HMDB0000191	-0.0761691	0.0412951	-0.157106	0.00476787	0.0651095	1
C18:1 LPE/LPE(18:1)	Lysophosphatidylethanolamines	HMDB0011506	0.00216352	0.0172062	-0.03156	0.035887	0.899937	1
1-methylnicotinamide/1-Methyl nicotinamide	Pyridines and derivatives	HMDB0000699	0.010852	0.0171579	-0.0227769	0.0444808	0.527076	1
pseudouridine/Pseudouridine	Nucleosides, nucleotides, and analogues	HMDB0000767	0.00721017	0.017291	-0.0266796	0.0411	0.676686	1
preliminary_ID_Dodecanoic acid/dodecanoate	Fatty Acyls	HMDB0000638	-0.031152	0.0443921	-0.118159	0.0558549	0.482837	1
proline/Proline	Carboxylic acids and derivatives	HMDB0000162	-0.00241331	0.0175294	-0.0367703	0.0319437	0.8905	1
5-dodecenoate	Fatty Acyls	HMDB0000529	-0.0093351	0.0439211	-0.0954188	0.0767486	0.831684	1
methylimidazole acetic acid/methylimidazoleacetic acid/Methylimidazoleacetic acid	Organoheterocyclic compounds	HMDB0002820	-0.0183724	0.0223403	-0.0621586	0.0254138	0.410856	1
C34:1 PC/PC(34:1)	Phosphatidylcholines	HMDB0007972	0.0243546	0.0174159	-0.00977987	0.058489	0.161989	1
preliminary_ID_Dodecanedioic acid (isomer)/dodecanedioate	Fatty Acyls	HMDB0000623	-0.0217844	0.0446068	-0.109212	0.0656434	0.625291	1
N4-acetylcytidine/N4-Acetylcytidine	Nucleosides, nucleotides, and analogues	HMDB0005923	0.0172545	0.0182892	-0.0185917	0.0531007	0.345463	1
C16:1 LPC/LPC(16:1)	Lysophosphatidylcholines	HMDB0010383	0.00512848	0.0197642	-0.0336086	0.0438655	0.795262	1
N-acetyalanine/N-acetylalanine/N-Acetylalanine	Organic acids and derivatives	HMDB0000766	0.0292954	0.0258369	-0.021344	0.0799348	0.256854	1
N-alpha-acetylarginine/N-alpha-acetyarginine/N-Acetylarginine/N-alpha-acetyl-L-arginine	Organic acids and derivatives	HMDB0004620	-0.00697625	0.0181044	-0.0424603	0.0285078	0.69999	1
C34:3 PC/PC(34:3)		HMDB0008006	0.0406363	0.0189435	0.00350768	0.0777649	0.0319425	1
C24:1 SM/C24:1 SM-A/SM(d18:1/24:1)	Sphingomyelins	HMDB0012107	0.0210175	0.0172285	-0.0127498	0.0547847	0.222494	1
C54:2 TAG/TG(54:2)	Triglycerides	HMDB0005403	0.0224403	0.0174177	-0.0116978	0.0565784	0.19762	1
C49:1 TAG	Triglycerides	HMDB0011705	0.00437077	0.0204842	-0.0357775	0.044519	0.831036	1
Eicosapentaenoic acid/eicosapentaenoate	Fatty Acyls	HMDB0001999	-0.0205923	0.0423273	-0.103552	0.0623677	0.626611	1
C22:4 LPC/LPC(22:4)		HMDB0010401	0.0228658	0.0442597	-0.0638816	0.109613	0.605416	1
C20:1 LPE/LPE(20:1)	Lysophosphatidylethanolamines	HMDB0011512	-0.013745	0.0210954	-0.0550913	0.0276013	0.514685	1
Pregnenolone sulfate/pregnenolone sulfate		HMDB0000774	-0.0553474	0.0418529	-0.137378	0.0266829	0.186026	1
cortisol/Cortisol	Steroids and steroid derivatives	HMDB0000063	0.00939444	0.0177384	-0.0253722	0.0441611	0.596383	1
C52:4 TAG/TG(52:4)	Triglycerides	HMDB0005363	0.0325029	0.0177248	-0.00223694	0.0672428	0.0666896	1
proline betaine/proline-betaine/Proline betaine	Organic acids and derivatives	HMDB0004827	0.0175426	0.0184686	-0.0186552	0.0537404	0.342183	1
C52:3 TAG/TG(52:3)	Triglycerides	HMDB0005384	0.0380006	0.018816	0.00112191	0.0748793	0.043426	1
C34:2 PE/PE(34:2)	Phosphatidylethanolamines	HMDB0008928	0.0311744	0.0175398	-0.0032029	0.0655517	0.0755097	1
8-HEPE/12-HEPE		HMDB0010202	-0.156526	0.0672744	-0.288381	-0.0246704	0.0199824	1
cholesterol/Cholesterol		HMDB0000067	0.00696434	0.0198625	-0.0319654	0.045894	0.725867	1
C5-DC carnitine/CAR(DC5:0)	Carnitines	HMDB0013130	0.0284293	0.0172974	-0.00547299	0.0623317	0.100267	1
hydroxyproline/Hydroxyproline	Carboxylic acids and derivatives	HMDB0000725	-0.0248489	0.017152	-0.0584663	0.00876845	0.147409	1
C18:0 SM/SM(d18:1/18:0)	Sphingomyelins	HMDB0001348	0.0219079	0.0175498	-0.0124892	0.0563049	0.211912	1
C36:3 PC/PC(36:3)		HMDB0008105	0.0324228	0.0176792	-0.00222787	0.0670735	0.0666617	1
C54:3 TAG/TG(54:3)	Triglycerides	HMDB0005405	0.0240483	0.0176036	-0.0104542	0.0585508	0.171908	1
C16:0 SM/SM(d18:1/16:0)	Sphingomyelins	HMDB0010169	0.00870643	0.0175864	-0.0257624	0.0431752	0.620554	1
C32:0 PE/PE(32:0)	Phosphatidylethanolamines	HMDB0008923	0.000662538	0.0197878	-0.0381207	0.0394458	0.97329	1
C14:1 MAG		HMDB0011562	-0.0754433	0.0748627	-0.222171	0.0712848	0.313571	1
C40:7 PE plasmalogen/PE(P-40:6)/PE(O-40:7)	PE plasmalogens	HMDB0011394	-0.0144829	0.0174009	-0.048588	0.0196222	0.405236	1
8.11.14-Eicosatrienoic acid/eicosatrienoate	Fatty Acyls	HMDB0002925	0.0172578	0.042522	-0.0660837	0.100599	0.684849	1
Azelaic acid/azelate		HMDB0000784	-0.00500248	0.0527826	-0.108454	0.0984495	0.924493	1
trimethylbenzene/trimethylbenzene_isomer1/Trimethylbenzene	Benzene and substituted derivatives	HMDB0013733	0.00573577	0.0244003	-0.042088	0.0535595	0.814155	1
C10:2 carnitine	Carnitines	HMDB0013325	0.00513061	0.0179775	-0.0301047	0.0403659	0.775345	1
Taurohyodeoxycholic acid/tauroursodeoxycholic acid/taurohyodeoxycholate/tauroursodeoxycholate		HMDB0000874	-0.0386347	0.0469119	-0.13058	0.0533109	0.41019	1
2-hydroxy-3-methylpentanoate/hydroxyisocaproate		HMDB0000317	-0.0647296	0.0409175	-0.144927	0.0154673	0.11366	1
butyrobetaine		HMDB0001161	0.00499215	0.0480107	-0.0891072	0.0990914	0.917185	1
C40:6 PS	Phosphatidylserines	HMDB0010167	0.00806254	0.033838	-0.0582587	0.0743838	0.811672	1
C16:0 LPC/LPC(16:0)	Lysophosphatidylcholines	HMDB0010382	0.00268856	0.0200935	-0.0366941	0.0420712	0.893559	1
phytanate	Fatty Acyls	HMDB0000801	-0.0299914	0.0456189	-0.119403	0.0594201	0.510902	1
C38:6 PE/PE(38:6)	Phosphatidylethanolamines	HMDB0009102	0.0269829	0.0172468	-0.00682024	0.060786	0.117697	1
4-pyridoxate	Organoheterocyclic compounds	HMDB0000017	0.00726693	0.0288799	-0.0493366	0.0638704	0.80133	1
1-methylguanosine/1-Methylguanosine/methylguanosine		HMDB0001563	-0.0131748	0.0178956	-0.0482496	0.0218999	0.461606	1
C55:2 TAG/TG(55:2)	Triglycerides	HMDB0042226	0.0210253	0.0184692	-0.0151736	0.0572242	0.254953	1
thyroxine/Thyroxine	Carboxylic acids and derivatives	HMDB0000248	0.0276918	0.0178145	-0.00722404	0.0626076	0.120077	1
biliverdin/Biliverdin	Organoheterocyclic compounds	HMDB0001008	-0.00017521	0.018442	-0.0363209	0.0359705	0.99242	1
Hydrocinnamic acid/hydrocinnamate		HMDB0000764	-0.0787579	0.0574626	-0.191383	0.0338668	0.170502	1
C55:3 TAG/TG(55:3)	Triglycerides	HMDB0042466	0.0320175	0.0200185	-0.00721805	0.071253	0.109733	1
hyodeoxycholate/ursodeoxycholate		HMDB0000733	-0.0590495	0.0617398	-0.180057	0.0619583	0.338857	1
C20:4 CE/CE(20:4)	Cholesteryl esters	HMDB0006726	-0.0220694	0.0175818	-0.0565292	0.0123903	0.209392	1
C34:2 PC/PC(34:2)	Phosphatidylcholines	HMDB0007973	0.0411271	0.0197006	0.00251458	0.0797397	0.0368336	1
Glycodeoxycholic acid/glycodeoxycholate	Steroids and steroid derivatives	HMDB0000631	0.0331572	0.043148	-0.0514113	0.117726	0.442218	1
C12 carnitine/CAR(12:0)	Carnitines	HMDB0002250	-0.00486198	0.0166488	-0.037493	0.027769	0.770262	1
C40:9 PC/PC(40:9)	Phosphatidylcholines	HMDB0008731	0.0148506	0.0170148	-0.0184978	0.0481989	0.382771	1
C20:5 LPC/LPC(20:5)	Lysophosphatidylcholines	HMDB0010397	-0.00338755	0.0176829	-0.0380454	0.0312703	0.848078	1
C3 carnitine/CAR(3:0)	Carnitines	HMDB0000824	-0.00186802	0.0171584	-0.0354979	0.0317618	0.913306	1
glycocholate		HMDB0001396	-0.0719645	0.0437052	-0.157625	0.0136961	0.0996426	1
homoserine		HMDB0000719	-0.00553045	0.0441973	-0.0921555	0.0810946	0.90042	1
mesaconate		HMDB0000749	0.0488671	0.046345	-0.0419675	0.139702	0.291691	1
3-hydroxymethylglutarate/anhydroDglucose		HMDB0000355	0.0731275	0.0432389	-0.0116192	0.157874	0.0907904	1
C36:0 DAG/DG(36:0)	Diglycerides	HMDB0007158	-0.0718505	0.0394246	-0.149121	0.00542029	0.0683823	1
C38:6 PC plasmalogen/PC(P-38:5)/PC(O-38:6)		HMDB0011319	-0.0349851	0.0431544	-0.119566	0.0495959	0.41754	1
C34:0 PC/PC(34:0)		HMDB0007970	-0.0236907	0.0387035	-0.0995481	0.0521666	0.540466	1
C16:1 MAG/MG(16:1)		HMDB0011565	0.0170654	0.0397925	-0.0609266	0.0950573	0.668026	1
C36:0 PC/PC(36:0)		HMDB0008036	-0.0143316	0.038814	-0.0904056	0.0617424	0.711951	1
sphinganine/Sphinganine		HMDB0000269	-0.0222848	0.0463128	-0.113056	0.0684867	0.630389	1
C16 carnitine/CAR(16:0)	Carnitines	HMDB0000222	0.00806634	0.0367479	-0.0639582	0.0800909	0.826257	1
C36:1 PC plasmalogen/PC(P-36:0)/PC(O-36:1)		HMDB0011241	-0.0432863	0.0391116	-0.119944	0.033371	0.268407	1
C18:0 MAG/MG(18:0)		HMDB0011131	-0.00235241	0.0398933	-0.0805419	0.0758371	0.952978	1
C18:1 LPC plasmalogen/C18:1 LPC plasmalogen_B/C18:1 LPC plasmalogen A/LPC(P-18:0)/LPC(O-18:1)		HMDB0013122	0.0448503	0.0513134	-0.055722	0.145423	0.382093	1
1-methyladenosine/1-Methyladenosine		HMDB0003331	-0.021724	0.0359587	-0.0922017	0.0487537	0.545752	1
arginine/Arginine		HMDB0000517	0.0183599	0.0365747	-0.0533252	0.090045	0.615679	1
C22:0 SM/SM(d18:1/22:0)	Sphingomyelins	HMDB0012103	0.0261523	0.0392274	-0.050732	0.103037	0.504973	1
C40:7 PC plasmalogen/PC(P-40:6)/PC(O-40:7)		HMDB0011294	-0.0250312	0.0394147	-0.102283	0.0522202	0.525381	1
C18:1 carnitine/CAR(18:1)	Carnitines	HMDB0005065	0.0100495	0.0365852	-0.0616561	0.0817551	0.783555	1
C3-DC-CH3 carnitine		HMDB0013133	-0.0100657	0.0420023	-0.0923887	0.0722574	0.810605	1
C18:2 carnitine/CAR(18:2)	Carnitines	HMDB0006469	0.00903405	0.0373619	-0.0641939	0.082262	0.808936	1
C18 carnitine/CAR(18:0)	Carnitines	HMDB0000848	0.0232811	0.0365046	-0.0482667	0.0948288	0.523632	1
hypotaurine/Hypotaurine		HMDB0000965	0.0558499	0.048806	-0.0398081	0.151508	0.252489	1
C38:4 DAG/DG(38:4)	Diglycerides	HMDB0007170	-0.0150189	0.0393966	-0.0922347	0.062197	0.703038	1

## Sheet: rs7329408
Metabolite name	Metabolite class	HMDB ID	effect estimates	standard error	95%CI lower bound	95%CI upper bound	raw p value	NEF-adjusted p-value
kynurenine		HMDB0000684	0.0969581	0.040507	0.0175658	0.17635	0.0166833	1
C38:5 PE/PE(38:5)	Phosphatidylethanolamines	HMDB0009069	0.0195423	0.0236488	-0.0268084	0.065893	0.408601	1
C38:6 PE/PE(38:6)	Phosphatidylethanolamines	HMDB0009102	0.0183367	0.023054	-0.0268484	0.0635217	0.426394	1
C36:4 PE/PE(36:4)	Phosphatidylethanolamines	HMDB0008937	0.0154322	0.0234905	-0.0306082	0.0614726	0.511209	1
C38:4 PE/PE(38:4)	Phosphatidylethanolamines	HMDB0009003	0.0201877	0.0234913	-0.0258544	0.0662297	0.390137	1
7-methylguanine/7-Methylguanine	Organoheterocyclic compounds	HMDB0000897	0.0893403	0.0248816	0.0405733	0.138107	0.000329895	0.0428864
C18:0 CE/CE(18:0)	Cholesteryl esters	HMDB0010368	0.00626634	0.0236507	-0.0400882	0.0526209	0.791045	1
quinolinate		HMDB0000232	0.100568	0.0403645	0.0214548	0.179681	0.0127208	1
1-methylguanine		HMDB0003282	0.059643	0.0261973	0.00829715	0.110989	0.0228053	1
homocitrulline/Homocitrulline	Organic acids and derivatives	HMDB0000679	0.00839227	0.0307585	-0.0518934	0.0686779	0.784974	1
C34:2 PE/PE(34:2)	Phosphatidylethanolamines	HMDB0008928	0.0160393	0.0234502	-0.0299223	0.0620009	0.493993	1
C36:3 PE/PE(36:3)	Phosphatidylethanolamines	HMDB0009060	0.0329393	0.0232418	-0.0126139	0.0784924	0.156412	1
C52:5 TAG/TG(52:5)	Triglycerides	HMDB0005380	0.0800202	0.0292548	0.0226819	0.137359	0.00623262	0.810241
C52:6 TAG/TG(52:6)	Triglycerides	HMDB0005436	0.0400336	0.0245343	-0.00805275	0.08812	0.102734	1
C36:2 PE/PE(36:2)	Phosphatidylethanolamines	HMDB0008994	0.0347195	0.0232813	-0.0109111	0.0803501	0.135883	1
C20:3 CE/CE(20:3)	Cholesteryl esters	HMDB0006736	-0.00319491	0.0237014	-0.0496488	0.043259	0.892771	1
C34:2 PC/PC(34:2)	Phosphatidylcholines	HMDB0007973	0.075194	0.0265376	0.0231812	0.127207	0.00460435	0.598565
C34:1 PC plasmalogen-B/C34:1 PC plasmalogen/PC(P-34:0)/PC(O-34:1)_B	PC plasmalogens	HMDB0011239	0.0577221	0.0282254	0.00240136	0.113043	0.0408507	1
C36:1 PE/PE(36:1)	Phosphatidylethanolamines	HMDB0008993	0.0472493	0.0264536	-0.00459884	0.0990975	0.0740801	1
N2.N2-dimethylguanosine/N2,N2-dimethylguanosine/N2,N2-Dimethylguanosine	Nucleosides, nucleotides, and analogues	HMDB0004824	0.0775169	0.0241668	0.0301509	0.124883	0.00133855	0.174012
C55:3 TAG/TG(55:3)	Triglycerides	HMDB0042466	0.0129246	0.0265034	-0.0390212	0.0648704	0.625793	1
C22:6 LPE/LPE(22:6)	Lysophosphatidylethanolamines	HMDB0011526	0.0308891	0.0231342	-0.014453	0.0762312	0.181806	1
cytosine/cytosine_isomer/Cytosine	Diazines	HMDB0000630	0.057403	0.0230772	0.0121726	0.102633	0.0128668	1
C12:1 carnitine/CAR(12:1)	Carnitines	HMDB0013326	-0.00658059	0.0220589	-0.0498152	0.036654	0.76546	1
pseudouridine/Pseudouridine	Nucleosides, nucleotides, and analogues	HMDB0000767	0.0744513	0.0229984	0.0293752	0.119527	0.00120694	0.156902
C34:1 PC/PC(34:1)	Phosphatidylcholines	HMDB0007972	0.0450672	0.0233219	-0.000642942	0.0907774	0.0533107	1
C36:4 PC-B/PC(36:4)_B	Phosphatidylcholines	HMDB0008138	0.0142355	0.0234819	-0.0317883	0.0602592	0.544362	1
C4-OH carnitine/CAR(4:0(OH))	Carnitines	HMDB0013127	0.0302185	0.0226063	-0.0140889	0.074526	0.18131	1
C34:1 PC plasmalogen/C34:1 PC plasmalogen-A/PC(P-34:0)/PC(O-34:1)_A	PC plasmalogens	HMDB0011208	0.0418982	0.0239388	-0.00502106	0.0888174	0.0800806	1
C32:0 PC/PC(32:0)	Phosphatidylcholines	HMDB0007871	0.0400464	0.0232557	-0.00553392	0.0856267	0.0850687	1
C34:3 PC/PC(34:3)		HMDB0008006	0.0613889	0.0254347	0.0115377	0.11124	0.0157964	1
C16:0 LPE/LPE(16:0)	Lysophosphatidylethanolamines	HMDB0011503	0.0598505	0.0263919	0.00812346	0.111578	0.0233435	1
C12 carnitine/CAR(12:0)	Carnitines	HMDB0002250	-0.00747366	0.0222038	-0.0509922	0.0360449	0.736423	1
C32:1 PC/PC(32:1)	Phosphatidylcholines	HMDB0007873	0.020614	0.0231123	-0.0246852	0.0659133	0.372442	1
N4-acetylcytidine/N4-Acetylcytidine	Nucleosides, nucleotides, and analogues	HMDB0005923	0.0473717	0.0244293	-0.000508904	0.0952523	0.0524852	1
C4 carnitine/CAR(4:0)	Carnitines	HMDB0002013	0.037507	0.0230293	-0.00762963	0.0826437	0.103384	1
C52:3 TAG/TG(52:3)	Triglycerides	HMDB0005384	0.0135739	0.0250193	-0.0354629	0.0626108	0.587447	1
C34:2 PC plasmalogen/PC(P-34:1)/PC(O-34:2)	PC plasmalogens	HMDB0011210	0.034691	0.0238055	-0.0119669	0.081349	0.145042	1
C24:1 SM/C24:1 SM-A/SM(d18:1/24:1)	Sphingomyelins	HMDB0012107	0.0707673	0.0230628	0.0255651	0.11597	0.00215161	0.279709
campesterol		HMDB0002869	0.0828471	0.0273033	0.0293337	0.136361	0.00241071	0.313392
threonine	Organic acids and derivatives	HMDB0000167	0.0676761	0.023963	0.0207094	0.114643	0.0047401	0.616213
C38:5 DAG/DG(38:5)	Diglycerides	HMDB0007199	0.000471693	0.0234194	-0.0454295	0.0463729	0.983931	1
C20:4 LPE/LPE(20:4)	Lysophosphatidylethanolamines	HMDB0011517	0.0433951	0.0236486	-0.00295538	0.0897456	0.0665066	1
C18:1 CE/CE(18:1)	Cholesteryl esters	HMDB0000918	-0.000688807	0.0267377	-0.0530937	0.0517161	0.979447	1
C56:3 TAG/TG(56:3)	Triglycerides	HMDB0005410	0.0472039	0.0233002	0.00153641	0.0928714	0.0427746	1
betaine/Betaine	Carboxylic acids and derivatives	HMDB0000043	-0.00983823	0.0236388	-0.0561695	0.036493	0.677271	1
C16:1 LPE/LPE(16:1)		HMDB0011504	0.0139056	0.0844783	-0.151669	0.17948	0.869255	1
C20:4 CE/CE(20:4)	Cholesteryl esters	HMDB0006726	-0.0126538	0.0235163	-0.0587449	0.0334373	0.590518	1
C18:1 LPE/LPE(18:1)	Lysophosphatidylethanolamines	HMDB0011506	0.0489331	0.0230072	0.0038398	0.0940265	0.0334318	1
hydroxyproline/Hydroxyproline	Carboxylic acids and derivatives	HMDB0000725	0.0507759	0.02289	0.00591228	0.0956396	0.0265375	1
beta-hydroxybutyrate		HMDB0000011	0.100302	0.0582169	-0.0138009	0.214405	0.0849059	1
C10 carnitine/CAR(10:0)	Carnitines	HMDB0000651	0.00365499	0.0219588	-0.0393834	0.0466934	0.867804	1
C36:4 PC plasmalogen	Phosphatidylcholine plasmalogens	HMDB0011310	0.0643498	0.0270845	0.0112652	0.117434	0.0175066	1
C38:4 PC/PC(38:4)		HMDB0008048	0.026397	0.0233859	-0.0194386	0.0722327	0.259	1
C36:2 DAG/DG(36:2)	Diglycerides	HMDB0007218	0.0223094	0.0233812	-0.0235169	0.0681358	0.340003	1
C54:3 TAG/TG(54:3)	Triglycerides	HMDB0005405	0.0386058	0.0235512	-0.00755377	0.0847653	0.101166	1
malate		HMDB0000744	0.0700646	0.0615554	-0.0505818	0.190711	0.255022	1
C38:6 PS	Phosphatidylserines	HMDB0012362	0.040432	0.0449579	-0.0476839	0.128548	0.368477	1
SDMA/Symmetric dimethyl-arginine	Organic acids and derivatives	HMDB0003334	0.0451786	0.0260616	-0.0059012	0.0962583	0.0830013	1
C18:3 CE/CE(18:3)	Cholesteryl esters	HMDB0010370	0.0478101	0.0273723	-0.00583872	0.101459	0.0806969	1
C14:1 carnitine/CAR(14:1)	Carnitines	HMDB0002014	-0.00860159	0.02217	-0.052054	0.0348508	0.698029	1
N-oleoylethanolamine		HMDB0002088	0.0323838	0.0551467	-0.0757018	0.140469	0.55705	1
C38:4 PC plasmalogen/PC(P-38:3)/PC(O-38:4)	PC plasmalogens	HMDB0011252	0.0586673	0.0234727	0.0126617	0.104673	0.0124409	1
acetyl-galactosamine/N-acetylgalactosamine		HMDB0000853	0.0643194	0.0367224	-0.00765517	0.136294	0.0798592	1
C38:6 PC/PC(38:6)	Phosphatidylcholines	HMDB0007991	0.0184823	0.0228337	-0.0262709	0.0632356	0.418266	1
C10:2 carnitine	Carnitines	HMDB0013325	0.0276607	0.0239689	-0.0193175	0.074639	0.24849	1
C30:1 PC/PC(30:1)	Phosphatidylcholines	HMDB0007870	0.0179843	0.023292	-0.0276671	0.0636357	0.44004	1
C56:4 TAG/TG(56:4)	Triglycerides	HMDB0005398	0.034501	0.0241373	-0.0128072	0.0818092	0.152899	1
N6-acetyllysine/N6-Acetyllysine/N6-acetyl-L-lysine/N6-acetyl-lysine	Organic acids and derivatives	HMDB0000206	0.0137866	0.0236179	-0.0325038	0.0600769	0.5594	1
C54:7 TAG/C54:7 TAG-B	Triglycerides	HMDB0005447	0.0215372	0.0259186	-0.0292623	0.0723367	0.405999	1
allantoin/Allantoin	Azoles	HMDB0000462	0.0194234	0.0222109	-0.0241091	0.0629558	0.381847	1
C14:0 CE/CE(14:0)	Cholesteryl esters	HMDB0006725	-0.0159705	0.0267757	-0.06845	0.0365089	0.550871	1
C8 carnitine/CAR(8:0)	Carnitines	HMDB0000791	0.00897964	0.0219565	-0.0340543	0.0520136	0.682559	1
C38:7 PC plasmalogen/PC(P-38:6)/PC(O-38:7)	PC plasmalogens	HMDB0011229	0.02737	0.0243299	-0.0203157	0.0750557	0.260608	1
C5-DC carnitine/CAR(DC5:0)	Carnitines	HMDB0013130	0.0473604	0.0230893	0.00210629	0.0926146	0.0402487	1
glycine	Carboxylic acids and derivatives	HMDB0000123	0.049118	0.0240748	0.0019322	0.0963038	0.0413282	1
C52:2 TAG/TG(52:2)	Triglycerides	HMDB0005369	0.02383	0.0235601	-0.022347	0.0700069	0.311799	1
thyroxine/Thyroxine	Carboxylic acids and derivatives	HMDB0000248	0.0422291	0.0237202	-0.0042616	0.0887198	0.0750264	1
C38:4 PI	Phosphatidylinositols	HMDB0009815	0.121938	0.032197	0.0588327	0.185043	0.000152333	0.0198033
N6-methyllysine/N(6)-Methyllysine		HMDB0002038	0.038118	0.064098	-0.0875117	0.163748	0.552055	1
C34:4 PC/PC(34:4)	Phosphatidylcholines	HMDB0007883	0.0255283	0.0234152	-0.0203647	0.0714213	0.275606	1
sebacate	Fatty Acyls	HMDB0000792	-0.0530175	0.0714523	-0.193061	0.0870264	0.458088	1
C55:2 TAG/TG(55:2)	Triglycerides	HMDB0042226	0.0362945	0.0247019	-0.0121203	0.0847093	0.141751	1
C36:3 PC/PC(36:3)		HMDB0008105	0.0535945	0.0236505	0.00724031	0.0999487	0.0234452	1
C40:6 PC/PC(40:6)	Phosphatidylcholines	HMDB0008057	0.0204057	0.022623	-0.0239345	0.064746	0.367062	1
C2 carnitine/CAR(2:0)	Carnitines	HMDB0000201	0.0302279	0.0227416	-0.0143448	0.0748007	0.183785	1
C16:1 SM/SM(d18:1/16:1)	Sphingomyelins	HMDB0240613	0.0815936	0.0573143	-0.0307403	0.193928	0.154557	1
C18:2 CE/CE(18:2)	Cholesteryl esters	HMDB0000610	0.00456836	0.0250607	-0.0445498	0.0536865	0.855354	1
C36:1 DAG/DG(36:1)	Diglycerides	HMDB0007216	0.03957	0.0238142	-0.00710495	0.086245	0.09659	1
4-acetamidobutanoate/4-Acetamidobutanoic acid	Organic acids and derivatives	HMDB0003681	0.0384782	0.0235252	-0.00763039	0.0845868	0.10192	1
cholesterol/Cholesterol		HMDB0000067	0.0871896	0.0265388	0.0351746	0.139205	0.0010185	0.132405
2-aminooctanoate/2-aminooctanoic acid/2-Aminooctanoic acid	Organic acids and derivatives	HMDB0000991	0.0246392	0.024157	-0.0227076	0.071986	0.307747	1
indoxylsulfate		HMDB0000682	0.0153367	0.0404353	-0.063915	0.0945884	0.704472	1
C54:2 TAG/TG(54:2)	Triglycerides	HMDB0005403	0.0459158	0.0233223	0.000204924	0.0916268	0.0489817	1
pantothenic acid/pantothenate/Pantothenic acid	Carboxylic acids and derivatives	HMDB0000210	-0.0419175	0.0247165	-0.090361	0.00652601	0.0898992	1
C36:3 PC plasmalogen-A/C36:3 PC plasmalogen/C36:3 PC plasmalogen-B/PC(P-36:2)/PC(O-36:3)	PC plasmalogens	HMDB0011244	0.0518672	0.0237605	0.00529757	0.0984368	0.0290416	1
C40:10 PC/PC(40:10)	Phosphatidylcholines	HMDB0008511	0.0249635	0.0230485	-0.0202108	0.0701378	0.278771	1
homoarginine/Homoarginine	Organic acids and derivatives	HMDB0000670	0.0305098	0.027232	-0.022864	0.0838836	0.262558	1
C20:1 LPE/LPE(20:1)	Lysophosphatidylethanolamines	HMDB0011512	0.0324522	0.0279035	-0.0222377	0.087142	0.244824	1
C32:2 PC/PC(32:2)	Phosphatidylcholines	HMDB0007874	0.0250661	0.0233627	-0.0207239	0.0708561	0.28331	1
C6 carnitine	Carnitines	HMDB0000705	0.0206669	0.0232669	-0.0249355	0.0662693	0.374405	1
C22:0 Ceramide (d18:1)/Cer(d18:1/22:0)	Ceramides	HMDB0004952	0.0514565	0.0234819	0.00543278	0.0974802	0.0284283	1
7-methylxanthine/7-Methylxanthine	Organoheterocyclic compounds	HMDB0001991	0.049357	0.0255874	-0.000793392	0.0995074	0.0537362	1
C36:2 PC/PC(36:2)	Phosphatidylcholines	HMDB0008039	0.060792	0.0236716	0.0143965	0.107187	0.0102246	1
C50:3 TAG/TG(50:3)	Triglycerides	HMDB0005433	0.0145162	0.0233899	-0.0313271	0.0603595	0.534851	1
C20:5 CE/CE(20:5)	Cholesteryl esters	HMDB0006731	-0.00520309	0.0233448	-0.0509582	0.040552	0.823629	1
malonate		HMDB0000691	0.04398	0.0587079	-0.0710853	0.159045	0.453777	1
N-acetylaspartic acid/N-Acetylaspartic acid	Organic acids and derivatives	HMDB0000812	0.0725898	0.0314431	0.0109624	0.134217	0.0209654	1
serine	Carboxylic acids and derivatives	HMDB0000187	0.034324	0.0238506	-0.0124224	0.0810703	0.150116	1
C38:2 PC/PC(38:2)		HMDB0008270	0.0486159	0.0232958	0.00295694	0.0942748	0.0368977	1
butyrobetaine		HMDB0001161	0.107025	0.064968	-0.0203098	0.23436	0.0994859	1
2-hydroxy-3-methylpentanoate/hydroxyisocaproate		HMDB0000317	-0.0494557	0.0571156	-0.1614	0.0624888	0.386552	1
C56:6 TAG/TG(56:6)	Triglycerides	HMDB0005456	0.00751558	0.023343	-0.0382358	0.053267	0.747481	1
erythronate/threonate		HMDB0000613	0.0469622	0.0576285	-0.0659876	0.159912	0.415122	1
methylimidazole acetic acid/methylimidazoleacetic acid/Methylimidazoleacetic acid	Organoheterocyclic compounds	HMDB0002820	-0.0325514	0.0301718	-0.091687	0.0265842	0.280646	1
C36:1 PC/PC(36:1)	Phosphatidylcholines	HMDB0008038	0.0508246	0.0235298	0.00470695	0.0969422	0.0307722	1
preliminary_ID_Dodecanoic acid/dodecanoate	Fatty Acyls	HMDB0000638	-0.0251773	0.0602833	-0.14333	0.0929757	0.676203	1
thymine		HMDB0000262	0.0545823	0.0509688	-0.0453147	0.154479	0.284216	1
thiamine/Thiamine		HMDB0000235	-0.0130817	0.022544	-0.0572672	0.0311038	0.56173	1
C20:0 SM/SM(d18:1/20:0)	Sphingomyelins	HMDB0012102	0.0571767	0.0232512	0.0116053	0.102748	0.0139289	1
C36:3 DAG/DG(36:3)	Diglycerides	HMDB0007219	0.00857578	0.0234991	-0.0374817	0.0546332	0.715156	1
C24:0 Ceramide (d18:1)/Cer(d18:1/24:0)	Ceramides	HMDB0004956	0.0406023	0.0234582	-0.00537497	0.0865796	0.0834813	1
C53:3 TAG/TG(53:3)	Triglycerides	HMDB0043058	0.00800108	0.0274012	-0.0457043	0.0617065	0.770289	1
N1,N12-diacetylspermine/diacetylspermine/N1,N12-Diacetylspermine	Organic acids and derivatives	HMDB0002172	0.057937	0.0324028	-0.00557143	0.121445	0.0737726	1
C16:1 LPC/LPC(16:1)	Lysophosphatidylcholines	HMDB0010383	0.0588596	0.0266302	0.0066654	0.111054	0.0270872	1
3-methyladipate/pimelate		HMDB0000555	-0.00791505	0.0415129	-0.0892787	0.0734486	0.848788	1
C32:0 DAG/DG(32:0)	Diglycerides	HMDB0007098	0.00889317	0.0237433	-0.0376428	0.0554291	0.707991	1
C20:1 LPC/LPC(20:1)		HMDB0010391	0.0574093	0.0562626	-0.0528633	0.167682	0.307547	1
C14 carnitine/CAR(14:0)	Carnitines	HMDB0005066	0.00197886	0.0227859	-0.0426806	0.0466383	0.930794	1
C34:1 DAG/DG(34:1)	Diglycerides	HMDB0007102	0.00749414	0.0234252	-0.0384184	0.0534067	0.749031	1
uracil		HMDB0000300	-0.0764163	0.0393636	-0.153567	0.000734849	0.0522224	1
Pregnenolone sulfate/pregnenolone sulfate		HMDB0000774	0.118333	0.0570391	0.00653827	0.230127	0.0380244	1
trimethyllysine/N6,N6,N6-trimethyllysine/N-6-Trimethyllysine	Organic acids and derivatives	HMDB0001325	0.0377016	0.024661	-0.0106331	0.0860362	0.126315	1
hydroxycotinine/trans-3-Hydroxycotinine	Organoheterocyclic compounds	HMDB0001390	0.0268723	0.0276413	-0.0273036	0.0810482	0.330961	1
C16:0 CE/CE(16:0)	Cholesteryl esters	HMDB0000885	-0.0194477	0.0237731	-0.066042	0.0271467	0.413326	1
C50:2 TAG/TG(50:2)	Triglycerides	HMDB0005377	0.00182593	0.0233717	-0.0439818	0.0476336	0.937728	1
Acisoga/acisoga		HMDB0061384	0.170124	0.0717279	0.0295403	0.310709	0.0177015	1
C58:6 TAG/TG(58:6)	Triglycerides	HMDB0005458	0.00799639	0.0257897	-0.0425505	0.0585433	0.756514	1
C18:3 LPE/LPE(18:3)	Lysophosphatidylethanolamines	HMDB0011478	0.0554988	0.0273675	0.0018595	0.109138	0.0425695	1
C38:3 PE plasmalogen/PE(P-38:2)/PE(O-38:3)	PE plasmalogens	HMDB0011384	0.0381154	0.0265384	-0.0138989	0.0901297	0.150935	1
C54:4 TAG/TG(54:4)	Triglycerides	HMDB0005370	0.0173099	0.0236248	-0.0289939	0.0636138	0.463741	1
C7 carnitine/CAR(7:0)	Carnitines	HMDB0013238	0.0149125	0.0227459	-0.0296686	0.0594937	0.512072	1
N-acetyalanine/N-acetylalanine/N-Acetylalanine	Organic acids and derivatives	HMDB0000766	0.0526286	0.0347276	-0.0154362	0.120693	0.129653	1
C40:7 PE plasmalogen/PE(P-40:6)/PE(O-40:7)	PE plasmalogens	HMDB0011394	0.0412665	0.0232602	-0.00432267	0.0868556	0.0760426	1
C56:2 TAG/TG(56:2)	Triglycerides	HMDB0005404	0.0441194	0.023304	-0.00155554	0.0897943	0.0583294	1
C14:2 carnitine/CAR(14:2)	Carnitines	HMDB0013331	-0.0116544	0.0220947	-0.0549593	0.0316505	0.597864	1
alpha-keto-beta-methylvalerate/alpha-ketoisocaproate		HMDB0000491	-0.0981912	0.0577358	-0.211351	0.014969	0.0889999	1
C34:0 DAG/DG(34:0)	Diglycerides	HMDB0007100	0.0153322	0.0248547	-0.0333821	0.0640465	0.537319	1
tryptophan/Tryptophan	Organoheterocyclic compounds	HMDB0000929	0.000914387	0.0230938	-0.0443486	0.0461774	0.968416	1
C50:4 TAG/TG(50:4)	Triglycerides	HMDB0005435	0.0567633	0.0269351	0.00397149	0.109555	0.035082	1
ADMA/SDMA/Dimethylarginine	Organic acids and derivatives	HMDB0001539	0.0122188	0.0264709	-0.0396633	0.0641009	0.644373	1
C40:9 PC/PC(40:9)	Phosphatidylcholines	HMDB0008731	0.00659327	0.0228033	-0.0381004	0.0512869	0.772477	1
hydroxymyristate		HMDB0002261	0.0387254	0.0848412	-0.12756	0.205011	0.648069	1
N-acetylornithine/N-Acetylornithine	Organic acids and derivatives	HMDB0003357	0.00158056	0.0239454	-0.0453515	0.0485127	0.947372	1
C49:1 TAG	Triglycerides	HMDB0011705	-0.000299905	0.0272124	-0.0536353	0.0530355	0.991207	1
C38:5 PE plasmalogen/PE(P-38:4)/PE(O-38:5)	PE plasmalogens	HMDB0011386	0.0437669	0.0236614	-0.00260861	0.0901425	0.0643544	1
C34:3 PC plasmalogen/PC(P-34:2)/PC(O-34:3)	PC plasmalogens	HMDB0011211	0.0302552	0.0237472	-0.0162885	0.0767989	0.202645	1
3-hydroxyoctanoate	Organic acids and derivatives	HMDB0001954	0.0356623	0.0633033	-0.0884099	0.159735	0.573193	1
C36:5 PC plasmalogen-B/C36:5 PC plasmalogen/PC(P-36:4)/PC(O-36:5)	PC plasmalogens	HMDB0011220	0.033602	0.0254886	-0.0163547	0.0835586	0.187398	1
caffeine/Caffeine	Imidazopyrimidines	HMDB0001847	0.0360783	0.0239837	-0.0109288	0.0830854	0.132508	1
C56:5 TAG/TG(56:5)	Triglycerides	HMDB0005406	0.0325629	0.0233805	-0.0132619	0.0783878	0.163698	1
N-acetylputrescine	Organic acids and derivatives	HMDB0002064	0.0548744	0.0294491	-0.00284482	0.112594	0.0624113	1
C36:2 PC plasmalogen/PC(P-36:1)/PC(O-36:2)	PC plasmalogens	HMDB0011243	0.0465055	0.0236078	0.000235052	0.0927759	0.0488475	1
Salicylic acid/salicylate		HMDB0001895	-0.0264906	0.0838248	-0.190784	0.137803	0.751985	1
N-acetylleucine		HMDB0011756	0.047313	0.0403532	-0.0317778	0.126404	0.241008	1
C18:0 LPE/LPE(18:0)_B	Lysophosphatidylethanolamines	HMDB0011130	0.059744	0.0284846	0.00391527	0.115573	0.0359567	1
C22:6 LPC/LPC(22:6)	Lysophosphatidylcholines	HMDB0010404	0.0337663	0.0265244	-0.0182206	0.0857532	0.203009	1
acetyl-galactosamine/N-acetylgalactosamine/N-Acetyl-D-galactosamine	Organic oxygen compounds	HMDB0000212	0.0290418	0.0342442	-0.0380757	0.0961592	0.396394	1
C22:6 CE/CE(22:6)	Cholesteryl esters	HMDB0006733	0.00294353	0.0234626	-0.0430423	0.0489294	0.900162	1
methionine sulfoxide/Methionine sulfoxide		HMDB0002005	0.00539778	0.0264672	-0.0464769	0.0572725	0.838398	1
C34:2 DAG/DG(34:2)	Diglycerides	HMDB0007103	0.000479351	0.0234074	-0.0453983	0.046357	0.983662	1
2-hydroxy-3-methylbutyrate/hydroxyisovalerate		HMDB0000407	-0.0771248	0.056809	-0.188468	0.0342188	0.174586	1
C52:7 TAG/TG(52:7)	Triglycerides	HMDB0010517	0.0136762	0.0230088	-0.0314201	0.0587726	0.55225	1
C50:6 TAG/TG(50:6)	Triglycerides	HMDB0010497	0.0270597	0.0232408	-0.0184914	0.0726108	0.244294	1
MDA		HMDB0006112	-0.0274423	0.0575742	-0.140286	0.0854012	0.633617	1
phytanate	Fatty Acyls	HMDB0000801	-0.0252808	0.0618001	-0.146407	0.095845	0.682485	1
C50:5 TAG/TG(50:5)	Triglycerides	HMDB0010471	0.0236243	0.0233302	-0.022102	0.0693506	0.311248	1
creatinine/Creatinine	Carboxylic acids and derivatives	HMDB0000562	0.011034	0.0235006	-0.0350262	0.0570943	0.638697	1
C48:3 TAG/TG(48:3)	Triglycerides	HMDB0005432	0.0233486	0.0233571	-0.0224304	0.0691277	0.317485	1
piperine/Piperine	Alkaloids and derivatives	HMDB0029377	0.0324655	0.0245425	-0.0156369	0.0805678	0.185892	1
C38:7 PE plasmalogen/PE(P-38:6)/PE(O-38:7)	PE plasmalogens	HMDB0011420	0.0258691	0.023013	-0.0192355	0.0709737	0.260967	1
Myristic acid/myristate	Fatty Acyls	HMDB0000806	-0.0229389	0.0585392	-0.137674	0.0917959	0.695165	1
creatine/Creatine	Organic acids and derivatives	HMDB0000064	0.065603	0.022958	0.0206061	0.1106	0.00426962	0.555051
C30:0 PC/PC(30:0)	Phosphatidylcholines	HMDB0007869	0.00531908	0.0234347	-0.0406121	0.0512503	0.820444	1
hippurate	Benzene and substituted derivatives	HMDB0000714	0.0168663	0.0404195	-0.0623546	0.0960871	0.676474	1
4-pyridoxate	Organoheterocyclic compounds	HMDB0000017	-0.0706023	0.0402571	-0.149505	0.00830016	0.0794673	1
CMPF		HMDB0061112	-0.0334132	0.0573768	-0.14587	0.0790433	0.560333	1
aminoisobutyric acid/GABA/2-aminoisobutyric acid/Aminoisobutyric acid	Organic acids and derivatives	HMDB0001906	0.031065	0.0227124	-0.0134506	0.0755805	0.17139	1
C36:2 PE plasmalogen/PE(P-36:1)/PE(O-36:2)	PE plasmalogens	HMDB0009082	0.0516713	0.0236571	0.00530436	0.0980383	0.0289488	1
C50:1 TAG/TG(50:1)	Triglycerides	HMDB0005360	0.00568729	0.0236014	-0.0405705	0.0519451	0.809576	1
8.11.14-Eicosatrienoic acid/eicosatrienoate	Fatty Acyls	HMDB0002925	0.0190205	0.057948	-0.0945556	0.132597	0.742736	1
C34:2 PE plasmalogen/PE(P-34:1)/PE(O-34:2)	PE plasmalogens	HMDB0008952	0.042451	0.0235795	-0.00376399	0.0886659	0.0718079	1
C18:2 LPE/LPE(18:2)	Lysophosphatidylethanolamines	HMDB0011507	0.0426751	0.0230284	-0.0024597	0.0878099	0.0638605	1
preliminary_ID_androsterone glucuronide (isomer)/androsterone glucuronide		HMDB0002829	0.104345	0.0957065	-0.083236	0.291926	0.275597	1
C22:5 CE/CE(22:5)	Cholesteryl esters	HMDB0010375	-0.0178363	0.0250274	-0.0668892	0.0312165	0.476049	1
preliminary_ID_Hexadecanedioic acid (isomer)/hexadecanedioate	Fatty Acyls	HMDB0000672	0.0633677	0.0596082	-0.0534621	0.180198	0.28775	1
C9 carnitine/CAR(9:0)	Carnitines	HMDB0013288	0.0056421	0.0232888	-0.0400031	0.0512873	0.808573	1
C48:4 TAG/TG(48:4)	Triglycerides	HMDB0042811	-0.0274157	0.0553165	-0.135834	0.0810027	0.620166	1
Chenodeoxycholic acid/chenodeoxycholate	Steroids and steroid derivatives	HMDB0000518	0.0166774	0.060778	-0.102445	0.1358	0.783778	1
C18:3 LPC	Lysophosphatidylcholines	HMDB0010387	0.0526063	0.0349859	-0.0159649	0.121177	0.132674	1
C24:1 Ceramide (d18:1)/C24:1 Ceramide (d18:1)-B/Cer(d18:1/24:1)	Ceramides	HMDB0004953	0.0502289	0.023234	0.00469109	0.0957667	0.0306282	1
Capric acid/caprate	Fatty Acyls	HMDB0000511	0.000885653	0.0598326	-0.116384	0.118155	0.98819	1
cortisol/Cortisol	Steroids and steroid derivatives	HMDB0000063	0.00966678	0.0236107	-0.0366093	0.0559428	0.682228	1
C36:0 PE/PE(36:0)	Phosphatidylethanolamines	HMDB0008991	0.0248247	0.0265293	-0.0271717	0.0768211	0.349404	1
methionine/Methionine	Organic acids and derivatives	HMDB0000696	0.0410307	0.0234781	-0.00498544	0.0870469	0.08053	1
C22:4 LPC/LPC(22:4)		HMDB0010401	0.0455653	0.0594005	-0.0708576	0.161988	0.44303	1
C48:5 TAG/TG(48:5)	Triglycerides	HMDB0042789	-0.0227399	0.0553692	-0.131262	0.0857818	0.681296	1
nor-psi-tropine		HMDB0031667	0.11051	0.0630716	-0.0131086	0.234128	0.0797519	1
C16:0 LPC/LPC(16:0)	Lysophosphatidylcholines	HMDB0010382	0.0610031	0.0270649	0.00795682	0.114049	0.0241991	1
C44:1 TAG/TG(44:1)	Triglycerides	HMDB0042301	0.00139448	0.0553262	-0.107043	0.109832	0.979892	1
NMMA/Targinine	Organic acids and derivatives	HMDB0029416	0.0143911	0.0258945	-0.0363612	0.0651434	0.578375	1
Ne.Ne-dimethyllysine_pending_conf/N6,N6-dimethyllysine/N(6),N(6)-Dimethyl-lysine	Organic acids and derivatives	HMDB0013287	0.00428685	0.0243968	-0.04353	0.0521037	0.860519	1
C54:8 TAG/TG(54:8)	Triglycerides	HMDB0010518	0.004874	0.0229203	-0.0400489	0.0497969	0.8316	1
N1-methyl-2-pyridone-5-carboxamide/N1-Methyl-2-pyridone-5-carboxamide	Organoheterocyclic compounds	HMDB0004193	-0.0401935	0.0245318	-0.088275	0.00788802	0.101334	1
biliverdin/Biliverdin	Organoheterocyclic compounds	HMDB0001008	-0.0144147	0.0246713	-0.0627695	0.0339401	0.559039	1
8-HEPE/12-HEPE		HMDB0010202	0.0147616	0.0922322	-0.16601	0.195533	0.872843	1
C46:3 TAG/TG(46:3)	Triglycerides	HMDB0042751	-0.00905426	0.0553394	-0.117517	0.0994089	0.870036	1
C26 carnitine/CAR(26:0)	Carnitines	HMDB0006347	0.00364702	0.0231874	-0.0417994	0.0490934	0.87502	1
N-carbamoyl-beta-alanine/Ureidopropionic acid	Organic acids and derivatives	HMDB0000026	0.0324124	0.0227871	-0.0122495	0.0770743	0.15491	1
asparagine/Asparagine	Organic acids and derivatives	HMDB0000168	0.0401723	0.0231035	-0.00510968	0.0854543	0.0820701	1
C56:1 TAG/TG(56:1)	Triglycerides	HMDB0005396	0.0384044	0.0238837	-0.00840672	0.0852155	0.10784	1
C20:4 LPC/LPC(20:4)	Lysophosphatidylcholines	HMDB0010395	0.0239262	0.027062	-0.0291144	0.0769668	0.376629	1
dimethylglycine/Dimethylglycine	Carboxylic acids and derivatives	HMDB0000092	0.0329549	0.023196	-0.0125084	0.0784181	0.1554	1
C38:6 PE plasmalogen/PE(P-38:5)/PE(O-38:6)	PE plasmalogens	HMDB0011387	0.0196192	0.023573	-0.0265831	0.0658215	0.405254	1
Eicosapentaenoic acid/eicosapentaenoate	Fatty Acyls	HMDB0001999	0.0118684	0.0575716	-0.10097	0.124707	0.836674	1
Myristoleic acid/myristoleate/preliminary_ID_Myristoleic acid		HMDB0002000	0.0330563	0.057952	-0.0805275	0.14664	0.568401	1
valine/Valine	Carboxylic acids and derivatives	HMDB0000883	0.0148652	0.0230834	-0.0303776	0.0601079	0.519592	1
Taurochenodeoxycholic acid/taurochenodeoxycholate	Steroids and steroid derivatives	HMDB0000951	0.055236	0.0596671	-0.0617094	0.172181	0.354583	1
13-HODE	Fatty Acyls	HMDB0004667	0.0441441	0.0718988	-0.096775	0.185063	0.539231	1
C20:2 LPC/LPC(20:2)		HMDB0010392	0.0338482	0.0565671	-0.0770212	0.144718	0.549591	1
Azelaic acid/azelate		HMDB0000784	0.00573561	0.0722978	-0.135965	0.147437	0.936768	1
Linoleic acid/linoleate		HMDB0000673	0.0321372	0.0594025	-0.0842897	0.148564	0.588503	1
acetaminophen/Acetaminophen	Phenols	HMDB0001859	0.0119834	0.0248692	-0.0367592	0.0607261	0.629906	1
C48:2 TAG/TG(48:2)	Triglycerides	HMDB0005376	0.0141241	0.023473	-0.0318821	0.0601304	0.547363	1
citrulline/Citrulline	Organic acids and derivatives	HMDB0000904	-0.00957471	0.0225337	-0.0537399	0.0345905	0.670905	1
C44:2 TAG/TG(44:2)	Triglycerides	HMDB0042279	0.000867304	0.0552241	-0.10737	0.109104	0.98747	1
C38:2 PE/PE(38:2)	Phosphatidylethanolamines	HMDB0008942	0.0515677	0.0236568	0.00520121	0.0979341	0.0292704	1
C46:4 TAG/TG(46:4)	Triglycerides	HMDB0042548	-0.0024304	0.0552369	-0.110693	0.105832	0.964905	1
beta-alanine	Carboxylic acids and derivatives	HMDB0000056	0.0480078	0.0406015	-0.0315696	0.127585	0.237041	1
C54:9 TAG/TG(54:9)	Triglycerides	HMDB0010498	0.000667149	0.0227487	-0.0439195	0.0452538	0.976604	1
C18:0 SM/SM(d18:1/18:0)	Sphingomyelins	HMDB0001348	0.0567721	0.0234928	0.0107271	0.102817	0.0156673	1
C34:3 PE plasmalogen/PE(P-34:2)/PE(O-34:3)	PE plasmalogens	HMDB0011343	0.0288919	0.0236048	-0.0173726	0.0751564	0.220958	1
C14:1 MAG		HMDB0011562	-0.044424	0.100664	-0.241722	0.152874	0.65899	1
glycerate		HMDB0000139	-0.00258625	0.0588586	-0.117947	0.112774	0.964952	1
preliminary_ID_Heptadecanoic acid (isomer)/heptadecanoate/preliminary_ID_Heptadecanoic acid	Fatty Acyls	HMDB0002259	-0.0127375	0.0569526	-0.124363	0.0988876	0.823029	1
C46:2 TAG/TG(46:2)	Triglycerides	HMDB0010419	0.0213425	0.0233644	-0.0244509	0.0671359	0.361	1
pentadecanoate	Fatty Acyls	HMDB0000826	0.00343842	0.0616224	-0.117339	0.124216	0.955503	1
Glycodeoxycholic acid/glycodeoxycholate	Steroids and steroid derivatives	HMDB0000631	0.0530785	0.0582761	-0.0611406	0.167298	0.362395	1
DMGV		HMDB0240212	0.0611588	0.0392638	-0.0157968	0.138114	0.119319	1
5-acetylamino-6-amino-3-methyluracil/5-Acetylamino-6-amino-3-methyluracil	Organic nitrogen compounds	HMDB0004400	0.0425756	0.0279875	-0.0122788	0.09743	0.1282	1
2-methyl-4,5-benzoxazole/preliminary_ID_2-methyl-4,5-benzoxazole		HMDB0032390	-0.0137875	0.0331921	-0.0788428	0.0512678	0.677861	1
GABA/gamma-Aminobutyric acid	Organic acids and derivatives	HMDB0000112	0.032419	0.0266557	-0.0198252	0.0846633	0.223903	1
C3 carnitine/CAR(3:0)	Carnitines	HMDB0000824	0.0212574	0.0228757	-0.0235782	0.0660929	0.352757	1
carnitine/Carnitine	Carnitines	HMDB0000062	0.0434724	0.0230733	-0.00175056	0.0886953	0.0595522	1
pipecolic acid/pipecolic acid_isomer	Organic acids and derivatives	HMDB0000716	0.010042	0.0238983	-0.0367979	0.0568818	0.674342	1
C42:0 TAG/TG(42:0)	Triglycerides	HMDB0072780	0.00131391	0.0548203	-0.106132	0.10876	0.980878	1
C20:5 LPC/LPC(20:5)	Lysophosphatidylcholines	HMDB0010397	0.010969	0.023596	-0.0352782	0.0572163	0.642025	1
C22:5 LPC/LPC(22:5)	Lysophosphatidylcholines	HMDB0010403	0.0233151	0.0274494	-0.0304847	0.0771149	0.395667	1
coenzyme Q10		HMDB0001072	0.0498574	0.0309994	-0.0109003	0.110615	0.107762	1
C34:4 PC plasmalogen	Phosphatidylcholine plasmalogens	HMDB0011212	0.12459	0.056125	0.0145865	0.234593	0.0264285	1
N-acetylspermidine/N1-acetylspermidine/N1-Acetylspermidine	Organic acids and derivatives	HMDB0001276	0.0217596	0.0246738	-0.0266002	0.0701195	0.377836	1
glutamine/Glutamine	Organic acids and derivatives	HMDB0000641	0.0354305	0.0231878	-0.0100167	0.0808777	0.126517	1
C22:1 SM	Sphingomyelins	HMDB0012104	0.0522066	0.0286946	-0.0040338	0.108447	0.0688524	1
C24:0 LPC/LPC(24:0)		HMDB0010405	0.019766	0.0579061	-0.0937278	0.13326	0.732843	1
C52:1 TAG/TG(52:1)	Triglycerides	HMDB0005367	0.0237741	0.0233936	-0.0220766	0.0696247	0.309504	1
alanine/Alanine	Carboxylic acids and derivatives	HMDB0000161	0.0297099	0.0229084	-0.0151897	0.0746095	0.194665	1
C22:4 CE	Cholesteryl esters	HMDB0006729	-0.0389756	0.0485919	-0.134214	0.0562628	0.422495	1
1-methylhistidine		HMDB0000001	0.0121016	0.0413395	-0.0689224	0.0931255	0.769724	1
Hydrocinnamic acid/hydrocinnamate		HMDB0000764	0.114335	0.0795621	-0.0416038	0.270274	0.150703	1
C56:9 TAG/TG(56:9)	Triglycerides	HMDB0005448	-0.00266075	0.0227743	-0.0472976	0.0419761	0.906994	1
C20:0 LPE_A		HMDB0011481	0.00128916	0.0544719	-0.105474	0.108052	0.981119	1
proline/Proline	Carboxylic acids and derivatives	HMDB0000162	0.00393145	0.0233313	-0.0417971	0.04966	0.866186	1
C45:2 TAG/TG(45:2)	Triglycerides	HMDB0043170	0.0225998	0.0245816	-0.0255793	0.0707789	0.357898	1
proline betaine/proline-betaine/Proline betaine	Organic acids and derivatives	HMDB0004827	-0.052105	0.0246869	-0.10049	-0.00371958	0.0348038	1
C18:1 LPC/LPC(18:1)	Lysophosphatidylcholines	HMDB0002815	0.052661	0.0269806	-0.000220082	0.105542	0.0509611	1
C53:2 TAG/TG(53:2)	Triglycerides	HMDB0042196	0.0271504	0.0274022	-0.026557	0.0808577	0.321778	1
urate/uric acid/Uric acid	Imidazopyrimidines	HMDB0000289	0.0310014	0.0239691	-0.0159773	0.0779801	0.195877	1
Glycoursodeoxycholic acid/glycoursodeoxycholate	Steroids and steroid derivatives	HMDB0000708	-0.000451579	0.0578766	-0.113888	0.112985	0.993775	1
C36:3 PE plasmalogen/PE(P-36:2)/PE(O-36:3)	PE plasmalogens	HMDB0011441	0.0416904	0.0236809	-0.0047233	0.088104	0.0783217	1
Glycochenodeoxycholic acid/glycochenodeoxycholate	Steroids and steroid derivatives	HMDB0000637	0.0117682	0.0590648	-0.103997	0.127533	0.842073	1
C34:5 PC plasmalogen/PC(P-34:4)/PC(O-34:5)	PC plasmalogens	HMDB0011214	0.0363269	0.0237342	-0.0101913	0.0828451	0.125875	1
C51:1 TAG/TG(51:1)	Triglycerides	HMDB0042104	-0.00550755	0.0253964	-0.0552835	0.0442684	0.828315	1
10-heptadecenoate	Fatty Acyls	HMDB0060038	0.0247306	0.0615272	-0.0958606	0.145322	0.687724	1
N-acetylhistidine/N-Acetylhistidine		HMDB0032055	-0.0157087	0.026937	-0.0685043	0.0370869	0.559782	1
1-methylguanosine/1-Methylguanosine/methylguanosine		HMDB0001563	0.0389922	0.023853	-0.00775873	0.0857432	0.102114	1
C22:0 LPE/LPE(22:0)	Lysophosphatidylethanolamines	HMDB0011520	0.0246789	0.026199	-0.0266702	0.076028	0.346203	1
Taurocholic acid/taurocholate	Steroids and steroid derivatives	HMDB0000036	0.0227531	0.0582837	-0.0914809	0.136987	0.696251	1
C52:4 TAG/TG(52:4)	Triglycerides	HMDB0005363	0.00191167	0.0237069	-0.0445531	0.0483764	0.93573	1
5-dodecenoate	Fatty Acyls	HMDB0000529	-0.013444	0.0601063	-0.13125	0.104362	0.823013	1
C32:1 DAG/DG(32:1)	Diglycerides	HMDB0007099	-0.00805428	0.023447	-0.0540096	0.037901	0.731215	1
C18:0 LPC/LPC(18:0)	Lysophosphatidylcholines	HMDB0010384	0.0430705	0.0271915	-0.0102237	0.0963648	0.1132	1
C14:0 SM/SM(d18:1/14:0)	Sphingomyelins	HMDB0012097	0.0464983	0.0261533	-0.00476128	0.0977579	0.0754184	1
C56:10 TAG/TG(56:10)	Triglycerides	HMDB0010513	0.00287434	0.0259315	-0.0479505	0.0536992	0.91174	1
C36:4 PC-A/PC(36:4)_A		HMDB0007983	0.057125	0.0237714	0.0105338	0.103716	0.016257	1
trimethylamine-N-oxide/Trimethylamine N-oxide	Organonitrogen compounds	HMDB0000925	0.0709464	0.0226747	0.0265048	0.115388	0.00175473	0.228115
C36:5 PC plasmalogen-A/C36:5 PC plasmalogen	Phosphatidylcholine plasmalogens	HMDB0011221	0.0425336	0.0287431	-0.0138019	0.098869	0.138931	1
C60:12 TAG/TG(60:12)	Triglycerides	HMDB0005478	-0.000897539	0.0241802	-0.0482899	0.0464948	0.97039	1
homovanillate		HMDB0000118	0.0557299	0.0559999	-0.0540279	0.165488	0.319649	1
C54:1 TAG/TG(54:1)	Triglycerides	HMDB0005395	0.0419424	0.0232257	-0.00357912	0.087464	0.0709398	1
C16:1 LPC plasmalogen/LPC(P-16:0)/LPC(O-16:1)	LPC plasmalogens	HMDB0010407	0.039091	0.0283534	-0.0164806	0.0946627	0.167985	1
C58:11 TAG/TG(58:11)	Triglycerides	HMDB0010531	-0.00104727	0.0227569	-0.0456501	0.0435555	0.963295	1
Adrenic acid/adrenate		HMDB0002226	-0.0271359	0.0580155	-0.140844	0.0865723	0.639973	1
hyodeoxycholate/ursodeoxycholate		HMDB0000733	0.0443407	0.0853913	-0.123023	0.211705	0.603576	1
suberate		HMDB0000893	-0.0245556	0.0465621	-0.115816	0.0667044	0.597935	1
tyrosine/Tyrosine	Carboxylic acids and derivatives	HMDB0000158	0.0263181	0.0230702	-0.0188986	0.0715348	0.25396	1
4-hydroxyhippurate/3-hydroxyhippurate	Benzenoids	HMDB0013678	0.027233	0.0261477	-0.0240155	0.0784815	0.29764	1
1,7-dimethyluric acid/1,7-Dimethyluric acid	Organoheterocyclic compounds	HMDB0011103	0.0345736	0.0244833	-0.0134127	0.0825599	0.157911	1
trimethylbenzene/trimethylbenzene_isomer1/Trimethylbenzene	Benzene and substituted derivatives	HMDB0013733	0.0124309	0.0328466	-0.0519472	0.076809	0.705093	1
C58:9 TAG/TG(58:9)	Triglycerides	HMDB0005463	0.00155832	0.0245398	-0.0465388	0.0496554	0.949367	1
C58:7 TAG/TG(58:7)	Triglycerides	HMDB0005471	-0.0186284	0.0247864	-0.067209	0.0299521	0.452317	1
C34:0 PS/PS(34:0)	Phosphatidylserines	HMDB0012356	0.00604488	0.0229587	-0.0389534	0.0510431	0.792325	1
guanidoacetic acid/guanidinoacetic acid/Guanidoacetic acid	Carboxylic acids and derivatives	HMDB0000128	0.000859582	0.0248057	-0.0477587	0.0494779	0.972357	1
C38:3 PC/PC(38:3)	Phosphatidylcholines	HMDB0008047	0.0415884	0.0233365	-0.00415026	0.087327	0.0747297	1
C50:0 TAG/TG(50:0)	Triglycerides	HMDB0005357	0.0137439	0.0234012	-0.0321216	0.0596094	0.556992	1
palmitoylethanolamide/palmitoyl-EA/palmithoylethanolamide		HMDB0002100	-0.0218031	0.0273794	-0.0754657	0.0318595	0.425839	1
C56:7 TAG/TG(56:7)	Triglycerides	HMDB0005462	-0.00912616	0.023118	-0.0544366	0.0361843	0.693017	1
alpha-glutamyllysine/L-alpha-glutamyl-L-Lysine/L-alpha-glutamyl-L-lysine		HMDB0004207	0.0232401	0.0518002	-0.0782864	0.124767	0.653685	1
C16:0 SM/SM(d18:1/16:0)	Sphingomyelins	HMDB0010169	0.0558812	0.0235425	0.00973869	0.102024	0.0176143	1
butyrobetaine_isomer/3-dehydroxycarnitine/butyrobetaine	Fatty Acyls	HMDB0006831	0.0485516	0.0343394	-0.0187524	0.115856	0.157399	1
alloisoleucine/Alloisoleucine		HMDB0000557	-0.0610586	0.0563542	-0.171511	0.0493936	0.278596	1
C54:6 TAG/C54:6 TAG-A/TG(54:6)	Triglycerides	HMDB0005391	0.0144612	0.0237412	-0.0320708	0.0609931	0.542448	1
C36:1 PE plasmalogen/PE(P-36:0)/PE(O-36:1)	PE plasmalogens	HMDB0009016	-0.0130371	0.0256116	-0.0632349	0.0371607	0.61073	1
C32:0 PE/PE(32:0)	Phosphatidylethanolamines	HMDB0008923	-0.00217547	0.0266716	-0.0544508	0.0500999	0.934993	1
vitamin A/Retinol		HMDB0000305	0.0128591	0.0512369	-0.0875633	0.113282	0.801834	1
nervonic acid/nervonate	Fatty Acyls	HMDB0002368	0.0536508	0.0605657	-0.0650559	0.172357	0.375711	1
C18:1 SM/C18:2 SM/SM(d18:1/18:1)	Sphingomyelins	HMDB0012101	0.0366923	0.0262954	-0.0148457	0.0882303	0.162898	1
cerulenin		HMDB0015168	0.0313901	0.0345729	-0.0363715	0.0991518	0.36391	1
Palmitoleic acid/palmitoleate	Fatty Acyls	HMDB0003229	-0.00179414	0.0575669	-0.114623	0.111035	0.975137	1
Deoxycholic acid/deoxycholate	Steroids and steroid derivatives	HMDB0000626	0.0317702	0.0613361	-0.0884465	0.151987	0.604481	1
C46:0 TAG/TG(46:0)	Triglycerides	HMDB0010411	0.00847147	0.0234217	-0.0374343	0.0543772	0.717582	1
3-methylxanthine_pending_conf/3-methylxanthine/3-Methylxanthine	Organoheterocyclic compounds	HMDB0001886	0.0469364	0.0251573	-0.00237106	0.0962438	0.0620813	1
C20:3 LPC/LPC(20:3)		HMDB0010393	0.029882	0.0405528	-0.0496001	0.109364	0.461204	1
phenylacetylglutamine/alpha-N-Phenylacetylglutamine	Organic acids and derivatives	HMDB0006344	-0.000175336	0.024668	-0.0485238	0.0481731	0.994329	1
isoleucine/Isoleucine	Organic acids and derivatives	HMDB0000172	0.03968	0.0231756	-0.00574329	0.0851033	0.0868695	1
C47:1 TAG/TG(47:1)	Triglycerides	HMDB0042100	0.00159772	0.0246868	-0.0467875	0.0499829	0.948397	1
alpha-linolenate	Fatty Acyls	HMDB0001388	0.125531	0.0630596	0.0019366	0.249126	0.0465167	1
histidine/Histidine	Carboxylic acids and derivatives	HMDB0000177	0.0329044	0.0231156	-0.0124013	0.0782101	0.154599	1
C49:2 TAG/TG(49:2)	Triglycerides	HMDB0011706	-0.00125986	0.0246901	-0.0496515	0.0471318	0.959304	1
trigonelline/Trigonelline	Alkaloids and derivatives	HMDB0000875	0.0266895	0.0242189	-0.0207787	0.0741577	0.270457	1
fucose		HMDB0000174	-0.0163394	0.0571707	-0.128392	0.0957132	0.775031	1
C51:3 TAG/TG(51:3)	Triglycerides	HMDB0011701	-0.0118554	0.0255013	-0.0618371	0.0381263	0.642007	1
Taurohyodeoxycholic acid/tauroursodeoxycholic acid/taurohyodeoxycholate/tauroursodeoxycholate		HMDB0000874	-0.0191678	0.0640424	-0.144689	0.106353	0.764712	1
Palmitic acid/palmitate		HMDB0000220	0.0117622	0.0571187	-0.100189	0.123713	0.83685	1
C36:4 DAG/DG(36:4)	Diglycerides	HMDB0007248	-0.00956102	0.0235701	-0.0557576	0.0366355	0.685006	1
aspartate		HMDB0000191	-0.135559	0.0579195	-0.24908	-0.0220393	0.019259	1
C49:3 TAG/TG(49:3)	Triglycerides	HMDB0042103	0.000746962	0.0246655	-0.0475965	0.0490904	0.975841	1
10-nonadecenoate		HMDB0013622	0.0651641	0.0797394	-0.0911222	0.22145	0.413806	1
C46:1 TAG/TG(46:1)	Triglycerides	HMDB0010412	0.012554	0.023458	-0.0334229	0.0585308	0.592534	1
C5 carnitine/CAR(5:0)	Carnitines	HMDB0000688	0.0336682	0.0230428	-0.0114949	0.0788314	0.143984	1
C18:2 LPC/LPC(18:2)	Lysophosphatidylcholines	HMDB0010386	0.0305087	0.0234163	-0.0153864	0.0764039	0.192615	1
Taurodeoxycholic acid/taurodeoxycholate	Steroids and steroid derivatives	HMDB0000896	0.0498375	0.0584625	-0.0647469	0.164422	0.393954	1
Oleic acid/oleate	Fatty Acyls	HMDB0000207	0.00622941	0.0574958	-0.10646	0.118919	0.913722	1
C5:1 carnitine	Carnitines	HMDB0002366	0.00360375	0.0239004	-0.0432402	0.0504478	0.880148	1
Erucic acid/13-docosenoate	Fatty Acyls	HMDB0002068	-0.0553468	0.0578899	-0.168809	0.0581153	0.339037	1
preliminary_ID_Dodecanedioic acid (isomer)/dodecanedioate	Fatty Acyls	HMDB0000623	0.0227276	0.0606544	-0.0961528	0.141608	0.707878	1
C34:3 DAG/DG(34:3)	Diglycerides	HMDB0007132	-0.00901369	0.023345	-0.054769	0.0367416	0.699416	1
ribothymidine/Ribothymidine	Nucleosides, nucleotides, and analogues	HMDB0000884	0.0441291	0.0247562	-0.00439213	0.0926503	0.0746598	1
N-alpha-acetylarginine/N-alpha-acetyarginine/N-Acetylarginine/N-alpha-acetyl-L-arginine	Organic acids and derivatives	HMDB0004620	0.0173896	0.0241364	-0.029917	0.0646961	0.471236	1
C45:1 TAG/TG(45:1)	Triglycerides	HMDB0042099	0.016825	0.0246185	-0.0314264	0.0650764	0.494337	1
C48:1 TAG/TG(48:1)	Triglycerides	HMDB0005359	-0.000187432	0.0235472	-0.0463391	0.0459642	0.993649	1
C56:8 TAG/TG(56:8)	Triglycerides	HMDB0005392	-0.00930994	0.0230951	-0.0545756	0.0359557	0.686865	1
C38:5 PE plasmalogen	Phosphatidylethanolamine plasmalogens	HMDB0011253	-0.0282653	0.0425543	-0.11167	0.0551395	0.506551	1
C58:10 TAG/TG(58:10)	Triglycerides	HMDB0005476	0.0215813	0.0292311	-0.0357106	0.0788732	0.460332	1
Docosahexaenoic acid/docosahexaenoate	Fatty Acyls	HMDB0002183	0.0382248	0.0577934	-0.0750481	0.151498	0.508353	1
pyridoxal	Organoheterocyclic compounds	HMDB0001545	0.0626736	0.0732542	-0.0809021	0.206249	0.39224	1
eicosenoate	Fatty Acyls	HMDB0002231	0.0205915	0.0611382	-0.0992372	0.14042	0.736266	1
C34:0 PE/PE(34:0)	Phosphatidylethanolamines	HMDB0008925	0.00456771	0.0235827	-0.0416535	0.0507889	0.846419	1
threitol		HMDB0004136	0.0397003	0.055508	-0.0690933	0.148494	0.474474	1
C16:0 Ceramide (d18:1)/Cer(d18:1/16:0)	Ceramides	HMDB0004949	0.0601672	0.0235528	0.0140045	0.10633	0.0106321	1
leucine/Leucine	Carboxylic acids and derivatives	HMDB0000687	0.0265249	0.023158	-0.0188639	0.0719137	0.252047	1
Glycocholic acid/glycocholate	Steroids and steroid derivatives	HMDB0000138	0.0372307	0.0586567	-0.0777344	0.152196	0.52561	1
C36:5 PE plasmalogen/PE(P-36:4)/PE(O-36:5)	PE plasmalogens	HMDB0011410	0.0151971	0.0234615	-0.0307866	0.0611808	0.517149	1
preliminary_ID_Undecanedioic acid (isomer)/undecanedionate		HMDB0000888	-0.0450007	0.101382	-0.243706	0.153704	0.657135	1
cortisone/Cortisone	Steroids and steroid derivatives	HMDB0002802	0.0058164	0.0236858	-0.0406069	0.0522397	0.806019	1
C51:2 TAG/TG(51:2)	Triglycerides	HMDB0005362	0.0133572	0.0261333	-0.0378631	0.0645776	0.609267	1
C14:0 LPC/LPC(14:0)	Lysophosphatidylcholines	HMDB0010379	0.0193736	0.0265969	-0.0327554	0.0715025	0.46636	1
2-aminobutyrate		HMDB0000650	-0.0261753	0.0562343	-0.136392	0.0840419	0.641596	1
5-hydroxymethyl-4-methyluracil/5-hydroxymethy-4-methyluracil		HMDB0000544	0.0568869	0.0306128	-0.00311304	0.116887	0.0631302	1
3-methylhistidine/methylhistidine/3-Methylhistidine	Organic acids and derivatives	HMDB0000479	-0.034916	0.0280093	-0.0898132	0.0199812	0.212549	1
phenylalanine/Phenylalanine	Organic acids and derivatives	HMDB0000159	0.0356077	0.0229735	-0.00941954	0.080635	0.121154	1
C20:0 LPC/LPC(20:0)		HMDB0010390	0.00302332	0.0577169	-0.1101	0.116146	0.958224	1
lysine/Lysine	Carboxylic acids and derivatives	HMDB0000182	0.0167793	0.0234766	-0.0292341	0.0627927	0.47478	1
quinate		HMDB0003072	-0.00701739	0.0530665	-0.111026	0.096991	0.894796	1
C44:0 TAG/TG(44:0)	Triglycerides	HMDB0042063	0.0102254	0.0234113	-0.03566	0.0561107	0.662278	1
C54:5 TAG/TG(54:5)	Triglycerides	HMDB0005385	-0.0227969	0.0237557	-0.0693572	0.0237633	0.337236	1
C47:2 TAG/TG(47:2)	Triglycerides	HMDB0042076	0.011016	0.0246242	-0.0372467	0.0592786	0.654614	1
Stearic acid/stearate		HMDB0000827	-0.0119272	0.0593335	-0.128219	0.104364	0.840683	1
C52:0 TAG/TG(52:0)	Triglycerides	HMDB0005365	0.0290179	0.0232516	-0.0165544	0.0745903	0.212033	1
Glycolithocholic acid/glycolithocholate	Steroids and steroid derivatives	HMDB0000698	-0.0032825	0.0579295	-0.116822	0.110257	0.954813	1
adonitol/arabitol		HMDB0000508	-0.026507	0.0556583	-0.135595	0.0825813	0.6339	1
C40:6 PS	Phosphatidylserines	HMDB0010167	-0.00968552	0.0456561	-0.0991698	0.0797987	0.831997	1
pyridoxamine/lysine	Pyridines and derivatives	HMDB0001431	0.0141962	0.0297541	-0.0441208	0.0725131	0.633279	1
C36:4 PE plasmalogen/PE(P-36:3)/PE(O-36:4)	PE plasmalogens	HMDB0011442	0.0358928	0.0249637	-0.0130352	0.0848207	0.150491	1
C51:0 TAG/TG(51:0)	Triglycerides	HMDB0031106	0.00738666	0.0251293	-0.0418659	0.0566392	0.768799	1
C48:0 TAG/TG(48:0)	Triglycerides	HMDB0005356	0.00624281	0.0234968	-0.03981	0.0522956	0.790479	1
salicylurate		HMDB0000840	-0.0110596	0.0463484	-0.101901	0.0797815	0.811402	1
imidazole propionate/Imidazolepropionic acid	Organoheterocyclic compounds	HMDB0002271	-0.0475943	0.0317323	-0.109788	0.0145999	0.133648	1
1-methylnicotinamide/1-Methyl nicotinamide	Pyridines and derivatives	HMDB0000699	-0.0370594	0.0228917	-0.0819263	0.00780759	0.105469	1
alpha-hydroxybutyrate/beta-hydroxybutyrate/hydroxyisobutyrate		HMDB0000008	-0.0176793	0.0405729	-0.0972006	0.0618421	0.663024	1
N-acetyltryptophan/N-Acetyl-D-tryptophan	Organic acids and derivatives	HMDB0013713	0.0353488	0.0239718	-0.0116352	0.0823327	0.140321	1
C16:1 CE/CE(16:1)	Cholesteryl esters	HMDB0000658	0.00165947	0.0234828	-0.044366	0.0476849	0.943662	1
cotinine/Cotinine	Organoheterocyclic compounds	HMDB0001046	0.0236627	0.0261523	-0.0275949	0.0749204	0.365569	1
Cholic acid/cholate		HMDB0000619	0.00312149	0.0614991	-0.117414	0.123657	0.959519	1
3-hydroxymethylglutarate/anhydroDglucose		HMDB0000355	0.0176315	0.0602198	-0.100397	0.13566	0.769686	1
glycocholate		HMDB0001396	0.0777962	0.0609534	-0.0416702	0.197263	0.201841	1
mesaconate		HMDB0000749	-0.0550946	0.0644006	-0.181317	0.0711282	0.392275	1
homoserine		HMDB0000719	0.100299	0.0614821	-0.0202035	0.220802	0.102815	1
C16:1 MAG/MG(16:1)		HMDB0011565	0.0078472	0.0515915	-0.0932703	0.108965	0.879106	1
arginine/Arginine		HMDB0000517	0.00337148	0.0467688	-0.0882937	0.0950366	0.942532	1
C3-DC-CH3 carnitine		HMDB0013133	0.0862142	0.0554082	-0.0223839	0.194812	0.119712	1
C36:1 PC plasmalogen/PC(P-36:0)/PC(O-36:1)		HMDB0011241	-0.0108751	0.0508016	-0.110444	0.0886942	0.830493	1
C18:1 carnitine/CAR(18:1)	Carnitines	HMDB0005065	0.0465203	0.0469015	-0.045405	0.138446	0.32126	1
sphinganine/Sphinganine		HMDB0000269	0.0694681	0.0577088	-0.0436391	0.182575	0.228679	1
C16 carnitine/CAR(16:0)	Carnitines	HMDB0000222	0.0623124	0.0471846	-0.0301678	0.154793	0.186632	1
hypotaurine/Hypotaurine		HMDB0000965	0.0387846	0.0616245	-0.0819971	0.159566	0.529106	1
C18:2 carnitine/CAR(18:2)	Carnitines	HMDB0006469	0.0403044	0.0476928	-0.0531718	0.133781	0.398065	1
C18:1 LPC plasmalogen/C18:1 LPC plasmalogen_B/C18:1 LPC plasmalogen A/LPC(P-18:0)/LPC(O-18:1)		HMDB0013122	0.0508402	0.065154	-0.0768594	0.17854	0.43521	1
C38:4 DAG/DG(38:4)	Diglycerides	HMDB0007170	0.0330471	0.0512565	-0.0674137	0.133508	0.519095	1
C36:0 PC/PC(36:0)		HMDB0008036	-0.0192916	0.0504108	-0.118095	0.0795118	0.701952	1
C36:0 DAG/DG(36:0)	Diglycerides	HMDB0007158	0.0372755	0.0510435	-0.0627679	0.137319	0.465226	1
C34:0 PC/PC(34:0)		HMDB0007970	0.01038	0.0502354	-0.0880795	0.10884	0.8363	1
C18 carnitine/CAR(18:0)	Carnitines	HMDB0000848	0.0487939	0.0469624	-0.0432506	0.140838	0.298805	1
C40:7 PC plasmalogen/PC(P-40:6)/PC(O-40:7)		HMDB0011294	0.0243693	0.0512663	-0.0761107	0.124849	0.634539	1
C18:0 MAG/MG(18:0)		HMDB0011131	0.0318045	0.0516524	-0.0694324	0.133041	0.538066	1
C22:0 SM/SM(d18:1/22:0)	Sphingomyelins	HMDB0012103	0.0472432	0.0508716	-0.0524632	0.14695	0.353057	1
C38:6 PC plasmalogen/PC(P-38:5)/PC(O-38:6)		HMDB0011319	0.0736513	0.0553379	-0.0348089	0.182112	0.183209	1
1-methyladenosine/1-Methyladenosine		HMDB0003331	0.0686859	0.0458112	-0.0211024	0.158474	0.133789	1

## Sheet: rs3130283
Metabolite name	Metabolite class	HMDB ID	effect estimates	standard error	95%CI lower bound	95%CI upper bound	raw p value	NEF-adjusted p-value
SDMA/Symmetric dimethyl-arginine	Organic acids and derivatives	HMDB0003334	-0.0681358	0.0274645	-0.121965	-0.0143063	0.0131065	1
preliminary_ID_Dodecanoic acid/dodecanoate	Fatty Acyls	HMDB0000638	0.0308558	0.0710011	-0.108304	0.170015	0.663865	1
C38:5 PE plasmalogen	Phosphatidylethanolamine plasmalogens	HMDB0011253	0.0140972	0.0465164	-0.0770733	0.105268	0.761845	1
C32:0 PC/PC(32:0)	Phosphatidylcholines	HMDB0007871	-0.0620133	0.0246072	-0.110243	-0.013784	0.0117313	1
beta-hydroxybutyrate		HMDB0000011	-0.11349	0.0591254	-0.229374	0.0023936	0.0549235	1
creatine/Creatine	Organic acids and derivatives	HMDB0000064	-0.0123702	0.0243997	-0.0601929	0.0354524	0.612167	1
C56:2 TAG/TG(56:2)	Triglycerides	HMDB0005404	0.0175515	0.0247412	-0.0309403	0.0660433	0.478074	1
C22:5 LPC/LPC(22:5)	Lysophosphatidylcholines	HMDB0010403	0.0461857	0.0294975	-0.0116284	0.104	0.117407	1
hyodeoxycholate/ursodeoxycholate		HMDB0000733	0.193977	0.0971222	0.00362121	0.384333	0.0457981	1
C54:1 TAG/TG(54:1)	Triglycerides	HMDB0005395	0.00845602	0.0246655	-0.0398876	0.0567996	0.731729	1
thymine		HMDB0000262	-0.0214644	0.054842	-0.128953	0.0860239	0.695512	1
8-HEPE/12-HEPE		HMDB0010202	-0.0057983	0.114513	-0.230241	0.218644	0.959617	1
C38:4 PI	Phosphatidylinositols	HMDB0009815	-0.00619353	0.0343791	-0.0735753	0.0611883	0.857032	1
fucose		HMDB0000174	0.0752705	0.0627796	-0.0477752	0.198316	0.230542	1
methionine sulfoxide/Methionine sulfoxide		HMDB0002005	-0.0521581	0.0278538	-0.106751	0.00243443	0.0611286	1
glycine	Carboxylic acids and derivatives	HMDB0000123	-0.0478703	0.0255255	-0.0978994	0.00215881	0.0607392	1
C52:5 TAG/TG(52:5)	Triglycerides	HMDB0005380	-0.0467428	0.0314945	-0.108471	0.0149853	0.137767	1
C54:2 TAG/TG(54:2)	Triglycerides	HMDB0005403	0.00119076	0.0247521	-0.0473225	0.049704	0.961631	1
Azelaic acid/azelate		HMDB0000784	0.056935	0.0852772	-0.110205	0.224075	0.50436	1
betaine/Betaine	Carboxylic acids and derivatives	HMDB0000043	-0.0220827	0.0250042	-0.07109	0.0269246	0.377151	1
C56:3 TAG/TG(56:3)	Triglycerides	HMDB0005410	0.00428276	0.0247321	-0.0441912	0.0527567	0.862521	1
N-acetylleucine		HMDB0011756	-0.0118009	0.0427596	-0.0956082	0.0720063	0.782561	1
quinate		HMDB0003072	-0.0159117	0.05773	-0.12906	0.097237	0.782837	1
butyrobetaine_isomer/3-dehydroxycarnitine/butyrobetaine	Fatty Acyls	HMDB0006831	0.00144354	0.0367667	-0.0706178	0.0735049	0.968681	1
C36:2 PC/PC(36:2)	Phosphatidylcholines	HMDB0008039	0.00559956	0.0250706	-0.0435379	0.054737	0.823262	1
C36:1 PC/PC(36:1)	Phosphatidylcholines	HMDB0008038	0.0296873	0.0249651	-0.0192434	0.078618	0.23438	1
C36:2 PE plasmalogen/PE(P-36:1)/PE(O-36:2)	PE plasmalogens	HMDB0009082	0.0268268	0.0250272	-0.0222255	0.0758792	0.283762	1
3-methyladipate/pimelate		HMDB0000555	-0.119173	0.0439022	-0.20522	-0.0331261	0.00663744	0.862868
alpha-hydroxybutyrate/beta-hydroxybutyrate/hydroxyisobutyrate		HMDB0000008	-0.0585478	0.0426541	-0.142148	0.0250527	0.169871	1
preliminary_ID_Dodecanedioic acid (isomer)/dodecanedioate	Fatty Acyls	HMDB0000623	0.0594734	0.0723938	-0.0824158	0.201363	0.411347	1
homovanillate		HMDB0000118	0.0173266	0.0618077	-0.103814	0.138468	0.779224	1
C36:1 DAG/DG(36:1)	Diglycerides	HMDB0007216	-0.0172949	0.0252905	-0.0668634	0.0322737	0.494072	1
C32:0 DAG/DG(32:0)	Diglycerides	HMDB0007098	-0.107202	0.0251739	-0.156541	-0.0578616	2.05856e-05	0.00267613
C54:3 TAG/TG(54:3)	Triglycerides	HMDB0005405	-0.0102407	0.0249609	-0.0591631	0.0386817	0.681607	1
C54:4 TAG/TG(54:4)	Triglycerides	HMDB0005370	-0.0121665	0.0250573	-0.0612779	0.0369449	0.627288	1
C22:0 Ceramide (d18:1)/Cer(d18:1/22:0)	Ceramides	HMDB0004952	-0.0216317	0.02491	-0.0704543	0.0271909	0.385178	1
Taurochenodeoxycholic acid/taurochenodeoxycholate	Steroids and steroid derivatives	HMDB0000951	0.0704815	0.0712287	-0.0691242	0.210087	0.322414	1
C18:1 LPC/LPC(18:1)	Lysophosphatidylcholines	HMDB0002815	0.0331447	0.0288042	-0.0233104	0.0895999	0.249859	1
cortisone/Cortisone	Steroids and steroid derivatives	HMDB0002802	-0.0323534	0.0251269	-0.0816012	0.0168944	0.197885	1
N-acetylhistidine/N-Acetylhistidine		HMDB0032055	0.00680288	0.0282903	-0.048645	0.0622508	0.809968	1
C18:2 LPC/LPC(18:2)	Lysophosphatidylcholines	HMDB0010386	0.0113435	0.0248098	-0.0372828	0.0599698	0.647514	1
3-hydroxyoctanoate	Organic acids and derivatives	HMDB0001954	-0.0346006	0.0737189	-0.179087	0.109886	0.638813	1
salicylurate		HMDB0000840	-0.0350524	0.0481731	-0.12947	0.0593651	0.466837	1
C55:2 TAG/TG(55:2)	Triglycerides	HMDB0042226	-0.0103917	0.0262281	-0.0617978	0.0410144	0.691955	1
Glycochenodeoxycholic acid/glycochenodeoxycholate	Steroids and steroid derivatives	HMDB0000637	0.0511711	0.0707602	-0.0875163	0.189859	0.46958	1
C50:1 TAG/TG(50:1)	Triglycerides	HMDB0005360	-0.0710458	0.0250457	-0.120134	-0.0219572	0.00455893	0.592661
N6-acetyllysine/N6-Acetyllysine/N6-acetyl-L-lysine/N6-acetyl-lysine	Organic acids and derivatives	HMDB0000206	-0.0145455	0.0250168	-0.0635775	0.0344864	0.56095	1
C56:1 TAG/TG(56:1)	Triglycerides	HMDB0005396	0.00435622	0.0254888	-0.0456009	0.0543133	0.864297	1
C16:0 Ceramide (d18:1)/Cer(d18:1/16:0)	Ceramides	HMDB0004949	-0.0153491	0.0250026	-0.0643532	0.033655	0.539281	1
C18:1 LPE/LPE(18:1)	Lysophosphatidylethanolamines	HMDB0011506	0.0239706	0.0244094	-0.023871	0.0718121	0.326089	1
C26 carnitine/CAR(26:0)	Carnitines	HMDB0006347	-0.00515618	0.0245313	-0.0532366	0.0429243	0.833521	1
2-methyl-4,5-benzoxazole/preliminary_ID_2-methyl-4,5-benzoxazole		HMDB0032390	-0.0331759	0.0355364	-0.102826	0.0364741	0.350523	1
4-hydroxyhippurate/3-hydroxyhippurate	Benzenoids	HMDB0013678	0.0546118	0.0279668	-0.000202174	0.109426	0.050851	1
C20:5 LPC/LPC(20:5)	Lysophosphatidylcholines	HMDB0010397	0.021404	0.0249517	-0.0275005	0.0703086	0.390993	1
pentadecanoate	Fatty Acyls	HMDB0000826	0.39795	0.0481917	0.303496	0.492404	1.48564e-16	1.93133e-14
C50:4 TAG/TG(50:4)	Triglycerides	HMDB0005435	-0.0333788	0.0288022	-0.0898301	0.0230726	0.246499	1
C8 carnitine/CAR(8:0)	Carnitines	HMDB0000791	0.00185308	0.0232405	-0.0436974	0.0474036	0.936448	1
Glycoursodeoxycholic acid/glycoursodeoxycholate	Steroids and steroid derivatives	HMDB0000708	0.0636594	0.0696226	-0.0727983	0.200117	0.360533	1
C48:0 TAG/TG(48:0)	Triglycerides	HMDB0005356	-0.0337824	0.0249567	-0.0826967	0.0151319	0.175851	1
pyridoxal	Organoheterocyclic compounds	HMDB0001545	0.103185	0.0830923	-0.0596725	0.266043	0.214304	1
indoxylsulfate		HMDB0000682	0.0543692	0.0425225	-0.0289733	0.137712	0.201038	1
C16:1 CE/CE(16:1)	Cholesteryl esters	HMDB0000658	0.0362026	0.0248946	-0.01259	0.0849952	0.145881	1
C36:3 PE plasmalogen/PE(P-36:2)/PE(O-36:3)	PE plasmalogens	HMDB0011441	0.0323267	0.0250706	-0.0168107	0.0814641	0.19725	1
Capric acid/caprate	Fatty Acyls	HMDB0000511	0.0813977	0.0705664	-0.0569099	0.219705	0.248709	1
C18:0 LPC/LPC(18:0)	Lysophosphatidylcholines	HMDB0010384	-0.0279746	0.0290018	-0.0848171	0.0288679	0.334755	1
C38:7 PC plasmalogen/PC(P-38:6)/PC(O-38:7)	PC plasmalogens	HMDB0011229	0.0183587	0.0259959	-0.0325924	0.0693098	0.480055	1
methylimidazole acetic acid/methylimidazoleacetic acid/Methylimidazoleacetic acid	Organoheterocyclic compounds	HMDB0002820	0.0152079	0.0323799	-0.0482555	0.0786713	0.63859	1
Glycodeoxycholic acid/glycodeoxycholate	Steroids and steroid derivatives	HMDB0000631	0.0212981	0.0699295	-0.115761	0.158358	0.760697	1
alloisoleucine/Alloisoleucine		HMDB0000557	0.0169967	0.0566821	-0.0940981	0.128092	0.764283	1
Taurodeoxycholic acid/taurodeoxycholate	Steroids and steroid derivatives	HMDB0000896	0.0265536	0.069441	-0.109548	0.162655	0.702172	1
Myristic acid/myristate	Fatty Acyls	HMDB0000806	0.0377695	0.0690105	-0.0974885	0.173028	0.584172	1
citrulline/Citrulline	Organic acids and derivatives	HMDB0000904	-0.00646795	0.0238326	-0.053179	0.0402431	0.786091	1
Oleic acid/oleate	Fatty Acyls	HMDB0000207	0.0234217	0.067368	-0.108617	0.15546	0.72809	1
C9 carnitine/CAR(9:0)	Carnitines	HMDB0013288	0.0183127	0.024718	-0.0301337	0.0667591	0.458776	1
C18:0 LPE/LPE(18:0)_B	Lysophosphatidylethanolamines	HMDB0011130	-0.0102217	0.0308317	-0.0706507	0.0502072	0.740241	1
C6 carnitine	Carnitines	HMDB0000705	0.0272655	0.0247453	-0.0212344	0.0757655	0.270528	1
CMPF		HMDB0061112	0.0322365	0.0637378	-0.0926873	0.15716	0.61302	1
vitamin A/Retinol		HMDB0000305	-0.0148106	0.0517199	-0.11618	0.0865586	0.774601	1
piperine/Piperine	Alkaloids and derivatives	HMDB0029377	-0.0308142	0.0260879	-0.0819456	0.0203173	0.237537	1
Myristoleic acid/myristoleate/preliminary_ID_Myristoleic acid		HMDB0002000	0.0271163	0.0681762	-0.106507	0.160739	0.690823	1
imidazole propionate/Imidazolepropionic acid	Organoheterocyclic compounds	HMDB0002271	0.0232272	0.0344326	-0.0442593	0.0907138	0.499948	1
C10 carnitine/CAR(10:0)	Carnitines	HMDB0000651	0.0017376	0.0232514	-0.0438344	0.0473096	0.940429	1
C16:0 CE/CE(16:0)	Cholesteryl esters	HMDB0000885	0.00516668	0.0252624	-0.0443467	0.0546801	0.837947	1
malate		HMDB0000744	0.0110115	0.0616038	-0.10973	0.131753	0.858137	1
Pregnenolone sulfate/pregnenolone sulfate		HMDB0000774	0.118746	0.0685885	-0.0156845	0.253177	0.0834003	1
trimethyllysine/N6,N6,N6-trimethyllysine/N-6-Trimethyllysine	Organic acids and derivatives	HMDB0001325	-0.0172986	0.026292	-0.0688299	0.0342328	0.510576	1
histidine/Histidine	Carboxylic acids and derivatives	HMDB0000177	-0.038704	0.0244608	-0.0866464	0.00923829	0.113584	1
phytanate	Fatty Acyls	HMDB0000801	-0.715012	0.0429655	-0.799223	-0.630802	3.48409e-62	4.52932e-60
C24:1 SM/C24:1 SM-A/SM(d18:1/24:1)	Sphingomyelins	HMDB0012107	-0.0121172	0.0245484	-0.0602311	0.0359967	0.621585	1
C16:1 SM/SM(d18:1/16:1)	Sphingomyelins	HMDB0240613	-0.0541882	0.0573044	-0.166503	0.0581263	0.344342	1
acetaminophen/Acetaminophen	Phenols	HMDB0001859	0.0393027	0.0263571	-0.0123562	0.0909616	0.135918	1
coenzyme Q10		HMDB0001072	0.030192	0.0327311	-0.0339597	0.0943437	0.356307	1
alanine/Alanine	Carboxylic acids and derivatives	HMDB0000161	-0.0564322	0.0243159	-0.104091	-0.00877391	0.020298	1
Stearic acid/stearate		HMDB0000827	-0.0098633	0.0700524	-0.147164	0.127437	0.888029	1
2-aminobutyrate		HMDB0000650	0.00495075	0.0616132	-0.115809	0.12571	0.935957	1
C22:6 LPC/LPC(22:6)	Lysophosphatidylcholines	HMDB0010404	0.0468107	0.0284061	-0.00886418	0.102486	0.0993708	1
C18:2 LPE/LPE(18:2)	Lysophosphatidylethanolamines	HMDB0011507	0.0227874	0.0243853	-0.0250069	0.0705816	0.35006	1
Palmitoleic acid/palmitoleate	Fatty Acyls	HMDB0003229	0.0517331	0.0678304	-0.081212	0.184678	0.445652	1
N-acetylputrescine	Organic acids and derivatives	HMDB0002064	0.00544603	0.0316269	-0.0565416	0.0674337	0.863284	1
thiamine/Thiamine		HMDB0000235	0.0224141	0.0237536	-0.0241421	0.0689703	0.34537	1
methionine/Methionine	Organic acids and derivatives	HMDB0000696	-0.0642075	0.0248612	-0.112935	-0.0154803	0.00980494	1
N-acetylaspartic acid/N-Acetylaspartic acid	Organic acids and derivatives	HMDB0000812	0.0103141	0.0335377	-0.0554187	0.0760468	0.758435	1
C58:6 TAG/TG(58:6)	Triglycerides	HMDB0005458	-0.0171778	0.0277905	-0.0716461	0.0372905	0.536497	1
alpha-keto-beta-methylvalerate/alpha-ketoisocaproate		HMDB0000491	0.0287707	0.0625703	-0.0938649	0.151406	0.64565	1
C24:0 Ceramide (d18:1)/Cer(d18:1/24:0)	Ceramides	HMDB0004956	-0.0167024	0.0248865	-0.0654791	0.0320744	0.502131	1
C20:4 LPC/LPC(20:4)	Lysophosphatidylcholines	HMDB0010395	-0.00124118	0.0288639	-0.0578134	0.0553311	0.965701	1
C38:2 PC/PC(38:2)		HMDB0008270	0.011281	0.024719	-0.0371674	0.0597293	0.648125	1
1-methylhistidine		HMDB0000001	0.0316128	0.0441565	-0.0549323	0.118158	0.474037	1
Ne.Ne-dimethyllysine_pending_conf/N6,N6-dimethyllysine/N(6),N(6)-Dimethyl-lysine	Organic acids and derivatives	HMDB0013287	-0.0649251	0.0258114	-0.115515	-0.0143356	0.0118911	1
C60:12 TAG/TG(60:12)	Triglycerides	HMDB0005478	0.00638369	0.0258404	-0.0442626	0.05703	0.804875	1
C54:5 TAG/TG(54:5)	Triglycerides	HMDB0005385	-0.0503383	0.0251275	-0.0995874	-0.00108926	0.0451437	1
C34:4 PC plasmalogen	Phosphatidylcholine plasmalogens	HMDB0011212	-0.0287674	0.0653377	-0.156827	0.0992922	0.659729	1
N-carbamoyl-beta-alanine/Ureidopropionic acid	Organic acids and derivatives	HMDB0000026	-0.0489483	0.0241018	-0.0961869	-0.0017096	0.0422655	1
C34:3 DAG/DG(34:3)	Diglycerides	HMDB0007132	-0.0681743	0.0247726	-0.116728	-0.0196209	0.00592317	0.770012
C34:0 PS/PS(34:0)	Phosphatidylserines	HMDB0012356	0.0138343	0.0244614	-0.0341091	0.0617777	0.571695	1
homocitrulline/Homocitrulline	Organic acids and derivatives	HMDB0000679	-0.0381609	0.0330978	-0.103031	0.0267096	0.248922	1
10-heptadecenoate	Fatty Acyls	HMDB0060038	0.34131	0.0628967	0.218035	0.464585	5.74621e-08	7.47007e-06
C38:4 PC/PC(38:4)		HMDB0008048	-0.0442226	0.0248744	-0.0929754	0.00453031	0.0754307	1
C50:3 TAG/TG(50:3)	Triglycerides	HMDB0005433	-0.0333024	0.0248065	-0.0819222	0.0153174	0.179437	1
C4 carnitine/CAR(4:0)	Carnitines	HMDB0002013	-0.0247228	0.0243609	-0.0724693	0.0230238	0.310176	1
trimethylbenzene/trimethylbenzene_isomer1/Trimethylbenzene	Benzene and substituted derivatives	HMDB0013733	-0.0346079	0.0344547	-0.102138	0.032922	0.315163	1
C32:1 PC/PC(32:1)	Phosphatidylcholines	HMDB0007873	0.00913085	0.0245357	-0.0389583	0.05722	0.709785	1
C38:4 PC plasmalogen/PC(P-38:3)/PC(O-38:4)	PC plasmalogens	HMDB0011252	-0.024592	0.0249191	-0.0734327	0.0242486	0.323705	1
C52:0 TAG/TG(52:0)	Triglycerides	HMDB0005365	0.000699813	0.0246972	-0.0477059	0.0491055	0.977394	1
C36:4 PE/PE(36:4)	Phosphatidylethanolamines	HMDB0008937	-0.0130343	0.0249179	-0.0618725	0.0358039	0.600911	1
C36:2 DAG/DG(36:2)	Diglycerides	HMDB0007218	-0.0268022	0.0248102	-0.0754292	0.0218248	0.280012	1
hippurate	Benzene and substituted derivatives	HMDB0000714	0.0310386	0.0426264	-0.0525076	0.114585	0.466519	1
C22:5 CE/CE(22:5)	Cholesteryl esters	HMDB0010375	0.0208264	0.0266866	-0.0314783	0.0731311	0.43515	1
3-methylhistidine/methylhistidine/3-Methylhistidine	Organic acids and derivatives	HMDB0000479	-0.0231866	0.0298231	-0.0816389	0.0352657	0.436882	1
C7 carnitine/CAR(7:0)	Carnitines	HMDB0013238	0.00864788	0.0240886	-0.038565	0.0558607	0.719593	1
C40:6 PC/PC(40:6)	Phosphatidylcholines	HMDB0008057	-0.000404296	0.0241195	-0.0476777	0.0468691	0.986626	1
threitol		HMDB0004136	-0.00568805	0.0612144	-0.125666	0.11429	0.925967	1
serine	Carboxylic acids and derivatives	HMDB0000187	-0.0259944	0.0253045	-0.0755904	0.0236015	0.304296	1
C18:0 CE/CE(18:0)	Cholesteryl esters	HMDB0010368	-0.0482903	0.0250676	-0.0974218	0.00084128	0.054054	1
preliminary_ID_Hexadecanedioic acid (isomer)/hexadecanedioate	Fatty Acyls	HMDB0000672	0.0736489	0.0710257	-0.065559	0.212857	0.299767	1
C50:2 TAG/TG(50:2)	Triglycerides	HMDB0005377	-0.046439	0.0248042	-0.0950543	0.0021762	0.061175	1
C54:6 TAG/C54:6 TAG-A/TG(54:6)	Triglycerides	HMDB0005391	-0.0510164	0.0251764	-0.100361	-0.00167166	0.0427277	1
C14:0 LPC/LPC(14:0)	Lysophosphatidylcholines	HMDB0010379	-0.0234986	0.0283715	-0.0791057	0.0321085	0.407531	1
N1-methyl-2-pyridone-5-carboxamide/N1-Methyl-2-pyridone-5-carboxamide	Organoheterocyclic compounds	HMDB0004193	-0.0158069	0.0260586	-0.0668807	0.035267	0.544123	1
hydroxymyristate		HMDB0002261	0.143953	0.0978236	-0.0477775	0.335684	0.14114	1
C56:4 TAG/TG(56:4)	Triglycerides	HMDB0005398	-0.0320028	0.0256947	-0.0823634	0.0183579	0.212947	1
4-pyridoxate	Organoheterocyclic compounds	HMDB0000017	0.0368738	0.0422943	-0.0460216	0.119769	0.383297	1
C38:5 DAG/DG(38:5)	Diglycerides	HMDB0007199	-0.0432499	0.0248493	-0.0919537	0.00545389	0.0817738	1
C36:4 PC-A/PC(36:4)_A		HMDB0007983	0.0141645	0.0252458	-0.0353164	0.0636453	0.574755	1
C36:1 PE/PE(36:1)	Phosphatidylethanolamines	HMDB0008993	-0.0157058	0.0283504	-0.0712714	0.0398599	0.579587	1
pseudouridine/Pseudouridine	Nucleosides, nucleotides, and analogues	HMDB0000767	-0.020712	0.0244191	-0.0685725	0.0271486	0.396334	1
dimethylglycine/Dimethylglycine	Carboxylic acids and derivatives	HMDB0000092	-0.0434913	0.0245276	-0.0915644	0.00458182	0.076202	1
Glycolithocholic acid/glycolithocholate	Steroids and steroid derivatives	HMDB0000698	0.055217	0.0678874	-0.07784	0.188274	0.416011	1
C38:3 PC/PC(38:3)	Phosphatidylcholines	HMDB0008047	-0.0176806	0.0248042	-0.0662959	0.0309348	0.475966	1
isoleucine/Isoleucine	Organic acids and derivatives	HMDB0000172	-0.0519227	0.0245051	-0.0999518	-0.0038936	0.0341028	1
nor-psi-tropine		HMDB0031667	0.0626179	0.0678607	-0.0703866	0.195622	0.356141	1
C36:0 PE/PE(36:0)	Phosphatidylethanolamines	HMDB0008991	-0.0187547	0.0284549	-0.0745252	0.0370158	0.50983	1
C53:2 TAG/TG(53:2)	Triglycerides	HMDB0042196	-0.055894	0.029439	-0.113593	0.00180545	0.0576124	1
ribothymidine/Ribothymidine	Nucleosides, nucleotides, and analogues	HMDB0000884	-0.0294361	0.0262848	-0.0809534	0.0220812	0.26276	1
C10:2 carnitine	Carnitines	HMDB0013325	-0.0131388	0.0254646	-0.0630486	0.036771	0.60588	1
C38:5 PE/PE(38:5)	Phosphatidylethanolamines	HMDB0009069	-0.00891746	0.0251144	-0.0581407	0.0403058	0.722534	1
C5-DC carnitine/CAR(DC5:0)	Carnitines	HMDB0013130	-0.0179531	0.0244432	-0.0658609	0.0299547	0.462655	1
valine/Valine	Carboxylic acids and derivatives	HMDB0000883	-0.0450065	0.0244683	-0.0929635	0.00295041	0.0658589	1
C58:9 TAG/TG(58:9)	Triglycerides	HMDB0005463	0.00234005	0.026249	-0.0491071	0.0537872	0.928964	1
C20:0 LPC/LPC(20:0)		HMDB0010390	0.0424862	0.057874	-0.0709448	0.155917	0.462878	1
C36:5 PC plasmalogen-B/C36:5 PC plasmalogen/PC(P-36:4)/PC(O-36:5)	PC plasmalogens	HMDB0011220	-0.0370636	0.0270701	-0.09012	0.0159927	0.170945	1
acetyl-galactosamine/N-acetylgalactosamine/N-Acetyl-D-galactosamine	Organic oxygen compounds	HMDB0000212	-0.0313341	0.0363184	-0.102517	0.0398486	0.388268	1
C34:2 DAG/DG(34:2)	Diglycerides	HMDB0007103	-0.0613208	0.0248472	-0.11002	-0.0126211	0.0135904	1
Docosahexaenoic acid/docosahexaenoate	Fatty Acyls	HMDB0002183	0.0225283	0.0682438	-0.111227	0.156284	0.741313	1
malonate		HMDB0000691	-0.0116344	0.0645092	-0.13807	0.114801	0.856876	1
C20:2 LPC/LPC(20:2)		HMDB0010392	0.0358391	0.0566623	-0.0752169	0.146895	0.527057	1
C49:1 TAG	Triglycerides	HMDB0011705	-0.0391187	0.0293068	-0.096559	0.0183215	0.181942	1
C30:0 PC/PC(30:0)	Phosphatidylcholines	HMDB0007869	-0.0289037	0.0248267	-0.0775632	0.0197557	0.244335	1
leucine/Leucine	Carboxylic acids and derivatives	HMDB0000687	-0.0571635	0.0245057	-0.105194	-0.0091333	0.0196657	1
C32:1 DAG/DG(32:1)	Diglycerides	HMDB0007099	-0.0642021	0.0248926	-0.112991	-0.0154135	0.00990403	1
C38:3 PE plasmalogen/PE(P-38:2)/PE(O-38:3)	PE plasmalogens	HMDB0011384	0.00621173	0.0282228	-0.049104	0.0615275	0.825796	1
C40:10 PC/PC(40:10)	Phosphatidylcholines	HMDB0008511	0.0100631	0.0245479	-0.0380499	0.0581761	0.681852	1
C51:1 TAG/TG(51:1)	Triglycerides	HMDB0042104	-0.0580584	0.0268534	-0.11069	-0.0054268	0.030614	1
C34:2 PE plasmalogen/PE(P-34:1)/PE(O-34:2)	PE plasmalogens	HMDB0008952	0.0103205	0.0249526	-0.0385856	0.0592266	0.679163	1
C34:3 PE plasmalogen/PE(P-34:2)/PE(O-34:3)	PE plasmalogens	HMDB0011343	0.00255641	0.0250388	-0.0465188	0.0516316	0.918679	1
C34:3 PC plasmalogen/PC(P-34:2)/PC(O-34:3)	PC plasmalogens	HMDB0011211	0.0125069	0.0252138	-0.0369111	0.061925	0.619869	1
pyridoxamine/lysine	Pyridines and derivatives	HMDB0001431	-0.0782794	0.0325061	-0.14199	-0.0145686	0.0160338	1
glycerate		HMDB0000139	0.0538496	0.0640825	-0.0717498	0.179449	0.400731	1
proline/Proline	Carboxylic acids and derivatives	HMDB0000162	-0.0320188	0.0247359	-0.0805003	0.0164627	0.195519	1
N-acetylspermidine/N1-acetylspermidine/N1-Acetylspermidine	Organic acids and derivatives	HMDB0001276	-0.0502846	0.0261592	-0.101556	0.000986399	0.0545735	1
NMMA/Targinine	Organic acids and derivatives	HMDB0029416	-0.0164291	0.0275673	-0.0704599	0.0376017	0.551199	1
C40:6 PS	Phosphatidylserines	HMDB0010167	0.0984907	0.0492926	0.00187906	0.195102	0.0457075	1
pipecolic acid/pipecolic acid_isomer	Organic acids and derivatives	HMDB0000716	0.0173722	0.0254011	-0.032413	0.0671574	0.494029	1
C56:9 TAG/TG(56:9)	Triglycerides	HMDB0005448	-0.0187219	0.0241995	-0.066152	0.0287082	0.439139	1
5-acetylamino-6-amino-3-methyluracil/5-Acetylamino-6-amino-3-methyluracil	Organic nitrogen compounds	HMDB0004400	0.0450241	0.0298865	-0.0135524	0.1036	0.131938	1
C54:9 TAG/TG(54:9)	Triglycerides	HMDB0010498	-0.017799	0.0241509	-0.065134	0.0295359	0.461128	1
adonitol/arabitol		HMDB0000508	-0.0214306	0.0606699	-0.140341	0.0974801	0.723913	1
Palmitic acid/palmitate		HMDB0000220	0.0220613	0.0670045	-0.109265	0.153388	0.741966	1
1-methylguanosine/1-Methylguanosine/methylguanosine		HMDB0001563	-0.0300408	0.0253429	-0.0797121	0.0196304	0.23587	1
C58:7 TAG/TG(58:7)	Triglycerides	HMDB0005471	-0.00454527	0.0265011	-0.0564865	0.047396	0.863821	1
preliminary_ID_Heptadecanoic acid (isomer)/heptadecanoate/preliminary_ID_Heptadecanoic acid	Fatty Acyls	HMDB0002259	0.0211024	0.0673667	-0.110934	0.153139	0.754094	1
C54:7 TAG/C54:7 TAG-B	Triglycerides	HMDB0005447	-0.0417109	0.0279435	-0.0964792	0.0130573	0.135519	1
cholesterol/Cholesterol		HMDB0000067	-0.0457451	0.0278574	-0.100345	0.00885434	0.100565	1
C16:0 LPC/LPC(16:0)	Lysophosphatidylcholines	HMDB0010382	-0.00412594	0.0289283	-0.0608243	0.0525724	0.886585	1
biliverdin/Biliverdin	Organoheterocyclic compounds	HMDB0001008	-0.0197664	0.0262257	-0.0711678	0.0316351	0.451028	1
proline betaine/proline-betaine/Proline betaine	Organic acids and derivatives	HMDB0004827	-0.0082982	0.0263402	-0.059924	0.0433276	0.752732	1
C50:0 TAG/TG(50:0)	Triglycerides	HMDB0005357	-0.0321445	0.024854	-0.0808574	0.0165683	0.195894	1
C56:8 TAG/TG(56:8)	Triglycerides	HMDB0005392	-0.0252588	0.0245517	-0.0733793	0.0228616	0.303573	1
C36:4 PC-B/PC(36:4)_B	Phosphatidylcholines	HMDB0008138	-0.0371076	0.0249398	-0.0859886	0.0117735	0.13678	1
alpha-linolenate	Fatty Acyls	HMDB0001388	0.307294	0.0627025	0.184399	0.430189	9.54351e-07	0.000124066
C22:4 LPC/LPC(22:4)		HMDB0010401	-0.00899524	0.060357	-0.127293	0.109302	0.881527	1
N-acetyalanine/N-acetylalanine/N-Acetylalanine	Organic acids and derivatives	HMDB0000766	-0.0713629	0.0365342	-0.142969	0.000242846	0.0507821	1
C38:6 PE/PE(38:6)	Phosphatidylethanolamines	HMDB0009102	-0.00840001	0.0245184	-0.0564551	0.0396551	0.731899	1
C49:3 TAG/TG(49:3)	Triglycerides	HMDB0042103	-0.0353802	0.0261852	-0.0867022	0.0159418	0.176647	1
C52:1 TAG/TG(52:1)	Triglycerides	HMDB0005367	-0.00761933	0.0248457	-0.056316	0.0410773	0.759097	1
4-acetamidobutanoate/4-Acetamidobutanoic acid	Organic acids and derivatives	HMDB0003681	-0.0187532	0.0250257	-0.0678026	0.0302962	0.45364	1
MDA		HMDB0006112	0.0423479	0.0625637	-0.0802747	0.16497	0.498485	1
C30:1 PC/PC(30:1)	Phosphatidylcholines	HMDB0007870	-0.00429447	0.024676	-0.0526586	0.0440696	0.861839	1
1-methylnicotinamide/1-Methyl nicotinamide	Pyridines and derivatives	HMDB0000699	-0.0130831	0.024271	-0.0606533	0.0344871	0.589857	1
preliminary_ID_androsterone glucuronide (isomer)/androsterone glucuronide		HMDB0002829	-0.0286382	0.115487	-0.254988	0.197711	0.804151	1
C20:4 CE/CE(20:4)	Cholesteryl esters	HMDB0006726	-0.0120548	0.0249667	-0.0609886	0.036879	0.629212	1
sebacate	Fatty Acyls	HMDB0000792	-0.00564579	0.0848823	-0.172012	0.160721	0.946969	1
C38:2 PE/PE(38:2)	Phosphatidylethanolamines	HMDB0008942	-0.00199326	0.0250841	-0.0511572	0.0471707	0.936664	1
C36:4 PE plasmalogen/PE(P-36:3)/PE(O-36:4)	PE plasmalogens	HMDB0011442	0.0213204	0.0265997	-0.0308141	0.0734549	0.422827	1
C20:3 CE/CE(20:3)	Cholesteryl esters	HMDB0006736	-0.0027152	0.0252277	-0.0521606	0.0467302	0.914291	1
N-oleoylethanolamine		HMDB0002088	-0.0723783	0.0608142	-0.191572	0.0468154	0.233986	1
C14:2 carnitine/CAR(14:2)	Carnitines	HMDB0013331	-0.0118963	0.023388	-0.057736	0.0339435	0.611	1
C36:3 PE/PE(36:3)	Phosphatidylethanolamines	HMDB0009060	0.00825751	0.0246522	-0.0400599	0.0565749	0.737655	1
N4-acetylcytidine/N4-Acetylcytidine	Nucleosides, nucleotides, and analogues	HMDB0005923	-0.0173712	0.0259812	-0.0682934	0.033551	0.503746	1
C48:1 TAG/TG(48:1)	Triglycerides	HMDB0005359	-0.0295912	0.024992	-0.0785747	0.0193922	0.236402	1
Cholic acid/cholate		HMDB0000619	0.0806523	0.073364	-0.0631384	0.224443	0.271617	1
aspartate		HMDB0000191	0.0409358	0.0641846	-0.0848636	0.166735	0.523615	1
phenylalanine/Phenylalanine	Organic acids and derivatives	HMDB0000159	-0.062432	0.0242948	-0.110049	-0.0148151	0.0101766	1
C3 carnitine/CAR(3:0)	Carnitines	HMDB0000824	-0.0194393	0.024182	-0.0668352	0.0279565	0.421469	1
C55:3 TAG/TG(55:3)	Triglycerides	HMDB0042466	-0.0199983	0.0283265	-0.0755173	0.0355207	0.480193	1
phenylacetylglutamine/alpha-N-Phenylacetylglutamine	Organic acids and derivatives	HMDB0006344	-0.0110559	0.0262043	-0.0624154	0.0403035	0.673088	1
guanidoacetic acid/guanidinoacetic acid/Guanidoacetic acid	Carboxylic acids and derivatives	HMDB0000128	0.00938087	0.0262768	-0.0421207	0.0608825	0.72109	1
preliminary_ID_Undecanedioic acid (isomer)/undecanedionate		HMDB0000888	0.0238944	0.128353	-0.227673	0.275462	0.852318	1
cotinine/Cotinine	Organoheterocyclic compounds	HMDB0001046	-0.00254378	0.0277369	-0.056907	0.0518195	0.926927	1
C20:1 LPE/LPE(20:1)	Lysophosphatidylethanolamines	HMDB0011512	0.0218476	0.0300579	-0.0370647	0.0807599	0.467317	1
C36:4 PC plasmalogen	Phosphatidylcholine plasmalogens	HMDB0011310	0.0342889	0.028853	-0.022262	0.0908398	0.234676	1
C36:5 PC plasmalogen-A/C36:5 PC plasmalogen	Phosphatidylcholine plasmalogens	HMDB0011221	0.0168095	0.0309407	-0.043833	0.0774521	0.586935	1
C36:2 PE/PE(36:2)	Phosphatidylethanolamines	HMDB0008994	-0.00402942	0.0246917	-0.0524242	0.0443653	0.870369	1
threonine	Organic acids and derivatives	HMDB0000167	-0.0290916	0.0254385	-0.0789501	0.020767	0.252788	1
Taurocholic acid/taurocholate	Steroids and steroid derivatives	HMDB0000036	0.0343545	0.0697488	-0.102351	0.17106	0.622333	1
N2.N2-dimethylguanosine/N2,N2-dimethylguanosine/N2,N2-Dimethylguanosine	Nucleosides, nucleotides, and analogues	HMDB0004824	-0.0182644	0.0257108	-0.0686566	0.0321277	0.477468	1
C4-OH carnitine/CAR(4:0(OH))	Carnitines	HMDB0013127	-0.011944	0.0239672	-0.0589189	0.035031	0.618241	1
C36:3 PC/PC(36:3)		HMDB0008105	-0.00338723	0.0250619	-0.0525076	0.0457332	0.89249	1
quinolinate		HMDB0000232	0.0585061	0.0425537	-0.0248977	0.14191	0.16917	1
C20:4 LPE/LPE(20:4)	Lysophosphatidylethanolamines	HMDB0011517	-0.0158763	0.025071	-0.0650145	0.033262	0.526569	1
N-acetylornithine/N-Acetylornithine	Organic acids and derivatives	HMDB0003357	-0.0100537	0.0254233	-0.0598823	0.039775	0.69251	1
C52:7 TAG/TG(52:7)	Triglycerides	HMDB0010517	-0.0345146	0.024428	-0.0823926	0.0133634	0.157682	1
C18:3 CE/CE(18:3)	Cholesteryl esters	HMDB0010370	0.0212571	0.0293433	-0.0362548	0.0787689	0.468804	1
tryptophan/Tryptophan	Organoheterocyclic compounds	HMDB0000929	-0.0154114	0.0245211	-0.0634718	0.0326491	0.52968	1
aminoisobutyric acid/GABA/2-aminoisobutyric acid/Aminoisobutyric acid	Organic acids and derivatives	HMDB0001906	-0.00111798	0.0240202	-0.0481966	0.0459607	0.962877	1
cortisol/Cortisol	Steroids and steroid derivatives	HMDB0000063	-0.0147082	0.0250626	-0.06383	0.0344136	0.557298	1
N6-methyllysine/N(6)-Methyllysine		HMDB0002038	-0.0358225	0.0652234	-0.163658	0.092013	0.582849	1
Salicylic acid/salicylate		HMDB0001895	0.131004	0.0972741	-0.05965	0.321658	0.178061	1
C20:0 SM/SM(d18:1/20:0)	Sphingomyelins	HMDB0012102	-0.0146686	0.0247584	-0.0631941	0.033857	0.553537	1
C46:0 TAG/TG(46:0)	Triglycerides	HMDB0010411	-0.00867609	0.0248488	-0.0573788	0.0400266	0.726972	1
2-aminooctanoate/2-aminooctanoic acid/2-Aminooctanoic acid	Organic acids and derivatives	HMDB0000991	-0.012214	0.0256123	-0.0624132	0.0379852	0.633447	1
5-hydroxymethyl-4-methyluracil/5-hydroxymethy-4-methyluracil		HMDB0000544	-0.0430116	0.0327355	-0.107172	0.0211488	0.188876	1
5-dodecenoate	Fatty Acyls	HMDB0000529	0.235882	0.0631447	0.112121	0.359643	0.000187282	0.0243467
C34:1 PC plasmalogen-B/C34:1 PC plasmalogen/PC(P-34:0)/PC(O-34:1)_B	PC plasmalogens	HMDB0011239	0.00412316	0.0304211	-0.0555011	0.0637474	0.892188	1
C20:0 LPE_A		HMDB0011481	0.0332026	0.0543893	-0.0733985	0.139804	0.541556	1
C56:7 TAG/TG(56:7)	Triglycerides	HMDB0005462	-0.0194111	0.0245442	-0.0675169	0.0286946	0.429023	1
C14:0 SM/SM(d18:1/14:0)	Sphingomyelins	HMDB0012097	-0.00809094	0.0280794	-0.0631255	0.0469436	0.773236	1
C50:5 TAG/TG(50:5)	Triglycerides	HMDB0010471	-0.0418843	0.0247576	-0.0904083	0.00663965	0.0906885	1
N-alpha-acetylarginine/N-alpha-acetyarginine/N-Acetylarginine/N-alpha-acetyl-L-arginine	Organic acids and derivatives	HMDB0004620	0.0102054	0.0257294	-0.0402233	0.0606341	0.691631	1
C58:10 TAG/TG(58:10)	Triglycerides	HMDB0005476	0.0269224	0.0310409	-0.0339167	0.0877615	0.385767	1
C14:1 carnitine/CAR(14:1)	Carnitines	HMDB0002014	-0.003899	0.0234892	-0.049937	0.042139	0.868164	1
eicosenoate	Fatty Acyls	HMDB0002231	0.0859878	0.0649535	-0.0413187	0.213294	0.185557	1
C34:1 DAG/DG(34:1)	Diglycerides	HMDB0007102	-0.070141	0.0248536	-0.118853	-0.0214288	0.00477006	0.620108
C18:3 LPE/LPE(18:3)	Lysophosphatidylethanolamines	HMDB0011478	0.0242218	0.0294895	-0.0335766	0.0820202	0.411435	1
C18:3 LPC	Lysophosphatidylcholines	HMDB0010387	-0.0203131	0.0380036	-0.0947988	0.0541725	0.592991	1
acetyl-galactosamine/N-acetylgalactosamine		HMDB0000853	-0.00567479	0.0389379	-0.0819917	0.0706421	0.884127	1
C34:2 PC/PC(34:2)	Phosphatidylcholines	HMDB0007973	0.0172964	0.0283008	-0.0381722	0.072765	0.541092	1
C42:0 TAG/TG(42:0)	Triglycerides	HMDB0072780	0.000288797	0.0553853	-0.108264	0.108842	0.99584	1
C14:1 MAG		HMDB0011562	0.0694525	0.117176	-0.160208	0.299113	0.553368	1
C36:2 PC plasmalogen/PC(P-36:1)/PC(O-36:2)	PC plasmalogens	HMDB0011243	0.030949	0.0250381	-0.0181248	0.0800228	0.21643	1
Glycocholic acid/glycocholate	Steroids and steroid derivatives	HMDB0000138	0.000486466	0.0705978	-0.137883	0.138856	0.994502	1
uracil		HMDB0000300	-0.0184876	0.0414181	-0.0996655	0.0626903	0.655334	1
C44:0 TAG/TG(44:0)	Triglycerides	HMDB0042063	-0.0100853	0.0248172	-0.0587262	0.0385556	0.684461	1
C38:6 PS	Phosphatidylserines	HMDB0012362	0.0576251	0.0503983	-0.0411537	0.156404	0.252875	1
C49:2 TAG/TG(49:2)	Triglycerides	HMDB0011706	-0.0262935	0.0262367	-0.0777165	0.0251295	0.316264	1
carnitine/Carnitine	Carnitines	HMDB0000062	-0.0071786	0.0243993	-0.0550003	0.0406431	0.768595	1
C34:5 PC plasmalogen/PC(P-34:4)/PC(O-34:5)	PC plasmalogens	HMDB0011214	-0.0384245	0.025195	-0.0878057	0.0109567	0.127237	1
Chenodeoxycholic acid/chenodeoxycholate	Steroids and steroid derivatives	HMDB0000518	0.0815822	0.0724476	-0.0604124	0.223577	0.260129	1
urate/uric acid/Uric acid	Imidazopyrimidines	HMDB0000289	-0.0305508	0.0254924	-0.080515	0.0194134	0.23075	1
erythronate/threonate		HMDB0000613	-0.0775509	0.062592	-0.200229	0.0451271	0.215349	1
C20:5 CE/CE(20:5)	Cholesteryl esters	HMDB0006731	0.0157852	0.0247875	-0.0327973	0.0643677	0.52424	1
C52:3 TAG/TG(52:3)	Triglycerides	HMDB0005384	-0.0256886	0.0266085	-0.0778403	0.0264631	0.33433	1
C36:4 DAG/DG(36:4)	Diglycerides	HMDB0007248	-0.0625046	0.0249886	-0.111481	-0.0135279	0.0123729	1
creatinine/Creatinine	Carboxylic acids and derivatives	HMDB0000562	-0.0352766	0.0249772	-0.084231	0.0136779	0.157847	1
beta-alanine	Carboxylic acids and derivatives	HMDB0000056	-0.0430418	0.0428315	-0.12699	0.0409065	0.314941	1
1,7-dimethyluric acid/1,7-Dimethyluric acid	Organoheterocyclic compounds	HMDB0011103	0.0497824	0.0260985	-0.00136973	0.100934	0.0564583	1
C40:9 PC/PC(40:9)	Phosphatidylcholines	HMDB0008731	0.00127116	0.0242807	-0.0463181	0.0488604	0.958248	1
glutamine/Glutamine	Organic acids and derivatives	HMDB0000641	-0.0315354	0.0245582	-0.0796686	0.0165978	0.199104	1
C24:1 Ceramide (d18:1)/C24:1 Ceramide (d18:1)-B/Cer(d18:1/24:1)	Ceramides	HMDB0004953	-0.00976069	0.0245678	-0.0579128	0.0383914	0.69115	1
C56:10 TAG/TG(56:10)	Triglycerides	HMDB0010513	-0.000751268	0.0277856	-0.05521	0.0537075	0.978429	1
C51:2 TAG/TG(51:2)	Triglycerides	HMDB0005362	-0.00936835	0.0276261	-0.0635145	0.0447779	0.734525	1
C22:4 CE	Cholesteryl esters	HMDB0006729	-0.0432008	0.0547746	-0.150557	0.0641555	0.430287	1
C36:5 PE plasmalogen/PE(P-36:4)/PE(O-36:5)	PE plasmalogens	HMDB0011410	-0.0580518	0.0249313	-0.106916	-0.00918736	0.0198871	1
homoarginine/Homoarginine	Organic acids and derivatives	HMDB0000670	-0.0108226	0.0288702	-0.0674072	0.045762	0.707757	1
GABA/gamma-Aminobutyric acid	Organic acids and derivatives	HMDB0000112	-0.0259477	0.0282849	-0.081385	0.0294897	0.358949	1
C52:2 TAG/TG(52:2)	Triglycerides	HMDB0005369	-0.0118105	0.0249793	-0.0607689	0.037148	0.636348	1
C56:5 TAG/TG(56:5)	Triglycerides	HMDB0005406	-0.0286094	0.0248573	-0.0773288	0.0201101	0.249755	1
C18:1 SM/C18:2 SM/SM(d18:1/18:1)	Sphingomyelins	HMDB0012101	-0.0296965	0.0281791	-0.0849264	0.0255335	0.291952	1
C20:3 LPC/LPC(20:3)		HMDB0010393	-0.0220067	0.0416934	-0.103724	0.0597108	0.597622	1
C38:5 PE plasmalogen/PE(P-38:4)/PE(O-38:5)	PE plasmalogens	HMDB0011386	-0.0348876	0.0250704	-0.0840247	0.0142495	0.164048	1
7-methylxanthine/7-Methylxanthine	Organoheterocyclic compounds	HMDB0001991	-0.0111942	0.0272457	-0.0645949	0.0422065	0.681175	1
C12 carnitine/CAR(12:0)	Carnitines	HMDB0002250	-0.00985168	0.0235424	-0.055994	0.0362907	0.675607	1
asparagine/Asparagine	Organic acids and derivatives	HMDB0000168	-0.00549277	0.0244097	-0.0533349	0.0423493	0.82196	1
DMGV		HMDB0240212	-0.0311587	0.0406014	-0.110736	0.0484186	0.442826	1
C36:3 DAG/DG(36:3)	Diglycerides	HMDB0007219	-0.0459388	0.0249133	-0.0947679	0.00289043	0.0651912	1
C48:2 TAG/TG(48:2)	Triglycerides	HMDB0005376	-0.0223801	0.0248812	-0.0711463	0.0263862	0.368398	1
suberate		HMDB0000893	0.00212989	0.0509974	-0.0978231	0.102083	0.966686	1
C47:2 TAG/TG(47:2)	Triglycerides	HMDB0042076	-0.0254726	0.0261515	-0.0767286	0.0257834	0.330036	1
C32:2 PC/PC(32:2)	Phosphatidylcholines	HMDB0007874	-0.00472642	0.0247511	-0.0532377	0.0437848	0.848559	1
hydroxycotinine/trans-3-Hydroxycotinine	Organoheterocyclic compounds	HMDB0001390	-0.0211136	0.029174	-0.0782936	0.0360665	0.469243	1
thyroxine/Thyroxine	Carboxylic acids and derivatives	HMDB0000248	0.0022784	0.0251914	-0.0470959	0.0516527	0.927935	1
campesterol		HMDB0002869	-0.0335137	0.0285705	-0.0895108	0.0224834	0.240788	1
C52:4 TAG/TG(52:4)	Triglycerides	HMDB0005363	-0.0247449	0.0251243	-0.0739875	0.0244978	0.324674	1
butyrobetaine		HMDB0001161	0.174894	0.0657905	0.0459471	0.303841	0.00785248	1
C34:4 PC/PC(34:4)	Phosphatidylcholines	HMDB0007883	-0.0229394	0.0248066	-0.0715595	0.0256807	0.355108	1
Acisoga/acisoga		HMDB0061384	-0.103583	0.0755615	-0.25168	0.0445152	0.170425	1
C16:0 LPE/LPE(16:0)	Lysophosphatidylethanolamines	HMDB0011503	0.0148535	0.0282554	-0.040526	0.0702331	0.599105	1
Taurohyodeoxycholic acid/tauroursodeoxycholic acid/taurohyodeoxycholate/tauroursodeoxycholate		HMDB0000874	-0.0303635	0.0729112	-0.173267	0.11254	0.677085	1
C54:8 TAG/TG(54:8)	Triglycerides	HMDB0010518	-0.0300121	0.0243425	-0.0777224	0.0176983	0.217609	1
Linoleic acid/linoleate		HMDB0000673	0.0122022	0.0697101	-0.124427	0.148831	0.861046	1
C34:0 PE/PE(34:0)	Phosphatidylethanolamines	HMDB0008925	-0.0136378	0.0250093	-0.0626552	0.0353795	0.58554	1
C52:6 TAG/TG(52:6)	Triglycerides	HMDB0005436	-0.0477792	0.0261896	-0.0991098	0.00355137	0.0680974	1
C58:11 TAG/TG(58:11)	Triglycerides	HMDB0010531	0.00523804	0.0241767	-0.0421474	0.0526235	0.828476	1
N1,N12-diacetylspermine/diacetylspermine/N1,N12-Diacetylspermine	Organic acids and derivatives	HMDB0002172	-0.00608101	0.0351044	-0.0748843	0.0627223	0.862473	1
C45:1 TAG/TG(45:1)	Triglycerides	HMDB0042099	-0.013938	0.0261383	-0.0651682	0.0372922	0.593868	1
C34:1 PC/PC(34:1)	Phosphatidylcholines	HMDB0007972	0.0340965	0.0247831	-0.0144775	0.0826704	0.168884	1
C38:4 PE/PE(38:4)	Phosphatidylethanolamines	HMDB0009003	-0.0361018	0.0249659	-0.0850341	0.0128304	0.148164	1
C38:7 PE plasmalogen/PE(P-38:6)/PE(O-38:7)	PE plasmalogens	HMDB0011420	-0.0125521	0.0244887	-0.0605491	0.0354448	0.608253	1
palmitoylethanolamide/palmitoyl-EA/palmithoylethanolamide		HMDB0002100	-0.0468152	0.028813	-0.103288	0.00965715	0.104206	1
Deoxycholic acid/deoxycholate	Steroids and steroid derivatives	HMDB0000626	0.0629904	0.0734535	-0.0809757	0.206957	0.391138	1
C48:3 TAG/TG(48:3)	Triglycerides	HMDB0005432	-0.029008	0.0247876	-0.0775908	0.0195748	0.241896	1
C40:7 PE plasmalogen/PE(P-40:6)/PE(O-40:7)	PE plasmalogens	HMDB0011394	-0.00871097	0.024739	-0.0571986	0.0397767	0.724752	1
caffeine/Caffeine	Imidazopyrimidines	HMDB0001847	0.0703196	0.0254932	0.0203539	0.120285	0.00580901	0.755171
C18:2 CE/CE(18:2)	Cholesteryl esters	HMDB0000610	0.0276237	0.0267978	-0.0248991	0.0801465	0.302626	1
hydroxyproline/Hydroxyproline	Carboxylic acids and derivatives	HMDB0000725	-0.0108812	0.0242345	-0.0583799	0.0366175	0.653433	1
trigonelline/Trigonelline	Alkaloids and derivatives	HMDB0000875	0.0721906	0.0257209	0.0217786	0.122603	0.0050053	0.650688
C18:1 CE/CE(18:1)	Cholesteryl esters	HMDB0000918	0.0601166	0.0286101	0.0040418	0.116191	0.0356203	1
C47:1 TAG/TG(47:1)	Triglycerides	HMDB0042100	-0.0172028	0.0262058	-0.0685652	0.0341596	0.511534	1
C32:0 PE/PE(32:0)	Phosphatidylethanolamines	HMDB0008923	-0.0277362	0.0284589	-0.0835145	0.0280422	0.329756	1
1-methylguanine		HMDB0003282	-0.00975018	0.0280335	-0.0646948	0.0451944	0.727987	1
C48:5 TAG/TG(48:5)	Triglycerides	HMDB0042789	-0.0153777	0.0557467	-0.124639	0.0938838	0.782664	1
C24:0 LPC/LPC(24:0)		HMDB0010405	0.00838474	0.0584834	-0.106241	0.12301	0.885998	1
tyrosine/Tyrosine	Carboxylic acids and derivatives	HMDB0000158	-0.0275692	0.0244496	-0.0754896	0.0203511	0.259491	1
C46:4 TAG/TG(46:4)	Triglycerides	HMDB0042548	-0.009155	0.0556114	-0.118151	0.0998414	0.86924	1
C34:3 PC/PC(34:3)		HMDB0008006	0.016911	0.0269654	-0.0359402	0.0697621	0.530569	1
C53:3 TAG/TG(53:3)	Triglycerides	HMDB0043058	-0.00987579	0.0290945	-0.0668999	0.0471483	0.734279	1
ADMA/SDMA/Dimethylarginine	Organic acids and derivatives	HMDB0001539	-0.0291994	0.0281719	-0.0844154	0.0260166	0.299982	1
C36:3 PC plasmalogen-A/C36:3 PC plasmalogen/C36:3 PC plasmalogen-B/PC(P-36:2)/PC(O-36:3)	PC plasmalogens	HMDB0011244	0.038992	0.0252025	-0.010404	0.0883881	0.121828	1
cerulenin		HMDB0015168	-0.0597372	0.0367893	-0.131843	0.0123686	0.104426	1
C45:2 TAG/TG(45:2)	Triglycerides	HMDB0043170	-0.014919	0.0261299	-0.0661326	0.0362947	0.568031	1
C5 carnitine/CAR(5:0)	Carnitines	HMDB0000688	-0.0241067	0.0244018	-0.0719333	0.02372	0.323199	1
nervonic acid/nervonate	Fatty Acyls	HMDB0002368	-0.164337	0.0664931	-0.294661	-0.0340133	0.0134549	1
C34:2 PC plasmalogen/PC(P-34:1)/PC(O-34:2)	PC plasmalogens	HMDB0011210	0.0550543	0.0252435	0.00557796	0.104531	0.0291886	1
cytosine/cytosine_isomer/Cytosine	Diazines	HMDB0000630	-8.47443e-05	0.0244543	-0.0480143	0.0478449	0.997235	1
Erucic acid/13-docosenoate	Fatty Acyls	HMDB0002068	0.0444891	0.0690364	-0.0908198	0.179798	0.519297	1
C12:1 carnitine/CAR(12:1)	Carnitines	HMDB0013326	-0.0129613	0.0233838	-0.0587926	0.0328701	0.579384	1
C44:1 TAG/TG(44:1)	Triglycerides	HMDB0042301	0.00342105	0.0558664	-0.106075	0.112917	0.951171	1
C5:1 carnitine	Carnitines	HMDB0002366	-0.0104433	0.0254088	-0.0602438	0.0393571	0.681064	1
3-methylxanthine_pending_conf/3-methylxanthine/3-Methylxanthine	Organoheterocyclic compounds	HMDB0001886	0.0164873	0.0266509	-0.0357474	0.068722	0.536154	1
C34:2 PE/PE(34:2)	Phosphatidylethanolamines	HMDB0008928	0.0051788	0.0248813	-0.0435876	0.0539452	0.835119	1
C14 carnitine/CAR(14:0)	Carnitines	HMDB0005066	-0.0194176	0.024145	-0.0667409	0.0279056	0.421276	1
13-HODE	Fatty Acyls	HMDB0004667	-0.0156316	0.0826489	-0.17762	0.146357	0.849989	1
N-acetyltryptophan/N-Acetyl-D-tryptophan	Organic acids and derivatives	HMDB0013713	-0.000502665	0.0253956	-0.0502772	0.0492718	0.984208	1
C22:0 LPE/LPE(22:0)	Lysophosphatidylethanolamines	HMDB0011520	-0.0136877	0.0278351	-0.0682435	0.0408682	0.622902	1
Eicosapentaenoic acid/eicosapentaenoate	Fatty Acyls	HMDB0001999	-0.0160202	0.0694494	-0.152138	0.120098	0.817567	1
Hydrocinnamic acid/hydrocinnamate		HMDB0000764	-0.0805123	0.0914068	-0.259666	0.0986417	0.378419	1
C51:3 TAG/TG(51:3)	Triglycerides	HMDB0011701	-0.0209146	0.0269344	-0.0737051	0.0318759	0.437453	1
C50:6 TAG/TG(50:6)	Triglycerides	HMDB0010497	-0.0374207	0.0246508	-0.0857354	0.0108939	0.129006	1
C34:0 DAG/DG(34:0)	Diglycerides	HMDB0007100	-0.0316949	0.0266485	-0.0839251	0.0205353	0.234295	1
C18:0 SM/SM(d18:1/18:0)	Sphingomyelins	HMDB0001348	-0.0290377	0.0249578	-0.0779541	0.0198787	0.244638	1
lysine/Lysine	Carboxylic acids and derivatives	HMDB0000182	-0.0558018	0.0248398	-0.104487	-0.00711673	0.024674	1
C46:3 TAG/TG(46:3)	Triglycerides	HMDB0042751	-0.00425308	0.0557811	-0.113582	0.105076	0.939223	1
C46:1 TAG/TG(46:1)	Triglycerides	HMDB0010412	-0.0173104	0.0248736	-0.0660618	0.031441	0.48647	1
C16:1 LPC plasmalogen/LPC(P-16:0)/LPC(O-16:1)	LPC plasmalogens	HMDB0010407	-0.0202137	0.0301341	-0.0792753	0.038848	0.502353	1
Adrenic acid/adrenate		HMDB0002226	0.015727	0.0677372	-0.117036	0.148489	0.816401	1
allantoin/Allantoin	Azoles	HMDB0000462	-0.0395368	0.0234762	-0.0855492	0.0064757	0.092158	1
C36:1 PE plasmalogen/PE(P-36:0)/PE(O-36:1)	PE plasmalogens	HMDB0009016	0.0387511	0.0274889	-0.0151262	0.0926284	0.158629	1
C51:0 TAG/TG(51:0)	Triglycerides	HMDB0031106	-0.0185652	0.0266159	-0.0707313	0.0336009	0.485475	1
pantothenic acid/pantothenate/Pantothenic acid	Carboxylic acids and derivatives	HMDB0000210	-0.0118197	0.02611	-0.0629943	0.0393549	0.650774	1
2-hydroxy-3-methylbutyrate/hydroxyisovalerate		HMDB0000407	-0.00947362	0.061855	-0.130707	0.11176	0.878273	1
8.11.14-Eicosatrienoic acid/eicosatrienoate	Fatty Acyls	HMDB0002925	0.0198469	0.068344	-0.114105	0.153799	0.771513	1
C38:6 PE plasmalogen/PE(P-38:5)/PE(O-38:6)	PE plasmalogens	HMDB0011387	-0.035701	0.0249868	-0.0846742	0.0132723	0.153064	1
C46:2 TAG/TG(46:2)	Triglycerides	HMDB0010419	-0.0238267	0.0247776	-0.07239	0.0247366	0.33624	1
C56:6 TAG/TG(56:6)	Triglycerides	HMDB0005456	-0.0231011	0.0247933	-0.0716951	0.0254929	0.351467	1
C44:2 TAG/TG(44:2)	Triglycerides	HMDB0042279	0.00407709	0.0556588	-0.105012	0.113166	0.941606	1
kynurenine		HMDB0000684	0.0512215	0.0427864	-0.0326383	0.135081	0.23125	1
C16:1 LPE/LPE(16:1)		HMDB0011504	-0.0132599	0.0866504	-0.183092	0.156572	0.878377	1
7-methylguanine/7-Methylguanine	Organoheterocyclic compounds	HMDB0000897	-0.00826895	0.0265106	-0.0602287	0.0436908	0.755108	1
C22:6 CE/CE(22:6)	Cholesteryl esters	HMDB0006733	0.00448402	0.0249248	-0.0443676	0.0533357	0.857229	1
C16:0 SM/SM(d18:1/16:0)	Sphingomyelins	HMDB0010169	-0.0126323	0.0250242	-0.0616788	0.0364142	0.613697	1
C34:1 PC plasmalogen/C34:1 PC plasmalogen-A/PC(P-34:0)/PC(O-34:1)_A	PC plasmalogens	HMDB0011208	0.0154785	0.0253981	-0.0343008	0.0652578	0.542235	1
C16:1 LPC/LPC(16:1)	Lysophosphatidylcholines	HMDB0010383	-0.00259761	0.0285025	-0.0584614	0.0532662	0.927384	1
C14:0 CE/CE(14:0)	Cholesteryl esters	HMDB0006725	0.0403772	0.0286542	-0.0157839	0.0965384	0.158799	1
C20:1 LPC/LPC(20:1)		HMDB0010391	0.0114996	0.0562259	-0.098701	0.1217	0.837943	1
C2 carnitine/CAR(2:0)	Carnitines	HMDB0000201	-0.000437959	0.0240762	-0.0476265	0.0467506	0.985487	1
trimethylamine-N-oxide/Trimethylamine N-oxide	Organonitrogen compounds	HMDB0000925	-0.0333333	0.0239967	-0.0803659	0.0136993	0.164808	1
C48:4 TAG/TG(48:4)	Triglycerides	HMDB0042811	-0.00648303	0.0557695	-0.115789	0.102823	0.907457	1
alpha-glutamyllysine/L-alpha-glutamyl-L-Lysine/L-alpha-glutamyl-L-lysine		HMDB0004207	0.0151803	0.0551489	-0.0929095	0.12327	0.783116	1
10-nonadecenoate		HMDB0013622	0.00123351	0.0885572	-0.172335	0.174802	0.988887	1
C22:1 SM	Sphingomyelins	HMDB0012104	0.0125106	0.0311808	-0.0486027	0.0736239	0.688253	1
C22:6 LPE/LPE(22:6)	Lysophosphatidylethanolamines	HMDB0011526	0.00177253	0.0245678	-0.0463795	0.0499245	0.942484	1
C38:6 PC/PC(38:6)	Phosphatidylcholines	HMDB0007991	0.00359661	0.0243072	-0.0440446	0.0512378	0.882371	1
2-hydroxy-3-methylpentanoate/hydroxyisocaproate		HMDB0000317	0.00450616	0.0618037	-0.116627	0.125639	0.941877	1
homoserine		HMDB0000719	0.0755274	0.0673997	-0.0565735	0.207628	0.262462	1
3-hydroxymethylglutarate/anhydroDglucose		HMDB0000355	-0.0510784	0.066269	-0.180963	0.0788064	0.440841	1
mesaconate		HMDB0000749	-0.0349699	0.0702349	-0.172628	0.102688	0.618555	1
glycocholate		HMDB0001396	0.0564299	0.067235	-0.0753483	0.188208	0.401305	1
C18:1 LPC plasmalogen/C18:1 LPC plasmalogen_B/C18:1 LPC plasmalogen A/LPC(P-18:0)/LPC(O-18:1)		HMDB0013122	-0.135259	0.0686062	-0.269725	-0.000793367	0.0486635	1
C18:0 MAG/MG(18:0)		HMDB0011131	-0.0221162	0.0531313	-0.126252	0.0820191	0.677222	1
C18 carnitine/CAR(18:0)	Carnitines	HMDB0000848	0.0158148	0.0490268	-0.080276	0.111906	0.747017	1
C16:1 MAG/MG(16:1)		HMDB0011565	0.00535714	0.0529965	-0.0985141	0.109228	0.919483	1
C16 carnitine/CAR(16:0)	Carnitines	HMDB0000222	-0.0145372	0.0493286	-0.111219	0.0821451	0.768223	1
C36:0 DAG/DG(36:0)	Diglycerides	HMDB0007158	0.0346406	0.0524401	-0.0681402	0.137421	0.508886	1
C38:4 DAG/DG(38:4)	Diglycerides	HMDB0007170	0.0360176	0.0528459	-0.0675583	0.139594	0.495517	1
C36:1 PC plasmalogen/PC(P-36:0)/PC(O-36:1)		HMDB0011241	-0.0174736	0.0525856	-0.120539	0.0855923	0.739671	1
C34:0 PC/PC(34:0)		HMDB0007970	-0.0382328	0.0516635	-0.139491	0.0630258	0.459279	1
C3-DC-CH3 carnitine		HMDB0013133	-0.0533105	0.0558999	-0.162872	0.0562512	0.340246	1
C18:1 carnitine/CAR(18:1)	Carnitines	HMDB0005065	-0.0469722	0.0489798	-0.142971	0.0490264	0.337553	1
hypotaurine/Hypotaurine		HMDB0000965	-0.040078	0.0651671	-0.167803	0.0876472	0.538552	1
C22:0 SM/SM(d18:1/22:0)	Sphingomyelins	HMDB0012103	0.00472045	0.052465	-0.0981091	0.10755	0.928308	1
arginine/Arginine		HMDB0000517	0.0776931	0.0487561	-0.0178671	0.173253	0.111047	1
C40:7 PC plasmalogen/PC(P-40:6)/PC(O-40:7)		HMDB0011294	-0.0457833	0.0527871	-0.149244	0.0576775	0.385767	1
sphinganine/Sphinganine		HMDB0000269	0.0396946	0.0618915	-0.0816106	0.161	0.521291	1
C18:2 carnitine/CAR(18:2)	Carnitines	HMDB0006469	-0.0827282	0.0497655	-0.180267	0.0148104	0.0964407	1
1-methyladenosine/1-Methyladenosine		HMDB0003331	0.0664835	0.0478815	-0.0273625	0.16033	0.164985	1
C38:6 PC plasmalogen/PC(P-38:5)/PC(O-38:6)		HMDB0011319	-0.0420387	0.0579535	-0.155625	0.0715481	0.468215	1
C36:0 PC/PC(36:0)		HMDB0008036	-0.0496778	0.0520322	-0.151659	0.0523036	0.339704	1

## Sheet: rs4926244
Metabolite name	Metabolite class	HMDB ID	effect estimates	standard error	95%CI lower bound	95%CI upper bound	raw p value	NEF-adjusted p-value
hydroxyproline/Hydroxyproline	Carboxylic acids and derivatives	HMDB0000725	-0.0660929	0.0216846	-0.108594	-0.0235919	0.00230431	0.29956
C3 carnitine/CAR(3:0)	Carnitines	HMDB0000824	-0.0107388	0.0216625	-0.0531966	0.0317189	0.620082	1
C18:3 LPE/LPE(18:3)	Lysophosphatidylethanolamines	HMDB0011478	-0.0499316	0.0260926	-0.101072	0.0012089	0.0556671	1
N-carbamoyl-beta-alanine/Ureidopropionic acid	Organic acids and derivatives	HMDB0000026	0.00867189	0.0215795	-0.0336232	0.050967	0.687789	1
C5 carnitine/CAR(5:0)	Carnitines	HMDB0000688	-0.0316796	0.0217711	-0.0743503	0.010991	0.145636	1
methylimidazole acetic acid/methylimidazoleacetic acid/Methylimidazoleacetic acid	Organoheterocyclic compounds	HMDB0002820	-0.0236739	0.0283899	-0.0793171	0.0319694	0.404347	1
phenylacetylglutamine/alpha-N-Phenylacetylglutamine	Organic acids and derivatives	HMDB0006344	0.0136544	0.0235682	-0.0325383	0.0598472	0.562348	1
C18:0 LPE/LPE(18:0)_B	Lysophosphatidylethanolamines	HMDB0011130	-0.0241385	0.026739	-0.076546	0.028269	0.366661	1
indoxylsulfate		HMDB0000682	-0.00524087	0.0374024	-0.0785482	0.0680664	0.888564	1
coenzyme Q10		HMDB0001072	0.00445503	0.0298242	-0.0539993	0.0629094	0.881257	1
kynurenine		HMDB0000684	0.0778908	0.0376257	0.00414574	0.151636	0.0384385	1
4-hydroxyhippurate/3-hydroxyhippurate	Benzenoids	HMDB0013678	0.0340381	0.0248786	-0.0147231	0.0827993	0.171259	1
C22:5 LPC/LPC(22:5)	Lysophosphatidylcholines	HMDB0010403	-0.0229393	0.0261638	-0.0742194	0.0283409	0.38062	1
C18:1 LPE/LPE(18:1)	Lysophosphatidylethanolamines	HMDB0011506	-0.0498624	0.0217835	-0.0925572	-0.00716757	0.0220793	1
C4 carnitine/CAR(4:0)	Carnitines	HMDB0002013	-0.0140921	0.0217994	-0.0568181	0.028634	0.517993	1
quinolinate		HMDB0000232	0.0781419	0.0376035	0.00444034	0.151843	0.037705	1
2-methyl-4,5-benzoxazole/preliminary_ID_2-methyl-4,5-benzoxazole		HMDB0032390	-0.0219463	0.0315147	-0.083714	0.0398215	0.48619	1
acetaminophen/Acetaminophen	Phenols	HMDB0001859	-0.0433559	0.0237545	-0.0899139	0.00320207	0.067976	1
trimethylamine-N-oxide/Trimethylamine N-oxide	Organonitrogen compounds	HMDB0000925	0.0158742	0.0214971	-0.0262593	0.0580078	0.460249	1
Capric acid/caprate	Fatty Acyls	HMDB0000511	-0.134141	0.0547325	-0.241415	-0.0268671	0.0142521	1
Taurohyodeoxycholic acid/tauroursodeoxycholic acid/taurohyodeoxycholate/tauroursodeoxycholate		HMDB0000874	-0.0766766	0.0577223	-0.18981	0.0364571	0.184056	1
C36:2 PE plasmalogen/PE(P-36:1)/PE(O-36:2)	PE plasmalogens	HMDB0009082	-0.0642056	0.0224136	-0.108136	-0.0202756	0.00417569	0.54284
C16:1 LPC plasmalogen/LPC(P-16:0)/LPC(O-16:1)	LPC plasmalogens	HMDB0010407	-0.0436731	0.0267309	-0.0960647	0.00871849	0.102299	1
Taurocholic acid/taurocholate	Steroids and steroid derivatives	HMDB0000036	-0.0813988	0.0539144	-0.187069	0.0242715	0.1311	1
C20:1 LPE/LPE(20:1)	Lysophosphatidylethanolamines	HMDB0011512	-0.0728701	0.026655	-0.125113	-0.0206273	0.00626033	0.813843
C22:0 LPE/LPE(22:0)	Lysophosphatidylethanolamines	HMDB0011520	-0.0123965	0.024924	-0.0612467	0.0364537	0.618927	1
C22:5 CE/CE(22:5)	Cholesteryl esters	HMDB0010375	0.0345524	0.0236601	-0.0118205	0.0809254	0.144189	1
DMGV		HMDB0240212	-0.0175567	0.037878	-0.0917963	0.0566828	0.643001	1
C20:4 LPC/LPC(20:4)	Lysophosphatidylcholines	HMDB0010395	-0.0141982	0.0254667	-0.064112	0.0357157	0.577173	1
N-alpha-acetylarginine/N-alpha-acetyarginine/N-Acetylarginine/N-alpha-acetyl-L-arginine	Organic acids and derivatives	HMDB0004620	-0.0294558	0.0230253	-0.0745846	0.015673	0.200799	1
thiamine/Thiamine		HMDB0000235	-0.0257821	0.0213348	-0.0675976	0.0160334	0.226875	1
C34:2 PE plasmalogen/PE(P-34:1)/PE(O-34:2)	PE plasmalogens	HMDB0008952	-0.0635205	0.0223428	-0.107312	-0.0197295	0.00446905	0.580977
valine/Valine	Carboxylic acids and derivatives	HMDB0000883	-0.0139166	0.0218266	-0.056696	0.0288629	0.523737	1
Taurochenodeoxycholic acid/taurochenodeoxycholate	Steroids and steroid derivatives	HMDB0000951	-0.0734961	0.0552209	-0.181727	0.0347349	0.183206	1
C20:0 SM/SM(d18:1/20:0)	Sphingomyelins	HMDB0012102	0.00819077	0.0219703	-0.0348702	0.0512518	0.709289	1
urate/uric acid/Uric acid	Imidazopyrimidines	HMDB0000289	-0.0202338	0.0229066	-0.0651299	0.0246622	0.377064	1
13-HODE	Fatty Acyls	HMDB0004667	-0.0580497	0.0662694	-0.187935	0.071836	0.381049	1
C20:4 LPE/LPE(20:4)	Lysophosphatidylethanolamines	HMDB0011517	-0.0236039	0.0223853	-0.0674782	0.0202704	0.291682	1
piperine/Piperine	Alkaloids and derivatives	HMDB0029377	-0.0215156	0.0234355	-0.0674483	0.0244171	0.358577	1
Salicylic acid/salicylate		HMDB0001895	0.0426353	0.0731235	-0.100684	0.185955	0.559853	1
C52:4 TAG/TG(52:4)	Triglycerides	HMDB0005363	0.00673894	0.022423	-0.0372094	0.0506873	0.763768	1
creatinine/Creatinine	Carboxylic acids and derivatives	HMDB0000562	-0.0075545	0.0222197	-0.0511043	0.0359953	0.733863	1
N4-acetylcytidine/N4-Acetylcytidine	Nucleosides, nucleotides, and analogues	HMDB0005923	-0.00544941	0.0233714	-0.0512564	0.0403576	0.815632	1
preliminary_ID_Undecanedioic acid (isomer)/undecanedionate		HMDB0000888	0.0564158	0.0878421	-0.115752	0.228583	0.520717	1
C49:1 TAG	Triglycerides	HMDB0011705	-0.0473741	0.0258885	-0.0981145	0.00336635	0.0672603	1
N-acetylleucine		HMDB0011756	-0.00120083	0.0371007	-0.0739169	0.0715153	0.97418	1
tyrosine/Tyrosine	Carboxylic acids and derivatives	HMDB0000158	-0.0189303	0.0218036	-0.0616646	0.0238041	0.385276	1
citrulline/Citrulline	Organic acids and derivatives	HMDB0000904	-0.0271436	0.0213767	-0.0690411	0.014754	0.204166	1
C22:1 SM	Sphingomyelins	HMDB0012104	0.0453619	0.0271172	-0.00778683	0.0985107	0.0943648	1
Taurodeoxycholic acid/taurodeoxycholate	Steroids and steroid derivatives	HMDB0000896	-0.0639423	0.0541164	-0.170009	0.0421239	0.237377	1
8-HEPE/12-HEPE		HMDB0010202	0.00368816	0.0824245	-0.157861	0.165237	0.96431	1
1-methylnicotinamide/1-Methyl nicotinamide	Pyridines and derivatives	HMDB0000699	-0.012971	0.021648	-0.0554003	0.0294584	0.549055	1
C16:0 LPE/LPE(16:0)	Lysophosphatidylethanolamines	HMDB0011503	-0.00743118	0.0248488	-0.056134	0.0412716	0.764898	1
C36:4 DAG/DG(36:4)	Diglycerides	HMDB0007248	0.0096329	0.0222881	-0.0340511	0.0533169	0.665597	1
N-acetylspermidine/N1-acetylspermidine/N1-Acetylspermidine	Organic acids and derivatives	HMDB0001276	0.00350462	0.0235596	-0.0426714	0.0496806	0.881747	1
Hydrocinnamic acid/hydrocinnamate		HMDB0000764	0.036581	0.068838	-0.0983389	0.171501	0.595136	1
3-methylhistidine/methylhistidine/3-Methylhistidine	Organic acids and derivatives	HMDB0000479	-0.0274859	0.0264585	-0.0793436	0.0243717	0.298882	1
C46:4 TAG/TG(46:4)	Triglycerides	HMDB0042548	-0.0523125	0.0526995	-0.155602	0.0509767	0.320878	1
C36:4 PE plasmalogen/PE(P-36:3)/PE(O-36:4)	PE plasmalogens	HMDB0011442	-0.0509574	0.0236065	-0.0972253	-0.00468957	0.0308797	1
C46:3 TAG/TG(46:3)	Triglycerides	HMDB0042751	-0.0496249	0.0527923	-0.153096	0.0538461	0.347216	1
thyroxine/Thyroxine	Carboxylic acids and derivatives	HMDB0000248	-0.0298197	0.0224244	-0.0737707	0.0141312	0.183587	1
C14:1 MAG		HMDB0011562	-0.0583543	0.0874791	-0.22981	0.113102	0.50473	1
C36:3 PE plasmalogen/PE(P-36:2)/PE(O-36:3)	PE plasmalogens	HMDB0011441	-0.0553286	0.0224244	-0.0992796	-0.0113777	0.013612	1
C24:1 SM/C24:1 SM-A/SM(d18:1/24:1)	Sphingomyelins	HMDB0012107	0.0500386	0.0217982	0.00731493	0.0927622	0.0217022	1
C18:3 LPC	Lysophosphatidylcholines	HMDB0010387	0.0276582	0.0328561	-0.0367386	0.0920551	0.399901	1
preliminary_ID_Heptadecanoic acid (isomer)/heptadecanoate/preliminary_ID_Heptadecanoic acid	Fatty Acyls	HMDB0002259	-0.0147669	0.0525479	-0.117759	0.0882252	0.778697	1
C56:3 TAG/TG(56:3)	Triglycerides	HMDB0005410	-0.0151387	0.0220451	-0.0583463	0.0280689	0.492262	1
aminoisobutyric acid/GABA/2-aminoisobutyric acid/Aminoisobutyric acid	Organic acids and derivatives	HMDB0001906	0.0208395	0.0214656	-0.0212323	0.0629113	0.331631	1
C16:1 LPE/LPE(16:1)		HMDB0011504	-0.0490911	0.0763592	-0.198752	0.10057	0.520291	1
C34:3 DAG/DG(34:3)	Diglycerides	HMDB0007132	-0.00599685	0.022074	-0.049261	0.0372673	0.785875	1
C36:0 PE/PE(36:0)	Phosphatidylethanolamines	HMDB0008991	-0.020717	0.0249746	-0.0696663	0.0282324	0.40681	1
C56:2 TAG/TG(56:2)	Triglycerides	HMDB0005404	-0.0364723	0.0220619	-0.0797129	0.00676829	0.0982946	1
C5:1 carnitine	Carnitines	HMDB0002366	-0.00884731	0.0225513	-0.053047	0.0353524	0.694822	1
C34:2 DAG/DG(34:2)	Diglycerides	HMDB0007103	-0.00657299	0.022143	-0.0499724	0.0368264	0.766586	1
C38:2 PE/PE(38:2)	Phosphatidylethanolamines	HMDB0008942	-0.0138433	0.0223595	-0.0576672	0.0299805	0.535834	1
C18:1 LPC/LPC(18:1)	Lysophosphatidylcholines	HMDB0002815	-0.0363906	0.0254326	-0.0862377	0.0134564	0.152469	1
C36:4 PC-B/PC(36:4)_B	Phosphatidylcholines	HMDB0008138	0.0019818	0.0222045	-0.0415383	0.0455019	0.928882	1
C44:1 TAG/TG(44:1)	Triglycerides	HMDB0042301	-0.0375307	0.0527787	-0.140975	0.0659137	0.477026	1
C18:2 LPC/LPC(18:2)	Lysophosphatidylcholines	HMDB0010386	-0.0228517	0.0221635	-0.0662913	0.020588	0.302517	1
C36:3 DAG/DG(36:3)	Diglycerides	HMDB0007219	0.00489204	0.0222204	-0.0386591	0.0484432	0.825746	1
C34:5 PC plasmalogen/PC(P-34:4)/PC(O-34:5)	PC plasmalogens	HMDB0011214	-0.0279395	0.0224671	-0.0719743	0.0160953	0.213657	1
2-aminobutyrate		HMDB0000650	0.112926	0.05075	0.0134578	0.212394	0.0260716	1
C56:1 TAG/TG(56:1)	Triglycerides	HMDB0005396	-0.039589	0.0226734	-0.0840281	0.00485004	0.0808013	1
C54:2 TAG/TG(54:2)	Triglycerides	HMDB0005403	-0.0270303	0.0220876	-0.0703213	0.0162607	0.221038	1
homocitrulline/Homocitrulline	Organic acids and derivatives	HMDB0000679	-0.0084225	0.0289536	-0.0651705	0.0483255	0.77113	1
Pregnenolone sulfate/pregnenolone sulfate		HMDB0000774	-0.0109088	0.0519632	-0.112755	0.0909372	0.833719	1
4-pyridoxate	Organoheterocyclic compounds	HMDB0000017	0.042229	0.0373267	-0.0309301	0.115388	0.257915	1
C44:2 TAG/TG(44:2)	Triglycerides	HMDB0042279	-0.0549515	0.0525039	-0.157857	0.0479543	0.295277	1
betaine/Betaine	Carboxylic acids and derivatives	HMDB0000043	-0.00516202	0.0223427	-0.0489529	0.0386289	0.817285	1
Linoleic acid/linoleate		HMDB0000673	0.0022886	0.0541942	-0.10393	0.108507	0.966316	1
C34:3 PC/PC(34:3)		HMDB0008006	-0.0336793	0.0239913	-0.0807013	0.0133428	0.160375	1
C18:2 CE/CE(18:2)	Cholesteryl esters	HMDB0000610	0.00593379	0.0236622	-0.0404432	0.0523108	0.801991	1
C54:3 TAG/TG(54:3)	Triglycerides	HMDB0005405	0.00965797	0.0222801	-0.0340101	0.0533261	0.664666	1
proline/Proline	Carboxylic acids and derivatives	HMDB0000162	-0.0200945	0.022057	-0.0633254	0.0231365	0.362282	1
3-hydroxyoctanoate	Organic acids and derivatives	HMDB0001954	-0.00216999	0.059246	-0.11829	0.11395	0.970783	1
C38:3 PC/PC(38:3)	Phosphatidylcholines	HMDB0008047	-0.00957744	0.0220888	-0.0528707	0.0337158	0.664587	1
C18:1 SM/C18:2 SM/SM(d18:1/18:1)	Sphingomyelins	HMDB0012101	0.0424254	0.024797	-0.0061759	0.0910266	0.0870985	1
C32:0 PC/PC(32:0)	Phosphatidylcholines	HMDB0007871	0.00342546	0.0220103	-0.0397139	0.0465648	0.876325	1
dimethylglycine/Dimethylglycine	Carboxylic acids and derivatives	HMDB0000092	-0.00115936	0.0219461	-0.0441729	0.0418542	0.957869	1
leucine/Leucine	Carboxylic acids and derivatives	HMDB0000687	-0.01592	0.0218903	-0.0588243	0.0269842	0.467065	1
palmitoylethanolamide/palmitoyl-EA/palmithoylethanolamide		HMDB0002100	0.0208373	0.0260282	-0.030177	0.0718516	0.423382	1
C48:5 TAG/TG(48:5)	Triglycerides	HMDB0042789	-0.0857899	0.0525378	-0.188762	0.0171822	0.102486	1
C18:0 SM/SM(d18:1/18:0)	Sphingomyelins	HMDB0001348	0.0167269	0.0222313	-0.0268456	0.0602994	0.451808	1
C16:1 SM/SM(d18:1/16:1)	Sphingomyelins	HMDB0240613	-0.00111191	0.0554749	-0.109841	0.107617	0.984009	1
Glycolithocholic acid/glycolithocholate	Steroids and steroid derivatives	HMDB0000698	-0.016887	0.0527221	-0.12022	0.0864464	0.748739	1
aspartate		HMDB0000191	0.0124665	0.0522051	-0.0898535	0.114787	0.811261	1
5-dodecenoate	Fatty Acyls	HMDB0000529	0.266424	0.0518013	0.164896	0.367953	2.70106e-07	3.51138e-05
malate		HMDB0000744	0.0256066	0.0555068	-0.0831846	0.134398	0.644566	1
C48:4 TAG/TG(48:4)	Triglycerides	HMDB0042811	-0.019699	0.0531211	-0.123814	0.0844164	0.710763	1
N2.N2-dimethylguanosine/N2,N2-dimethylguanosine/N2,N2-Dimethylguanosine	Nucleosides, nucleotides, and analogues	HMDB0004824	-0.0173001	0.0231346	-0.0626431	0.0280429	0.45458	1
C18:3 CE/CE(18:3)	Cholesteryl esters	HMDB0010370	-0.00413722	0.0258335	-0.05477	0.0464956	0.872764	1
carnitine/Carnitine	Carnitines	HMDB0000062	-0.0272988	0.021886	-0.0701946	0.0155969	0.212279	1
C22:4 CE	Cholesteryl esters	HMDB0006729	0.0578356	0.0457204	-0.0317748	0.147446	0.205877	1
C9 carnitine/CAR(9:0)	Carnitines	HMDB0013288	-0.0336664	0.0221682	-0.0771153	0.00978248	0.128843	1
C18:0 CE/CE(18:0)	Cholesteryl esters	HMDB0010368	0.017623	0.022394	-0.0262683	0.0615144	0.431308	1
8.11.14-Eicosatrienoic acid/eicosatrienoate	Fatty Acyls	HMDB0002925	-0.00648907	0.0532868	-0.110929	0.0979511	0.903076	1
trimethyllysine/N6,N6,N6-trimethyllysine/N-6-Trimethyllysine	Organic acids and derivatives	HMDB0001325	-0.0340565	0.0235253	-0.0801653	0.0120524	0.147715	1
C54:4 TAG/TG(54:4)	Triglycerides	HMDB0005370	0.0148309	0.02233	-0.0289351	0.0585969	0.506582	1
1-methylhistidine		HMDB0000001	-0.0393967	0.0395383	-0.11689	0.0380971	0.319048	1
C38:4 PI	Phosphatidylinositols	HMDB0009815	0.031712	0.030974	-0.028996	0.0924201	0.305917	1
C38:5 PE plasmalogen/PE(P-38:4)/PE(O-38:5)	PE plasmalogens	HMDB0011386	-0.0488848	0.0223971	-0.0927824	-0.00498731	0.0290623	1
C50:4 TAG/TG(50:4)	Triglycerides	HMDB0005435	-0.0138402	0.0250156	-0.0628699	0.0351895	0.580084	1
2-aminooctanoate/2-aminooctanoic acid/2-Aminooctanoic acid	Organic acids and derivatives	HMDB0000991	-0.0137193	0.0231905	-0.0591719	0.0317333	0.554126	1
beta-hydroxybutyrate		HMDB0000011	-0.10657	0.0550914	-0.214547	0.00140737	0.0530618	1
C38:5 PE/PE(38:5)	Phosphatidylethanolamines	HMDB0009069	-0.0263761	0.0224254	-0.070329	0.0175769	0.239527	1
C55:3 TAG/TG(55:3)	Triglycerides	HMDB0042466	0.0208986	0.0253518	-0.02879	0.0705873	0.409744	1
acetyl-galactosamine/N-acetylgalactosamine		HMDB0000853	0.0168556	0.033579	-0.0489581	0.0826693	0.615691	1
homoarginine/Homoarginine	Organic acids and derivatives	HMDB0000670	-0.0518419	0.0265954	-0.103968	0.000284026	0.0512615	1
C16:0 LPC/LPC(16:0)	Lysophosphatidylcholines	HMDB0010382	-0.0114169	0.0254822	-0.0613611	0.0385274	0.65413	1
C40:6 PS	Phosphatidylserines	HMDB0010167	0.0128055	0.0415502	-0.0686314	0.0942424	0.757935	1
C22:6 LPC/LPC(22:6)	Lysophosphatidylcholines	HMDB0010404	0.0173235	0.0249751	-0.0316268	0.0662737	0.487915	1
threonine	Organic acids and derivatives	HMDB0000167	-0.00937923	0.0225641	-0.0536041	0.0348456	0.677651	1
N-acetyltryptophan/N-Acetyl-D-tryptophan	Organic acids and derivatives	HMDB0013713	-0.0290704	0.0229243	-0.0740013	0.0158605	0.204762	1
cortisone/Cortisone	Steroids and steroid derivatives	HMDB0002802	-0.0160779	0.0226583	-0.0604874	0.0283316	0.477964	1
glutamine/Glutamine	Organic acids and derivatives	HMDB0000641	-0.00111041	0.0219397	-0.0441115	0.0418907	0.959635	1
Ne.Ne-dimethyllysine_pending_conf/N6,N6-dimethyllysine/N(6),N(6)-Dimethyl-lysine	Organic acids and derivatives	HMDB0013287	-0.00427946	0.0233239	-0.0499935	0.0414346	0.854422	1
pseudouridine/Pseudouridine	Nucleosides, nucleotides, and analogues	HMDB0000767	-0.0283855	0.0220289	-0.0715613	0.0147902	0.197551	1
C52:2 TAG/TG(52:2)	Triglycerides	HMDB0005369	-0.0160167	0.0222891	-0.0597025	0.0276692	0.472395	1
7-methylxanthine/7-Methylxanthine	Organoheterocyclic compounds	HMDB0001991	-0.0382653	0.0246951	-0.0866667	0.0101362	0.121259	1
C6 carnitine	Carnitines	HMDB0000705	0.00932811	0.0219644	-0.0337213	0.0523775	0.671061	1
C24:0 Ceramide (d18:1)/Cer(d18:1/24:0)	Ceramides	HMDB0004956	-0.0233825	0.0221821	-0.0668586	0.0200936	0.29183	1
C36:1 DAG/DG(36:1)	Diglycerides	HMDB0007216	-0.0498033	0.0225723	-0.0940442	-0.00556244	0.0273566	1
C42:0 TAG/TG(42:0)	Triglycerides	HMDB0072780	-0.0538752	0.0520314	-0.155855	0.0481045	0.300465	1
butyrobetaine_isomer/3-dehydroxycarnitine/butyrobetaine	Fatty Acyls	HMDB0006831	-0.0536783	0.0338651	-0.120053	0.012696	0.112952	1
C7 carnitine/CAR(7:0)	Carnitines	HMDB0013238	-0.00248677	0.0215338	-0.0446923	0.0397188	0.908063	1
C54:1 TAG/TG(54:1)	Triglycerides	HMDB0005395	-0.0480275	0.0220029	-0.0911523	-0.00490271	0.0290516	1
C18:0 LPC/LPC(18:0)	Lysophosphatidylcholines	HMDB0010384	-0.0220613	0.0256308	-0.0722967	0.0281742	0.389385	1
pipecolic acid/pipecolic acid_isomer	Organic acids and derivatives	HMDB0000716	-0.0107344	0.022524	-0.0548806	0.0334118	0.633665	1
hippurate	Benzene and substituted derivatives	HMDB0000714	0.0802461	0.0374383	0.00686844	0.153624	0.032079	1
C10:2 carnitine	Carnitines	HMDB0013325	-0.0033048	0.0226451	-0.0476883	0.0410787	0.883969	1
Docosahexaenoic acid/docosahexaenoate	Fatty Acyls	HMDB0002183	0.00726621	0.0526308	-0.0958884	0.110421	0.890193	1
serine	Carboxylic acids and derivatives	HMDB0000187	-0.00637519	0.0225407	-0.0505542	0.0378038	0.777307	1
erythronate/threonate		HMDB0000613	0.0507572	0.0523496	-0.0518462	0.153361	0.332256	1
C22:4 LPC/LPC(22:4)		HMDB0010401	0.0190238	0.0540997	-0.0870096	0.125057	0.725106	1
glycine	Carboxylic acids and derivatives	HMDB0000123	0.0247716	0.0227498	-0.0198172	0.0693605	0.276211	1
C32:0 DAG/DG(32:0)	Diglycerides	HMDB0007098	-0.0426192	0.0224842	-0.0866875	0.00144908	0.0580241	1
C38:3 PE plasmalogen/PE(P-38:2)/PE(O-38:3)	PE plasmalogens	HMDB0011384	-0.0257536	0.0247495	-0.0742617	0.0227544	0.298074	1
N-acetylhistidine/N-Acetylhistidine		HMDB0032055	-0.0562	0.0256184	-0.106411	-0.00598872	0.0282548	1
C48:3 TAG/TG(48:3)	Triglycerides	HMDB0005432	-0.0213876	0.0221233	-0.0647486	0.0219733	0.333672	1
C16:1 LPC/LPC(16:1)	Lysophosphatidylcholines	HMDB0010383	-0.0229489	0.0251018	-0.0721476	0.0262498	0.360595	1
C36:5 PC plasmalogen-B/C36:5 PC plasmalogen/PC(P-36:4)/PC(O-36:5)	PC plasmalogens	HMDB0011220	-0.00545061	0.0240386	-0.0525653	0.0416641	0.820623	1
C36:4 PC-A/PC(36:4)_A		HMDB0007983	-0.0363169	0.0225053	-0.0804265	0.00779265	0.106591	1
acetyl-galactosamine/N-acetylgalactosamine/N-Acetyl-D-galactosamine	Organic oxygen compounds	HMDB0000212	-0.0397054	0.033897	-0.106142	0.0267315	0.241456	1
C36:2 DAG/DG(36:2)	Diglycerides	HMDB0007218	-0.0146684	0.0221252	-0.0580329	0.0286961	0.507346	1
salicylurate		HMDB0000840	0.0550548	0.0434883	-0.0301807	0.14029	0.205524	1
caffeine/Caffeine	Imidazopyrimidines	HMDB0001847	-0.012932	0.0229302	-0.0578743	0.0320102	0.572771	1
histidine/Histidine	Carboxylic acids and derivatives	HMDB0000177	-0.0177728	0.0219053	-0.0607065	0.0251609	0.417167	1
alpha-hydroxybutyrate/beta-hydroxybutyrate/hydroxyisobutyrate		HMDB0000008	0.0291988	0.0375338	-0.0443662	0.102764	0.436609	1
eicosenoate	Fatty Acyls	HMDB0002231	0.347017	0.0458381	0.257176	0.436858	3.71818e-14	4.83364e-12
C36:4 PE/PE(36:4)	Phosphatidylethanolamines	HMDB0008937	-0.0122064	0.0222652	-0.0558454	0.0314325	0.583534	1
C58:6 TAG/TG(58:6)	Triglycerides	HMDB0005458	0.00575836	0.0245687	-0.0423954	0.0539121	0.814691	1
C22:0 Ceramide (d18:1)/Cer(d18:1/22:0)	Ceramides	HMDB0004952	-0.0285756	0.0222195	-0.0721251	0.0149739	0.198423	1
suberate		HMDB0000893	-0.00527988	0.0429082	-0.0893784	0.0788187	0.902067	1
trimethylbenzene/trimethylbenzene_isomer1/Trimethylbenzene	Benzene and substituted derivatives	HMDB0013733	-0.0231509	0.0314167	-0.0847265	0.0384246	0.461184	1
C38:2 PC/PC(38:2)		HMDB0008270	0.00480578	0.0220663	-0.0384435	0.048055	0.827595	1
C20:4 CE/CE(20:4)	Cholesteryl esters	HMDB0006726	0.000237014	0.0222919	-0.0434542	0.0439283	0.991517	1
5-hydroxymethyl-4-methyluracil/5-hydroxymethy-4-methyluracil		HMDB0000544	-0.0319315	0.0287708	-0.0883213	0.0244582	0.26706	1
C50:3 TAG/TG(50:3)	Triglycerides	HMDB0005433	-0.014318	0.02213	-0.0576921	0.029056	0.517634	1
C16:0 SM/SM(d18:1/16:0)	Sphingomyelins	HMDB0010169	0.0378641	0.0222361	-0.0057178	0.0814461	0.0886012	1
methionine/Methionine	Organic acids and derivatives	HMDB0000696	-0.00702921	0.0221797	-0.0505006	0.0364421	0.751303	1
C56:8 TAG/TG(56:8)	Triglycerides	HMDB0005392	0.02997	0.0218684	-0.0128913	0.0728313	0.17054	1
Palmitic acid/palmitate		HMDB0000220	-0.0266463	0.0524652	-0.129476	0.0761836	0.611534	1
Glycocholic acid/glycocholate	Steroids and steroid derivatives	HMDB0000138	-0.0544427	0.0542177	-0.160707	0.051822	0.315306	1
2-hydroxy-3-methylpentanoate/hydroxyisocaproate		HMDB0000317	-0.0319074	0.0518643	-0.13356	0.0697448	0.538417	1
malonate		HMDB0000691	-0.0396641	0.0530804	-0.1437	0.0643715	0.454915	1
cerulenin		HMDB0015168	0.0216992	0.0331052	-0.0431859	0.0865842	0.512171	1
hyodeoxycholate/ursodeoxycholate		HMDB0000733	0.00257003	0.0761263	-0.146635	0.151775	0.973068	1
C32:1 DAG/DG(32:1)	Diglycerides	HMDB0007099	-0.029873	0.0221805	-0.073346	0.0135999	0.17804	1
C36:4 PC plasmalogen	Phosphatidylcholine plasmalogens	HMDB0011310	0.018833	0.0254644	-0.0310763	0.0687423	0.459554	1
asparagine/Asparagine	Organic acids and derivatives	HMDB0000168	0.00284139	0.0218395	-0.0399633	0.0456461	0.896485	1
C38:6 PE plasmalogen/PE(P-38:5)/PE(O-38:6)	PE plasmalogens	HMDB0011387	-0.0452563	0.0223131	-0.0889893	-0.00152337	0.0425361	1
C58:7 TAG/TG(58:7)	Triglycerides	HMDB0005471	0.0137157	0.0234331	-0.0322122	0.0596437	0.558336	1
alanine/Alanine	Carboxylic acids and derivatives	HMDB0000161	-0.0363363	0.0216678	-0.0788044	0.00613178	0.0935477	1
alloisoleucine/Alloisoleucine		HMDB0000557	0.0186367	0.0545554	-0.08829	0.125563	0.732644	1
C34:1 PC plasmalogen/C34:1 PC plasmalogen-A/PC(P-34:0)/PC(O-34:1)_A	PC plasmalogens	HMDB0011208	0.0210958	0.0227867	-0.0235653	0.0657568	0.354553	1
C14:0 SM/SM(d18:1/14:0)	Sphingomyelins	HMDB0012097	0.0172439	0.0245748	-0.0309218	0.0654095	0.482872	1
C34:4 PC plasmalogen	Phosphatidylcholine plasmalogens	HMDB0011212	0.0171897	0.0548142	-0.0902442	0.124624	0.753826	1
C14:0 CE/CE(14:0)	Cholesteryl esters	HMDB0006725	-0.00340968	0.0252139	-0.0528281	0.0460087	0.89243	1
C38:5 PE plasmalogen	Phosphatidylethanolamine plasmalogens	HMDB0011253	-0.0743326	0.0395254	-0.151801	0.00313568	0.0600222	1
C34:0 PE/PE(34:0)	Phosphatidylethanolamines	HMDB0008925	-0.00913014	0.0223065	-0.05285	0.0345898	0.682316	1
C52:1 TAG/TG(52:1)	Triglycerides	HMDB0005367	-0.040483	0.022148	-0.0838923	0.00292618	0.0675729	1
C30:0 PC/PC(30:0)	Phosphatidylcholines	HMDB0007869	-0.0127906	0.0221846	-0.0562716	0.0306904	0.56424	1
nervonic acid/nervonate	Fatty Acyls	HMDB0002368	-0.574903	0.0483753	-0.669717	-0.480089	1.4297e-32	1.85861e-30
C18:2 LPE/LPE(18:2)	Lysophosphatidylethanolamines	HMDB0011507	-0.03331	0.0218212	-0.0760787	0.00945875	0.126886	1
proline betaine/proline-betaine/Proline betaine	Organic acids and derivatives	HMDB0004827	0.0124291	0.0236234	-0.033872	0.0587302	0.598794	1
C24:1 Ceramide (d18:1)/C24:1 Ceramide (d18:1)-B/Cer(d18:1/24:1)	Ceramides	HMDB0004953	-0.00610397	0.0220125	-0.0492477	0.0370397	0.781553	1
C46:2 TAG/TG(46:2)	Triglycerides	HMDB0010419	-0.0372334	0.0221287	-0.0806048	0.00613805	0.0924557	1
C56:4 TAG/TG(56:4)	Triglycerides	HMDB0005398	0.00329155	0.0227602	-0.0413175	0.0479006	0.885012	1
C36:1 PE plasmalogen/PE(P-36:0)/PE(O-36:1)	PE plasmalogens	HMDB0009016	0.000287091	0.0243902	-0.0475167	0.0480909	0.990608	1
C38:4 PC/PC(38:4)		HMDB0008048	0.007473	0.0221182	-0.0358779	0.0508239	0.735464	1
C34:3 PE plasmalogen/PE(P-34:2)/PE(O-34:3)	PE plasmalogens	HMDB0011343	-0.0550784	0.0223586	-0.0989003	-0.0112564	0.0137622	1
homovanillate		HMDB0000118	0.0102418	0.0506226	-0.0889767	0.10946	0.839669	1
C54:7 TAG/C54:7 TAG-B	Triglycerides	HMDB0005447	0.0047209	0.0243418	-0.0429882	0.05243	0.846221	1
C34:0 DAG/DG(34:0)	Diglycerides	HMDB0007100	-0.0310156	0.0237314	-0.0775283	0.0154971	0.191232	1
C54:6 TAG/C54:6 TAG-A/TG(54:6)	Triglycerides	HMDB0005391	-0.00464627	0.0224312	-0.0486107	0.0393182	0.835905	1
preliminary_ID_Dodecanoic acid/dodecanoate	Fatty Acyls	HMDB0000638	-0.0654841	0.055269	-0.173809	0.0428411	0.236086	1
cytosine/cytosine_isomer/Cytosine	Diazines	HMDB0000630	0.00725957	0.0218902	-0.0356444	0.0501635	0.740164	1
Azelaic acid/azelate		HMDB0000784	0.0245422	0.0631691	-0.099267	0.148351	0.697634	1
C26 carnitine/CAR(26:0)	Carnitines	HMDB0006347	-0.0277711	0.0219897	-0.07087	0.0153278	0.206619	1
Myristic acid/myristate	Fatty Acyls	HMDB0000806	-0.048678	0.0536943	-0.153917	0.0565608	0.36463	1
phytanate	Fatty Acyls	HMDB0000801	-0.0746715	0.0577429	-0.187846	0.0385026	0.195952	1
4-acetamidobutanoate/4-Acetamidobutanoic acid	Organic acids and derivatives	HMDB0003681	-0.0218512	0.0224974	-0.0659454	0.0222429	0.331411	1
MDA		HMDB0006112	-0.0369181	0.0521407	-0.139112	0.0652759	0.478916	1
3-methylxanthine_pending_conf/3-methylxanthine/3-Methylxanthine	Organoheterocyclic compounds	HMDB0001886	-0.0427478	0.0240858	-0.0899551	0.00445939	0.075928	1
C50:2 TAG/TG(50:2)	Triglycerides	HMDB0005377	-0.022681	0.0221098	-0.0660155	0.0206534	0.304969	1
C49:3 TAG/TG(49:3)	Triglycerides	HMDB0042103	-0.0157335	0.0235917	-0.0619724	0.0305054	0.504831	1
C38:4 PC plasmalogen/PC(P-38:3)/PC(O-38:4)	PC plasmalogens	HMDB0011252	-0.00673712	0.0221878	-0.0502243	0.0367501	0.761401	1
C48:2 TAG/TG(48:2)	Triglycerides	HMDB0005376	-0.0357752	0.0222194	-0.0793244	0.00777394	0.107378	1
C34:2 PC/PC(34:2)	Phosphatidylcholines	HMDB0007973	-0.00625571	0.0249913	-0.0552378	0.0427263	0.802343	1
C55:2 TAG/TG(55:2)	Triglycerides	HMDB0042226	-0.0280207	0.023624	-0.0743229	0.0182816	0.235579	1
C53:3 TAG/TG(53:3)	Triglycerides	HMDB0043058	0.026915	0.02624	-0.0245144	0.0783443	0.305021	1
C52:3 TAG/TG(52:3)	Triglycerides	HMDB0005384	0.00788316	0.0236046	-0.038381	0.0541473	0.738404	1
N-acetyalanine/N-acetylalanine/N-Acetylalanine	Organic acids and derivatives	HMDB0000766	-0.0451562	0.0330265	-0.109887	0.0195745	0.17154	1
Chenodeoxycholic acid/chenodeoxycholate	Steroids and steroid derivatives	HMDB0000518	-0.0444656	0.0549094	-0.152086	0.063155	0.418056	1
Glycoursodeoxycholic acid/glycoursodeoxycholate	Steroids and steroid derivatives	HMDB0000708	-0.0448516	0.0531211	-0.148967	0.0592638	0.398486	1
pantothenic acid/pantothenate/Pantothenic acid	Carboxylic acids and derivatives	HMDB0000210	-0.0228969	0.0236945	-0.0693373	0.0235435	0.333874	1
nor-psi-tropine		HMDB0031667	-0.0599267	0.0612122	-0.1799	0.060047	0.32758	1
imidazole propionate/Imidazolepropionic acid	Organoheterocyclic compounds	HMDB0002271	-0.0358235	0.0299538	-0.0945319	0.0228849	0.231713	1
C20:2 LPC/LPC(20:2)		HMDB0010392	-0.0161179	0.0550802	-0.124073	0.0918373	0.769809	1
C34:1 DAG/DG(34:1)	Diglycerides	HMDB0007102	-0.0262059	0.0221677	-0.0696538	0.0172421	0.237142	1
C47:2 TAG/TG(47:2)	Triglycerides	HMDB0042076	-0.0262006	0.0235603	-0.0723781	0.0199768	0.26611	1
C54:9 TAG/TG(54:9)	Triglycerides	HMDB0010498	0.0134115	0.0215111	-0.0287496	0.0555726	0.532977	1
C45:2 TAG/TG(45:2)	Triglycerides	HMDB0043170	-0.0347333	0.0235006	-0.0807936	0.011327	0.139414	1
C4-OH carnitine/CAR(4:0(OH))	Carnitines	HMDB0013127	-0.00418478	0.0214083	-0.0461443	0.0377747	0.845021	1
N1-methyl-2-pyridone-5-carboxamide/N1-Methyl-2-pyridone-5-carboxamide	Organoheterocyclic compounds	HMDB0004193	0.00883501	0.0234568	-0.0371394	0.0548094	0.706433	1
hydroxycotinine/trans-3-Hydroxycotinine	Organoheterocyclic compounds	HMDB0001390	0.00154281	0.0263665	-0.0501346	0.0532202	0.953339	1
Palmitoleic acid/palmitoleate	Fatty Acyls	HMDB0003229	-0.0057912	0.0525544	-0.108796	0.0972135	0.912255	1
alpha-glutamyllysine/L-alpha-glutamyl-L-Lysine/L-alpha-glutamyl-L-lysine		HMDB0004207	-0.051011	0.043938	-0.137128	0.0351058	0.245651	1
5-acetylamino-6-amino-3-methyluracil/5-Acetylamino-6-amino-3-methyluracil	Organic nitrogen compounds	HMDB0004400	-0.00162962	0.0264274	-0.0534263	0.0501671	0.95083	1
ribothymidine/Ribothymidine	Nucleosides, nucleotides, and analogues	HMDB0000884	-0.0710806	0.0236867	-0.117506	-0.0246554	0.0026922	0.349986
N-acetylaspartic acid/N-Acetylaspartic acid	Organic acids and derivatives	HMDB0000812	0.0112028	0.0294293	-0.0464776	0.0688833	0.703449	1
C40:7 PE plasmalogen/PE(P-40:6)/PE(O-40:7)	PE plasmalogens	HMDB0011394	0.00592829	0.0220226	-0.0372351	0.0490917	0.787782	1
pyridoxamine/lysine	Pyridines and derivatives	HMDB0001431	0.00332132	0.0284891	-0.0525163	0.0591589	0.907191	1
isoleucine/Isoleucine	Organic acids and derivatives	HMDB0000172	-0.0213763	0.021932	-0.0643623	0.0216096	0.329727	1
C20:0 LPC/LPC(20:0)		HMDB0010390	0.0343834	0.0558407	-0.0750624	0.143829	0.538066	1
Glycochenodeoxycholic acid/glycochenodeoxycholate	Steroids and steroid derivatives	HMDB0000637	-0.0883185	0.0544658	-0.195069	0.0184325	0.104902	1
C34:3 PC plasmalogen/PC(P-34:2)/PC(O-34:3)	PC plasmalogens	HMDB0011211	-0.00734834	0.0224579	-0.051365	0.0366683	0.743512	1
C16:0 Ceramide (d18:1)/Cer(d18:1/16:0)	Ceramides	HMDB0004949	0.011857	0.0222795	-0.0318101	0.0555241	0.594593	1
1-methylguanine		HMDB0003282	-0.0551905	0.0249931	-0.104176	-0.00620496	0.0272282	1
C36:1 PE/PE(36:1)	Phosphatidylethanolamines	HMDB0008993	-0.0413567	0.0249365	-0.0902314	0.00751802	0.0972211	1
SDMA/Symmetric dimethyl-arginine	Organic acids and derivatives	HMDB0003334	0.00153465	0.0244636	-0.0464132	0.0494825	0.94998	1
GABA/gamma-Aminobutyric acid	Organic acids and derivatives	HMDB0000112	0.00255282	0.0251743	-0.0467879	0.0518935	0.919228	1
C50:1 TAG/TG(50:1)	Triglycerides	HMDB0005360	-0.0350103	0.0223297	-0.0787756	0.00875511	0.116909	1
CMPF		HMDB0061112	0.131348	0.0516421	0.0301317	0.232565	0.0109769	1
phenylalanine/Phenylalanine	Organic acids and derivatives	HMDB0000159	-0.0124058	0.0216961	-0.0549294	0.0301178	0.567457	1
C36:3 PC/PC(36:3)		HMDB0008105	-0.024382	0.0223956	-0.0682766	0.0195125	0.276287	1
cotinine/Cotinine	Organoheterocyclic compounds	HMDB0001046	-0.00879356	0.024555	-0.0569204	0.0393333	0.720256	1
preliminary_ID_Dodecanedioic acid (isomer)/dodecanedioate	Fatty Acyls	HMDB0000623	-0.0332694	0.0555955	-0.142234	0.0756958	0.549561	1
N-acetylornithine/N-Acetylornithine	Organic acids and derivatives	HMDB0003357	0.0140668	0.0229618	-0.0309374	0.0590711	0.540129	1
C34:4 PC/PC(34:4)	Phosphatidylcholines	HMDB0007883	-0.0191525	0.0221591	-0.0625835	0.0242784	0.387411	1
7-methylguanine/7-Methylguanine	Organoheterocyclic compounds	HMDB0000897	-0.0457104	0.0238009	-0.0923592	0.000938385	0.05479	1
C52:5 TAG/TG(52:5)	Triglycerides	HMDB0005380	0.00679924	0.0270299	-0.0461784	0.0597769	0.801393	1
C36:3 PE/PE(36:3)	Phosphatidylethanolamines	HMDB0009060	-0.0386766	0.0220154	-0.081826	0.00447282	0.0789526	1
C20:3 LPC/LPC(20:3)		HMDB0010393	0.0315414	0.0383266	-0.0435775	0.10666	0.410529	1
C56:7 TAG/TG(56:7)	Triglycerides	HMDB0005462	0.0120563	0.021878	-0.0308237	0.0549363	0.581586	1
N-oleoylethanolamine		HMDB0002088	0.00113918	0.0487735	-0.0944552	0.0967336	0.981366	1
C36:2 PC/PC(36:2)	Phosphatidylcholines	HMDB0008039	-0.0249872	0.0224269	-0.0689431	0.0189687	0.26521	1
C53:2 TAG/TG(53:2)	Triglycerides	HMDB0042196	-0.0138708	0.0261035	-0.0650327	0.0372911	0.595157	1
C45:1 TAG/TG(45:1)	Triglycerides	HMDB0042099	-0.0362377	0.0235495	-0.0823939	0.00991852	0.123856	1
C20:3 CE/CE(20:3)	Cholesteryl esters	HMDB0006736	-0.00199292	0.0224849	-0.0460625	0.0420766	0.929373	1
C36:3 PC plasmalogen-A/C36:3 PC plasmalogen/C36:3 PC plasmalogen-B/PC(P-36:2)/PC(O-36:3)	PC plasmalogens	HMDB0011244	-0.00202729	0.0224775	-0.0460824	0.0420278	0.928135	1
C12:1 carnitine/CAR(12:1)	Carnitines	HMDB0013326	0.00903042	0.0209284	-0.0319885	0.0500493	0.666111	1
C51:1 TAG/TG(51:1)	Triglycerides	HMDB0042104	-0.0295859	0.0243064	-0.0772255	0.0180537	0.223525	1
C46:1 TAG/TG(46:1)	Triglycerides	HMDB0010412	-0.0428382	0.0222161	-0.0863809	0.000704544	0.0538239	1
C40:6 PC/PC(40:6)	Phosphatidylcholines	HMDB0008057	0.0458967	0.0213539	0.00404375	0.0877496	0.0316081	1
methionine sulfoxide/Methionine sulfoxide		HMDB0002005	-0.00493143	0.024896	-0.0537266	0.0438638	0.842981	1
trigonelline/Trigonelline	Alkaloids and derivatives	HMDB0000875	0.0252573	0.0231429	-0.0201019	0.0706166	0.275112	1
C34:0 PS/PS(34:0)	Phosphatidylserines	HMDB0012356	0.0247424	0.0217056	-0.0177997	0.0672845	0.254324	1
C56:9 TAG/TG(56:9)	Triglycerides	HMDB0005448	0.028005	0.0215486	-0.0142295	0.0702396	0.193731	1
C16:1 CE/CE(16:1)	Cholesteryl esters	HMDB0000658	-0.0146088	0.0222314	-0.0581815	0.0289639	0.5111	1
C56:6 TAG/TG(56:6)	Triglycerides	HMDB0005456	0.00761438	0.0221092	-0.0357188	0.0509475	0.730546	1
1,7-dimethyluric acid/1,7-Dimethyluric acid	Organoheterocyclic compounds	HMDB0011103	-0.0208026	0.0234077	-0.0666809	0.0250757	0.374161	1
1-methylguanosine/1-Methylguanosine/methylguanosine		HMDB0001563	-0.0113036	0.0228109	-0.0560123	0.033405	0.620222	1
Stearic acid/stearate		HMDB0000827	-0.0254167	0.0546911	-0.132609	0.0817759	0.642123	1
C22:6 LPE/LPE(22:6)	Lysophosphatidylethanolamines	HMDB0011526	0.0346898	0.0218817	-0.00819763	0.0775772	0.112891	1
C52:6 TAG/TG(52:6)	Triglycerides	HMDB0005436	0.00143118	0.0231732	-0.0439875	0.0468499	0.950754	1
Oleic acid/oleate	Fatty Acyls	HMDB0000207	-0.00680288	0.0526393	-0.109974	0.0963683	0.897171	1
C50:5 TAG/TG(50:5)	Triglycerides	HMDB0010471	-0.0173861	0.0220753	-0.060653	0.0258808	0.430943	1
C20:0 LPE_A		HMDB0011481	-0.000154143	0.0522937	-0.102648	0.10234	0.997648	1
Acisoga/acisoga		HMDB0061384	0.00648855	0.0686723	-0.128107	0.141084	0.924723	1
pentadecanoate	Fatty Acyls	HMDB0000826	0.303208	0.0472919	0.210518	0.395898	1.44173e-10	1.87425e-08
ADMA/SDMA/Dimethylarginine	Organic acids and derivatives	HMDB0001539	-0.0370359	0.0249651	-0.0859667	0.0118949	0.13794	1
C36:2 PE/PE(36:2)	Phosphatidylethanolamines	HMDB0008994	-0.0316529	0.0220452	-0.0748606	0.0115548	0.151053	1
C12 carnitine/CAR(12:0)	Carnitines	HMDB0002250	-0.00479489	0.0210594	-0.0460706	0.0364809	0.819892	1
vitamin A/Retinol		HMDB0000305	-0.060659	0.0490282	-0.156752	0.0354345	0.216003	1
sebacate	Fatty Acyls	HMDB0000792	-0.0613259	0.0669383	-0.192523	0.0698708	0.359586	1
C38:4 PE/PE(38:4)	Phosphatidylethanolamines	HMDB0009003	-0.0113224	0.0222577	-0.0549467	0.032302	0.610968	1
uracil		HMDB0000300	0.00696656	0.0363689	-0.0643152	0.0782483	0.848093	1
2-hydroxy-3-methylbutyrate/hydroxyisovalerate		HMDB0000407	-0.0293246	0.0513287	-0.129927	0.0712779	0.56779	1
Cholic acid/cholate		HMDB0000619	-0.0370995	0.0564131	-0.147667	0.0734681	0.510769	1
C54:8 TAG/TG(54:8)	Triglycerides	HMDB0010518	0.0147558	0.0216833	-0.0277428	0.0572544	0.496179	1
C36:5 PE plasmalogen/PE(P-36:4)/PE(O-36:5)	PE plasmalogens	HMDB0011410	-0.0438434	0.0222036	-0.0873616	-0.000325243	0.0483122	1
C58:9 TAG/TG(58:9)	Triglycerides	HMDB0005463	0.0498128	0.0232019	0.00433798	0.0952876	0.0317988	1
C60:12 TAG/TG(60:12)	Triglycerides	HMDB0005478	0.0438288	0.022857	-0.000970131	0.0886278	0.0551718	1
C22:6 CE/CE(22:6)	Cholesteryl esters	HMDB0006733	0.0479207	0.0222224	0.00436554	0.0914759	0.0310515	1
guanidoacetic acid/guanidinoacetic acid/Guanidoacetic acid	Carboxylic acids and derivatives	HMDB0000128	-0.0345749	0.0237267	-0.0810784	0.0119286	0.145057	1
quinate		HMDB0003072	0.0609729	0.0479613	-0.0330295	0.154975	0.203624	1
beta-alanine	Carboxylic acids and derivatives	HMDB0000056	0.027615	0.0381094	-0.047078	0.102308	0.468682	1
glycerate		HMDB0000139	-0.00984304	0.0531601	-0.114035	0.0943488	0.853105	1
Adrenic acid/adrenate		HMDB0002226	0.018547	0.0529419	-0.0852172	0.122311	0.726093	1
C48:1 TAG/TG(48:1)	Triglycerides	HMDB0005359	-0.0433976	0.0222822	-0.0870699	0.00027466	0.0514583	1
preliminary_ID_Hexadecanedioic acid (isomer)/hexadecanedioate	Fatty Acyls	HMDB0000672	-0.0439728	0.0546081	-0.151003	0.0630571	0.420679	1
C32:2 PC/PC(32:2)	Phosphatidylcholines	HMDB0007874	-0.0195484	0.0221082	-0.0628797	0.0237828	0.37658	1
C30:1 PC/PC(30:1)	Phosphatidylcholines	HMDB0007870	-0.0144653	0.022061	-0.057704	0.0287734	0.512021	1
C34:2 PC plasmalogen/PC(P-34:1)/PC(O-34:2)	PC plasmalogens	HMDB0011210	0.0193845	0.0225168	-0.0247476	0.0635166	0.389297	1
C56:5 TAG/TG(56:5)	Triglycerides	HMDB0005406	0.0127387	0.0221153	-0.0306065	0.0560838	0.564608	1
C38:7 PE plasmalogen/PE(P-38:6)/PE(O-38:7)	PE plasmalogens	HMDB0011420	-0.00340911	0.0217775	-0.0460923	0.0392741	0.875605	1
C36:1 PC/PC(36:1)	Phosphatidylcholines	HMDB0008038	-0.0275951	0.022312	-0.0713258	0.0161357	0.216168	1
C36:5 PC plasmalogen-A/C36:5 PC plasmalogen	Phosphatidylcholine plasmalogens	HMDB0011221	0.038168	0.0268964	-0.014548	0.090884	0.155877	1
C24:0 LPC/LPC(24:0)		HMDB0010405	-0.00307922	0.0561796	-0.113189	0.107031	0.95629	1
campesterol		HMDB0002869	0.0434298	0.0259558	-0.00744272	0.0943022	0.0942843	1
C38:6 PS	Phosphatidylserines	HMDB0012362	-0.048183	0.0423762	-0.131239	0.0348728	0.255526	1
Deoxycholic acid/deoxycholate	Steroids and steroid derivatives	HMDB0000626	-0.00916097	0.0551663	-0.117285	0.0989629	0.868109	1
tryptophan/Tryptophan	Organoheterocyclic compounds	HMDB0000929	-0.00790223	0.0218545	-0.0507363	0.0349319	0.717664	1
Erucic acid/13-docosenoate	Fatty Acyls	HMDB0002068	0.0322351	0.0530604	-0.0717613	0.136231	0.543508	1
C8 carnitine/CAR(8:0)	Carnitines	HMDB0000791	0.0142874	0.0208108	-0.026501	0.0550758	0.492374	1
C16:0 CE/CE(16:0)	Cholesteryl esters	HMDB0000885	0.0331543	0.0225322	-0.011008	0.0773166	0.141178	1
C14:2 carnitine/CAR(14:2)	Carnitines	HMDB0013331	0.013395	0.0209572	-0.0276804	0.0544703	0.52272	1
C44:0 TAG/TG(44:0)	Triglycerides	HMDB0042063	-0.0496639	0.0221653	-0.0931071	-0.00622075	0.0250509	1
C51:0 TAG/TG(51:0)	Triglycerides	HMDB0031106	-0.0399447	0.0240529	-0.0870875	0.00719801	0.0967725	1
C47:1 TAG/TG(47:1)	Triglycerides	HMDB0042100	-0.04818	0.0236102	-0.0944551	-0.00190496	0.0412858	1
3-methyladipate/pimelate		HMDB0000555	-0.0643943	0.0385889	-0.140027	0.0112385	0.0951717	1
C58:10 TAG/TG(58:10)	Triglycerides	HMDB0005476	0.00374981	0.0280919	-0.0513093	0.0588089	0.893811	1
NMMA/Targinine	Organic acids and derivatives	HMDB0029416	-0.0197255	0.0243522	-0.0674549	0.0280039	0.417935	1
C20:5 CE/CE(20:5)	Cholesteryl esters	HMDB0006731	0.0404034	0.022118	-0.00294711	0.0837539	0.067742	1
cortisol/Cortisol	Steroids and steroid derivatives	HMDB0000063	-0.0249194	0.0225916	-0.0691982	0.0193594	0.270011	1
adonitol/arabitol		HMDB0000508	-0.045077	0.0500822	-0.143236	0.0530824	0.368089	1
C34:1 PC/PC(34:1)	Phosphatidylcholines	HMDB0007972	-0.0143133	0.0220689	-0.0575675	0.0289409	0.516615	1
N6-acetyllysine/N6-Acetyllysine/N6-acetyl-L-lysine/N6-acetyl-lysine	Organic acids and derivatives	HMDB0000206	0.00679906	0.0225985	-0.0374933	0.0510914	0.763519	1
biliverdin/Biliverdin	Organoheterocyclic compounds	HMDB0001008	-0.0243149	0.0235903	-0.0705512	0.0219213	0.302674	1
hydroxymyristate		HMDB0002261	-0.0741388	0.0749463	-0.221031	0.0727532	0.322553	1
C32:1 PC/PC(32:1)	Phosphatidylcholines	HMDB0007873	-0.0115664	0.0218737	-0.054438	0.0313052	0.596956	1
C50:6 TAG/TG(50:6)	Triglycerides	HMDB0010497	-0.0263723	0.0220081	-0.0695073	0.0167627	0.2308	1
C38:7 PC plasmalogen/PC(P-38:6)/PC(O-38:7)	PC plasmalogens	HMDB0011229	0.0136253	0.0230181	-0.0314894	0.0587399	0.553893	1
N-acetylputrescine	Organic acids and derivatives	HMDB0002064	-0.0358769	0.027887	-0.0905343	0.0187806	0.198265	1
C32:0 PE/PE(32:0)	Phosphatidylethanolamines	HMDB0008923	-0.012086	0.0251134	-0.0613074	0.0371354	0.630334	1
C38:5 DAG/DG(38:5)	Diglycerides	HMDB0007199	-0.0230268	0.0221759	-0.0664908	0.0204372	0.299098	1
threitol		HMDB0004136	-0.0545611	0.0501622	-0.152877	0.043755	0.276731	1
C40:9 PC/PC(40:9)	Phosphatidylcholines	HMDB0008731	0.0530015	0.0215326	0.0107984	0.0952046	0.0138375	1
fucose		HMDB0000174	0.0522725	0.0521702	-0.0499793	0.154524	0.316363	1
lysine/Lysine	Carboxylic acids and derivatives	HMDB0000182	0.0067491	0.0222078	-0.0367773	0.0502755	0.761198	1
C10 carnitine/CAR(10:0)	Carnitines	HMDB0000651	0.0104099	0.0208174	-0.0303915	0.0512114	0.617034	1
C58:11 TAG/TG(58:11)	Triglycerides	HMDB0010531	0.0264911	0.0215354	-0.0157176	0.0686997	0.218654	1
thymine		HMDB0000262	-0.0418313	0.0473224	-0.134581	0.0509189	0.376716	1
C46:0 TAG/TG(46:0)	Triglycerides	HMDB0010411	-0.0573276	0.0221705	-0.100781	-0.0138742	0.00971638	1
C51:3 TAG/TG(51:3)	Triglycerides	HMDB0011701	0.00135393	0.0244194	-0.0465073	0.0492151	0.955784	1
Myristoleic acid/myristoleate/preliminary_ID_Myristoleic acid		HMDB0002000	-0.0464909	0.0530284	-0.150425	0.0574428	0.38064	1
creatine/Creatine	Organic acids and derivatives	HMDB0000064	-0.0157975	0.0217659	-0.0584579	0.0268628	0.467966	1
C50:0 TAG/TG(50:0)	Triglycerides	HMDB0005357	-0.0512048	0.0221482	-0.0946145	-0.00779509	0.0207824	1
alpha-linolenate	Fatty Acyls	HMDB0001388	0.311153	0.0527871	0.207692	0.414614	3.75867e-09	4.88627e-07
N6-methyllysine/N(6)-Methyllysine		HMDB0002038	0.0349521	0.0590567	-0.0807969	0.150701	0.553958	1
C2 carnitine/CAR(2:0)	Carnitines	HMDB0000201	-0.0140394	0.0215348	-0.0562468	0.028168	0.514439	1
C38:6 PC/PC(38:6)	Phosphatidylcholines	HMDB0007991	0.0519788	0.0215684	0.00970552	0.0942521	0.0159546	1
pyridoxal	Organoheterocyclic compounds	HMDB0001545	0.0324705	0.0750142	-0.114555	0.179496	0.665118	1
10-heptadecenoate	Fatty Acyls	HMDB0060038	0.140763	0.0551786	0.0326149	0.248911	0.0107401	1
C38:6 PE/PE(38:6)	Phosphatidylethanolamines	HMDB0009102	0.015041	0.0218434	-0.0277713	0.0578533	0.491086	1
C49:2 TAG/TG(49:2)	Triglycerides	HMDB0011706	-0.035593	0.0236054	-0.0818588	0.0106728	0.131597	1
C14 carnitine/CAR(14:0)	Carnitines	HMDB0005066	-0.0208284	0.0215868	-0.0631377	0.0214809	0.33461	1
C34:1 PC plasmalogen-B/C34:1 PC plasmalogen/PC(P-34:0)/PC(O-34:1)_B	PC plasmalogens	HMDB0011239	-0.0102262	0.0264963	-0.062158	0.0417055	0.699534	1
C14:1 carnitine/CAR(14:1)	Carnitines	HMDB0002014	0.0117019	0.0210259	-0.029508	0.0529118	0.577836	1
C52:7 TAG/TG(52:7)	Triglycerides	HMDB0010517	-0.00282284	0.02178	-0.0455108	0.0398651	0.896877	1
allantoin/Allantoin	Azoles	HMDB0000462	-0.0112069	0.0210231	-0.0524115	0.0299977	0.593981	1
butyrobetaine		HMDB0001161	-0.0286123	0.0565848	-0.139517	0.0822919	0.613099	1
N1,N12-diacetylspermine/diacetylspermine/N1,N12-Diacetylspermine	Organic acids and derivatives	HMDB0002172	-0.0404439	0.0312461	-0.101685	0.0207973	0.195539	1
C20:1 LPC/LPC(20:1)		HMDB0010391	0.00799988	0.0548553	-0.0995146	0.115514	0.884051	1
Eicosapentaenoic acid/eicosapentaenoate	Fatty Acyls	HMDB0001999	0.0317151	0.0529585	-0.0720816	0.135512	0.549262	1
C20:5 LPC/LPC(20:5)	Lysophosphatidylcholines	HMDB0010397	-0.00774491	0.0223393	-0.0515291	0.0360392	0.728821	1
C56:10 TAG/TG(56:10)	Triglycerides	HMDB0010513	0.0201435	0.0243911	-0.0276622	0.0679493	0.408886	1
alpha-keto-beta-methylvalerate/alpha-ketoisocaproate		HMDB0000491	0.0601632	0.0523188	-0.0423797	0.162706	0.25017	1
C34:2 PE/PE(34:2)	Phosphatidylethanolamines	HMDB0008928	-0.0272395	0.0222213	-0.0707925	0.0163136	0.220265	1
cholesterol/Cholesterol		HMDB0000067	0.0378842	0.0251762	-0.0114603	0.0872287	0.132385	1
C18:1 CE/CE(18:1)	Cholesteryl esters	HMDB0000918	0.0122266	0.0252178	-0.0371995	0.0616526	0.627791	1
preliminary_ID_androsterone glucuronide (isomer)/androsterone glucuronide		HMDB0002829	0.10488	0.082509	-0.0568343	0.266595	0.20368	1
C5-DC carnitine/CAR(DC5:0)	Carnitines	HMDB0013130	0.00524574	0.0218734	-0.0376254	0.0481169	0.810468	1
10-nonadecenoate		HMDB0013622	-0.0799339	0.0698549	-0.216847	0.0569791	0.252505	1
C51:2 TAG/TG(51:2)	Triglycerides	HMDB0005362	-0.0181921	0.0250852	-0.0673582	0.030974	0.468322	1
C40:10 PC/PC(40:10)	Phosphatidylcholines	HMDB0008511	0.0604363	0.0217664	0.0177749	0.103098	0.00549336	0.714137
Glycodeoxycholic acid/glycodeoxycholate	Steroids and steroid derivatives	HMDB0000631	-0.0381601	0.0535788	-0.143173	0.0668524	0.476326	1
C52:0 TAG/TG(52:0)	Triglycerides	HMDB0005365	-0.0521765	0.0220106	-0.0953164	-0.00903656	0.0177631	1
C54:5 TAG/TG(54:5)	Triglycerides	HMDB0005385	-0.000230398	0.0224653	-0.0442616	0.0438008	0.991817	1
C14:0 LPC/LPC(14:0)	Lysophosphatidylcholines	HMDB0010379	-0.0268503	0.0250377	-0.0759233	0.0222227	0.283543	1
C48:0 TAG/TG(48:0)	Triglycerides	HMDB0005356	-0.0504571	0.0222288	-0.0940248	-0.00688947	0.0232138	1
C36:2 PC plasmalogen/PC(P-36:1)/PC(O-36:2)	PC plasmalogens	HMDB0011243	-0.01337	0.0223443	-0.057164	0.030424	0.549597	1
mesaconate		HMDB0000749	0.0452746	0.0579608	-0.0683263	0.158876	0.434728	1
3-hydroxymethylglutarate/anhydroDglucose		HMDB0000355	0.0382528	0.0545677	-0.068698	0.145204	0.483293	1
glycocholate		HMDB0001396	-0.0784319	0.0550394	-0.186307	0.0294433	0.154153	1
homoserine		HMDB0000719	-0.0269737	0.055348	-0.135454	0.0815064	0.626012	1
sphinganine/Sphinganine		HMDB0000269	0.0301001	0.0587078	-0.084965	0.145165	0.608153	1
C38:6 PC plasmalogen/PC(P-38:5)/PC(O-38:6)		HMDB0011319	-0.0277212	0.0531264	-0.131847	0.0764046	0.601811	1
hypotaurine/Hypotaurine		HMDB0000965	0.0192316	0.0634493	-0.105127	0.14359	0.761812	1
C18:1 LPC plasmalogen/C18:1 LPC plasmalogen_B/C18:1 LPC plasmalogen A/LPC(P-18:0)/LPC(O-18:1)		HMDB0013122	0.00775503	0.0669529	-0.12347	0.13898	0.907789	1
C38:4 DAG/DG(38:4)	Diglycerides	HMDB0007170	-0.0899349	0.0492622	-0.186487	0.00661722	0.0679049	1
C40:7 PC plasmalogen/PC(P-40:6)/PC(O-40:7)		HMDB0011294	0.0181852	0.0494263	-0.0786886	0.115059	0.712929	1
arginine/Arginine		HMDB0000517	0.0239406	0.0453378	-0.0649198	0.112801	0.597465	1
C36:1 PC plasmalogen/PC(P-36:0)/PC(O-36:1)		HMDB0011241	0.00673859	0.0488992	-0.089102	0.102579	0.890394	1
C36:0 PC/PC(36:0)		HMDB0008036	0.0302389	0.0486196	-0.0650538	0.125532	0.533976	1
C22:0 SM/SM(d18:1/22:0)	Sphingomyelins	HMDB0012103	-0.0374951	0.0490269	-0.133586	0.0585959	0.444399	1
C18:0 MAG/MG(18:0)		HMDB0011131	0.0208287	0.0499605	-0.0770921	0.11875	0.676749	1
C3-DC-CH3 carnitine		HMDB0013133	0.00245348	0.0522809	-0.100015	0.104922	0.96257	1
C36:0 DAG/DG(36:0)	Diglycerides	HMDB0007158	0.0564694	0.049225	-0.0400099	0.152949	0.251312	1
C18:2 carnitine/CAR(18:2)	Carnitines	HMDB0006469	-0.0337486	0.0463535	-0.1246	0.0571027	0.466571	1
C18 carnitine/CAR(18:0)	Carnitines	HMDB0000848	-0.0274601	0.0454786	-0.116597	0.0616764	0.545975	1
1-methyladenosine/1-Methyladenosine		HMDB0003331	-0.0256376	0.0443185	-0.1125	0.061225	0.562936	1
C18:1 carnitine/CAR(18:1)	Carnitines	HMDB0005065	-0.0293942	0.0454641	-0.118502	0.0597139	0.517933	1
C34:0 PC/PC(34:0)		HMDB0007970	-0.0201451	0.0485473	-0.115296	0.0750059	0.678173	1
C16 carnitine/CAR(16:0)	Carnitines	HMDB0000222	-0.0648809	0.0456058	-0.154267	0.0245048	0.154839	1
C16:1 MAG/MG(16:1)		HMDB0011565	0.0237084	0.0498095	-0.0739165	0.121333	0.634088	1

## Sheet: rs10072088
Metabolite name	Metabolite class	HMDB ID	effect estimates	standard error	95%CI lower bound	95%CI upper bound	raw p value	NEF-adjusted p-value
C16:1 LPE/LPE(16:1)		HMDB0011504	-0.085635	0.068967	-0.220808	0.0495379	0.214354	1
alpha-glutamyllysine/L-alpha-glutamyl-L-Lysine/L-alpha-glutamyl-L-lysine		HMDB0004207	-0.010694	0.0398873	-0.0888716	0.0674836	0.788618	1
C48:0 TAG/TG(48:0)	Triglycerides	HMDB0005356	-0.0162374	0.0185432	-0.0525814	0.0201066	0.381219	1
allantoin/Allantoin	Azoles	HMDB0000462	0.00479092	0.0175758	-0.0296571	0.0392389	0.785172	1
C32:0 DAG/DG(32:0)	Diglycerides	HMDB0007098	-0.0240359	0.0187641	-0.0608129	0.0127412	0.200213	1
C51:1 TAG/TG(51:1)	Triglycerides	HMDB0042104	-0.014164	0.0201151	-0.0535888	0.0252609	0.481342	1
C50:1 TAG/TG(50:1)	Triglycerides	HMDB0005360	-0.0277529	0.0186218	-0.0642509	0.00874515	0.136134	1
C51:0 TAG/TG(51:0)	Triglycerides	HMDB0031106	0.00332067	0.0199002	-0.0356829	0.0423243	0.867475	1
C47:1 TAG/TG(47:1)	Triglycerides	HMDB0042100	-0.000696588	0.0195708	-0.0390546	0.0376614	0.971607	1
suberate		HMDB0000893	0.0179881	0.0367998	-0.0541383	0.0901144	0.624977	1
C44:0 TAG/TG(44:0)	Triglycerides	HMDB0042063	0.000242258	0.0184885	-0.0359946	0.0364791	0.989546	1
C46:0 TAG/TG(46:0)	Triglycerides	HMDB0010411	-0.0109688	0.0184981	-0.0472245	0.0252868	0.553201	1
C49:3 TAG/TG(49:3)	Triglycerides	HMDB0042103	-0.0120505	0.0195712	-0.0504093	0.0263083	0.538075	1
C50:0 TAG/TG(50:0)	Triglycerides	HMDB0005357	-0.0163349	0.0184633	-0.0525223	0.0198525	0.376307	1
C32:1 DAG/DG(32:1)	Diglycerides	HMDB0007099	-0.0386316	0.0185026	-0.0748961	-0.00236706	0.0368073	1
C14:1 MAG		HMDB0011562	-0.0871082	0.0797786	-0.243471	0.0692549	0.274888	1
butyrobetaine_isomer/3-dehydroxycarnitine/butyrobetaine	Fatty Acyls	HMDB0006831	0.0251855	0.0276305	-0.0289694	0.0793403	0.362028	1
N-acetyltryptophan/N-Acetyl-D-tryptophan	Organic acids and derivatives	HMDB0013713	0.0011475	0.01903	-0.0361507	0.0384457	0.951917	1
Cholic acid/cholate		HMDB0000619	-0.0528108	0.048272	-0.147422	0.0418006	0.273944	1
acetaminophen/Acetaminophen	Phenols	HMDB0001859	0.0246676	0.0197323	-0.014007	0.0633423	0.211259	1
C48:1 TAG/TG(48:1)	Triglycerides	HMDB0005359	-0.0217804	0.0185907	-0.0582175	0.0146568	0.241369	1
C34:0 DAG/DG(34:0)	Diglycerides	HMDB0007100	-0.0124981	0.0196627	-0.0510362	0.0260401	0.525022	1
C45:1 TAG/TG(45:1)	Triglycerides	HMDB0042099	0.00184262	0.019526	-0.0364277	0.0401129	0.924817	1
C24:0 LPC/LPC(24:0)		HMDB0010405	-0.0673208	0.0464042	-0.158271	0.0236298	0.14685	1
C47:2 TAG/TG(47:2)	Triglycerides	HMDB0042076	-0.00675643	0.0195385	-0.0450513	0.0315384	0.729493	1
N-acetylputrescine	Organic acids and derivatives	HMDB0002064	-0.0495998	0.0233443	-0.0953538	-0.00384586	0.0336109	1
1-methylnicotinamide/1-Methyl nicotinamide	Pyridines and derivatives	HMDB0000699	-0.0223791	0.0180984	-0.0578513	0.0130931	0.216264	1
C46:1 TAG/TG(46:1)	Triglycerides	HMDB0010412	-0.00937394	0.0185281	-0.0456884	0.0269405	0.612906	1
C49:2 TAG/TG(49:2)	Triglycerides	HMDB0011706	-0.0105078	0.0195772	-0.0488784	0.0278628	0.59145	1
C22:5 CE/CE(22:5)	Cholesteryl esters	HMDB0010375	0.0218484	0.0197999	-0.0169588	0.0606556	0.269828	1
C45:2 TAG/TG(45:2)	Triglycerides	HMDB0043170	-0.0135114	0.0194937	-0.0517184	0.0246956	0.488237	1
C34:1 DAG/DG(34:1)	Diglycerides	HMDB0007102	-0.0355283	0.0184805	-0.0717494	0.000692852	0.0545463	1
quinate		HMDB0003072	0.0633837	0.0417973	-0.0185375	0.145305	0.129405	1
palmitoylethanolamide/palmitoyl-EA/palmithoylethanolamide		HMDB0002100	-0.0125893	0.0216228	-0.0549692	0.0297906	0.560416	1
C36:2 PC plasmalogen/PC(P-36:1)/PC(O-36:2)	PC plasmalogens	HMDB0011243	0.0351891	0.0186434	-0.00135142	0.0717296	0.0590963	1
C42:0 TAG/TG(42:0)	Triglycerides	HMDB0072780	0.0106143	0.0434177	-0.0744829	0.0957116	0.806867	1
C58:7 TAG/TG(58:7)	Triglycerides	HMDB0005471	0.00147647	0.0195854	-0.0369103	0.0398632	0.939907	1
valine/Valine	Carboxylic acids and derivatives	HMDB0000883	0.0137985	0.0182302	-0.021932	0.049529	0.449108	1
C51:2 TAG/TG(51:2)	Triglycerides	HMDB0005362	-0.007026	0.0207704	-0.0477352	0.0336832	0.73516	1
C51:3 TAG/TG(51:3)	Triglycerides	HMDB0011701	-0.0123646	0.0202114	-0.0519782	0.027249	0.540693	1
C50:2 TAG/TG(50:2)	Triglycerides	HMDB0005377	-0.0372894	0.0184464	-0.0734436	-0.00113519	0.0432276	1
lysine/Lysine	Carboxylic acids and derivatives	HMDB0000182	0.016771	0.0185727	-0.0196308	0.0531729	0.366529	1
C18:3 CE/CE(18:3)	Cholesteryl esters	HMDB0010370	0.0148582	0.0216916	-0.0276565	0.0573729	0.49336	1
indoxylsulfate		HMDB0000682	-0.0222188	0.0314607	-0.0838806	0.039443	0.480039	1
C5 carnitine/CAR(5:0)	Carnitines	HMDB0000688	0.0204395	0.0182173	-0.0152658	0.0561449	0.26187	1
Chenodeoxycholic acid/chenodeoxycholate	Steroids and steroid derivatives	HMDB0000518	-0.0392189	0.047761	-0.132829	0.054391	0.411562	1
3-methylxanthine_pending_conf/3-methylxanthine/3-Methylxanthine	Organoheterocyclic compounds	HMDB0001886	0.0064081	0.0199131	-0.0326208	0.045437	0.747602	1
C4 carnitine/CAR(4:0)	Carnitines	HMDB0002013	0.00686838	0.018233	-0.0288677	0.0426045	0.706397	1
C58:6 TAG/TG(58:6)	Triglycerides	HMDB0005458	-0.0294297	0.0204432	-0.0694975	0.0106382	0.149985	1
C48:2 TAG/TG(48:2)	Triglycerides	HMDB0005376	-0.0204834	0.0185395	-0.0568202	0.0158533	0.269222	1
C44:1 TAG/TG(44:1)	Triglycerides	HMDB0042301	-0.0230592	0.0438499	-0.109003	0.062885	0.598981	1
C52:0 TAG/TG(52:0)	Triglycerides	HMDB0005365	0.000445142	0.0183428	-0.0355061	0.0363964	0.980639	1
Taurohyodeoxycholic acid/tauroursodeoxycholic acid/taurohyodeoxycholate/tauroursodeoxycholate		HMDB0000874	0.0296229	0.050034	-0.0684419	0.127688	0.553813	1
C40:7 PE plasmalogen/PE(P-40:6)/PE(O-40:7)	PE plasmalogens	HMDB0011394	0.0420599	0.0183479	0.00609873	0.0780211	0.021885	1
C34:2 DAG/DG(34:2)	Diglycerides	HMDB0007103	-0.0417975	0.0184602	-0.0779789	-0.00561616	0.0235622	1
C36:0 PE/PE(36:0)	Phosphatidylethanolamines	HMDB0008991	0.0108175	0.0210979	-0.0305337	0.0521687	0.608143	1
Ne.Ne-dimethyllysine_pending_conf/N6,N6-dimethyllysine/N(6),N(6)-Dimethyl-lysine	Organic acids and derivatives	HMDB0013287	-0.0113355	0.0193742	-0.0493082	0.0266373	0.558493	1
sebacate	Fatty Acyls	HMDB0000792	0.154523	0.0572883	0.0422401	0.266806	0.00699066	0.908786
C24:1 Ceramide (d18:1)/C24:1 Ceramide (d18:1)-B/Cer(d18:1/24:1)	Ceramides	HMDB0004953	0.00461545	0.0183645	-0.0313783	0.0406092	0.801563	1
nervonic acid/nervonate	Fatty Acyls	HMDB0002368	0.0335786	0.0479124	-0.060328	0.127485	0.483408	1
methionine/Methionine	Organic acids and derivatives	HMDB0000696	0.0123205	0.0185642	-0.0240648	0.0487057	0.506904	1
C52:1 TAG/TG(52:1)	Triglycerides	HMDB0005367	-0.0183569	0.0184567	-0.0545314	0.0178176	0.319936	1
N2.N2-dimethylguanosine/N2,N2-dimethylguanosine/N2,N2-Dimethylguanosine	Nucleosides, nucleotides, and analogues	HMDB0004824	-0.0191287	0.0191664	-0.0566941	0.0184367	0.318262	1
C22:4 LPC/LPC(22:4)		HMDB0010401	-0.098861	0.0454266	-0.187895	-0.00982664	0.0295341	1
C46:2 TAG/TG(46:2)	Triglycerides	HMDB0010419	-0.0103911	0.0184575	-0.0465672	0.025785	0.573455	1
isoleucine/Isoleucine	Organic acids and derivatives	HMDB0000172	0.0109523	0.018324	-0.0249622	0.0468667	0.55004	1
C20:1 LPE/LPE(20:1)	Lysophosphatidylethanolamines	HMDB0011512	-0.0253156	0.0222645	-0.0689532	0.0183219	0.255521	1
DMGV		HMDB0240212	0.0130993	0.0310934	-0.0478426	0.0740412	0.673544	1
phenylalanine/Phenylalanine	Organic acids and derivatives	HMDB0000159	-8.01338e-05	0.0181636	-0.0356801	0.0355198	0.99648	1
C34:3 PC/PC(34:3)		HMDB0008006	-0.0104157	0.0201195	-0.0498491	0.0290178	0.604674	1
C38:2 PC/PC(38:2)		HMDB0008270	-0.0292098	0.0184161	-0.0653048	0.00688509	0.112716	1
betaine/Betaine	Carboxylic acids and derivatives	HMDB0000043	-0.0223801	0.018715	-0.0590608	0.0143006	0.23176	1
1,7-dimethyluric acid/1,7-Dimethyluric acid	Organoheterocyclic compounds	HMDB0011103	0.012434	0.0194064	-0.0256018	0.0504698	0.521706	1
beta-alanine	Carboxylic acids and derivatives	HMDB0000056	0.0434413	0.0322092	-0.0196876	0.10657	0.177426	1
alpha-hydroxybutyrate/beta-hydroxybutyrate/hydroxyisobutyrate		HMDB0000008	-0.035203	0.0314737	-0.0968903	0.0264842	0.263357	1
C52:2 TAG/TG(52:2)	Triglycerides	HMDB0005369	-0.0251101	0.0186006	-0.0615666	0.0113464	0.177029	1
C36:4 PC-A/PC(36:4)_A		HMDB0007983	0.0067257	0.0187638	-0.0300507	0.0435021	0.720014	1
Capric acid/caprate	Fatty Acyls	HMDB0000511	-0.0274091	0.0471341	-0.11979	0.064972	0.560894	1
C36:3 PC plasmalogen-A/C36:3 PC plasmalogen/C36:3 PC plasmalogen-B/PC(P-36:2)/PC(O-36:3)	PC plasmalogens	HMDB0011244	0.0320936	0.0187606	-0.00467649	0.0688638	0.0871379	1
N-acetylleucine		HMDB0011756	0.0627651	0.0314407	0.00114237	0.124388	0.0459015	1
C34:0 PE/PE(34:0)	Phosphatidylethanolamines	HMDB0008925	-0.000814787	0.0186351	-0.037339	0.0357094	0.965125	1
C44:2 TAG/TG(44:2)	Triglycerides	HMDB0042279	-0.0333054	0.0436886	-0.118933	0.0523226	0.445858	1
thiamine/Thiamine		HMDB0000235	-0.0367979	0.017855	-0.0717932	-0.00180272	0.0393099	1
C18:2 LPE/LPE(18:2)	Lysophosphatidylethanolamines	HMDB0011507	0.00079184	0.0181941	-0.0348679	0.0364516	0.965286	1
Erucic acid/13-docosenoate	Fatty Acyls	HMDB0002068	0.00790741	0.04549	-0.0812514	0.0970662	0.862001	1
C32:0 PE/PE(32:0)	Phosphatidylethanolamines	HMDB0008923	0.00531503	0.0212343	-0.0363035	0.0469336	0.802353	1
C36:1 DAG/DG(36:1)	Diglycerides	HMDB0007216	-0.0162988	0.018819	-0.0531834	0.0205857	0.386445	1
leucine/Leucine	Carboxylic acids and derivatives	HMDB0000687	0.00632776	0.0182948	-0.0295294	0.0421849	0.729435	1
vitamin A/Retinol		HMDB0000305	0.065591	0.0407123	-0.0142036	0.145386	0.107161	1
proline/Proline	Carboxylic acids and derivatives	HMDB0000162	-0.00177032	0.0184768	-0.0379841	0.0344435	0.923669	1
alanine/Alanine	Carboxylic acids and derivatives	HMDB0000161	-0.0097362	0.0181086	-0.0452284	0.0257561	0.590815	1
3-methyladipate/pimelate		HMDB0000555	-0.0398223	0.0328423	-0.104192	0.0245475	0.225309	1
preliminary_ID_androsterone glucuronide (isomer)/androsterone glucuronide		HMDB0002829	-0.0897306	0.0735118	-0.233811	0.0543499	0.222227	1
C20:1 LPC/LPC(20:1)		HMDB0010391	-0.047406	0.045449	-0.136484	0.0416724	0.296921	1
thymine		HMDB0000262	0.0316287	0.0407732	-0.0482853	0.111543	0.437913	1
C34:4 PC plasmalogen	Phosphatidylcholine plasmalogens	HMDB0011212	0.0528377	0.0451057	-0.0355678	0.141243	0.24143	1
butyrobetaine		HMDB0001161	0.0134374	0.0487802	-0.08217	0.109045	0.782957	1
C36:3 PE plasmalogen/PE(P-36:2)/PE(O-36:3)	PE plasmalogens	HMDB0011441	0.0110523	0.0187041	-0.025607	0.0477116	0.554585	1
C50:3 TAG/TG(50:3)	Triglycerides	HMDB0005433	-0.0311734	0.0184652	-0.0673645	0.00501768	0.0913677	1
C18:1 LPE/LPE(18:1)	Lysophosphatidylethanolamines	HMDB0011506	0.00462572	0.0181715	-0.0309897	0.0402412	0.799063	1
preliminary_ID_Undecanedioic acid (isomer)/undecanedionate		HMDB0000888	-0.0165733	0.0775784	-0.168624	0.135478	0.830834	1
methionine sulfoxide/Methionine sulfoxide		HMDB0002005	-0.00023961	0.0207977	-0.0410023	0.040523	0.990808	1
cerulenin		HMDB0015168	-0.0281346	0.0276281	-0.0822846	0.0260155	0.308521	1
C18:1 LPC/LPC(18:1)	Lysophosphatidylcholines	HMDB0002815	0.00318236	0.0214606	-0.0388797	0.0452444	0.882115	1
pyridoxamine/lysine	Pyridines and derivatives	HMDB0001431	0.0088256	0.0237545	-0.0377324	0.0553836	0.71024	1
Stearic acid/stearate		HMDB0000827	-0.0738511	0.0466438	-0.165271	0.0175691	0.113353	1
C54:3 TAG/TG(54:3)	Triglycerides	HMDB0005405	-0.00673888	0.0186019	-0.043198	0.0297202	0.717152	1
C34:3 PE plasmalogen/PE(P-34:2)/PE(O-34:3)	PE plasmalogens	HMDB0011343	0.0107076	0.0186548	-0.0258551	0.0472703	0.565976	1
C30:0 PC/PC(30:0)	Phosphatidylcholines	HMDB0007869	-0.0144743	0.0185231	-0.050779	0.0218304	0.434557	1
C36:2 PC/PC(36:2)	Phosphatidylcholines	HMDB0008039	0.0132173	0.0187022	-0.0234384	0.0498729	0.479739	1
C18:0 LPE/LPE(18:0)_B	Lysophosphatidylethanolamines	HMDB0011130	-0.0233072	0.0227285	-0.0678542	0.0212398	0.305145	1
C20:0 LPC/LPC(20:0)		HMDB0010390	-0.0298116	0.0463132	-0.120584	0.0609607	0.519774	1
C22:5 LPC/LPC(22:5)	Lysophosphatidylcholines	HMDB0010403	-0.0447761	0.0218269	-0.087556	-0.00199618	0.0402262	1
1-methylguanine		HMDB0003282	-0.018125	0.0207473	-0.058789	0.022539	0.382333	1
C46:3 TAG/TG(46:3)	Triglycerides	HMDB0042751	-0.0604971	0.0437519	-0.146249	0.025255	0.166747	1
C18:2 LPC/LPC(18:2)	Lysophosphatidylcholines	HMDB0010386	0.017875	0.0184922	-0.0183691	0.0541191	0.333733	1
C36:3 PE/PE(36:3)	Phosphatidylethanolamines	HMDB0009060	-0.0236755	0.0183552	-0.0596511	0.0123	0.197102	1
13-HODE	Fatty Acyls	HMDB0004667	-0.0839727	0.0566741	-0.195052	0.0271066	0.138427	1
C38:7 PE plasmalogen/PE(P-38:6)/PE(O-38:7)	PE plasmalogens	HMDB0011420	0.014113	0.0181545	-0.0214691	0.0496951	0.436933	1
C3 carnitine/CAR(3:0)	Carnitines	HMDB0000824	0.00852674	0.0181021	-0.0269527	0.0440062	0.637615	1
C36:3 PC/PC(36:3)		HMDB0008105	-7.1293e-05	0.0186916	-0.0367062	0.0365636	0.996957	1
N-oleoylethanolamine		HMDB0002088	-0.041217	0.0435443	-0.126562	0.0441282	0.343866	1
C56:4 TAG/TG(56:4)	Triglycerides	HMDB0005398	-0.0254687	0.0190734	-0.0628519	0.0119146	0.18178	1
C48:3 TAG/TG(48:3)	Triglycerides	HMDB0005432	-0.0188625	0.0184528	-0.0550292	0.0173043	0.306685	1
N-acetylspermidine/N1-acetylspermidine/N1-Acetylspermidine	Organic acids and derivatives	HMDB0001276	-0.00940348	0.0195633	-0.0477468	0.0289399	0.630751	1
acetyl-galactosamine/N-acetylgalactosamine/N-Acetyl-D-galactosamine	Organic oxygen compounds	HMDB0000212	0.0216861	0.0276542	-0.0325152	0.0758874	0.432931	1
C36:4 PC-B/PC(36:4)_B	Phosphatidylcholines	HMDB0008138	-0.0108245	0.0185584	-0.0471983	0.0255494	0.559715	1
thyroxine/Thyroxine	Carboxylic acids and derivatives	HMDB0000248	-0.0113272	0.0187856	-0.0481464	0.0254919	0.546527	1
N6-methyllysine/N(6)-Methyllysine		HMDB0002038	0.0321892	0.0505422	-0.0668718	0.13125	0.524205	1
Taurodeoxycholic acid/taurodeoxycholate	Steroids and steroid derivatives	HMDB0000896	0.0604584	0.0464924	-0.0306651	0.151582	0.193466	1
C34:3 DAG/DG(34:3)	Diglycerides	HMDB0007132	-0.0469627	0.0184178	-0.0830609	-0.0108646	0.0107766	1
malonate		HMDB0000691	-0.0380638	0.0464949	-0.129192	0.0530645	0.412977	1
cortisone/Cortisone	Steroids and steroid derivatives	HMDB0002802	-0.00854414	0.0188011	-0.0453937	0.0283054	0.649506	1
C14:1 carnitine/CAR(14:1)	Carnitines	HMDB0002014	-0.00986548	0.0175407	-0.0442447	0.0245137	0.573821	1
C38:5 DAG/DG(38:5)	Diglycerides	HMDB0007199	-0.0355821	0.0185058	-0.0718527	0.000688541	0.0545106	1
C38:6 PC/PC(38:6)	Phosphatidylcholines	HMDB0007991	-0.00686991	0.0179969	-0.0421432	0.0284034	0.702664	1
quinolinate		HMDB0000232	-0.0148263	0.0315207	-0.0766057	0.046953	0.638091	1
C22:6 LPC/LPC(22:6)	Lysophosphatidylcholines	HMDB0010404	0.0137898	0.0210915	-0.0275489	0.0551284	0.513237	1
C18:2 CE/CE(18:2)	Cholesteryl esters	HMDB0000610	0.0490272	0.0197942	0.0102313	0.0878231	0.0132549	1
C54:4 TAG/TG(54:4)	Triglycerides	HMDB0005370	-0.00820695	0.0186547	-0.0447695	0.0283556	0.659981	1
erythronate/threonate		HMDB0000613	-0.0463238	0.0458318	-0.136152	0.0435048	0.312143	1
C22:1 SM	Sphingomyelins	HMDB0012104	0.0255094	0.0228104	-0.0191981	0.0702169	0.263429	1
C34:3 PC plasmalogen/PC(P-34:2)/PC(O-34:3)	PC plasmalogens	HMDB0011211	0.0235551	0.0187332	-0.0131613	0.0602716	0.208609	1
C9 carnitine/CAR(9:0)	Carnitines	HMDB0013288	0.0310151	0.0184341	-0.00511504	0.0671453	0.0924744	1
N-carbamoyl-beta-alanine/Ureidopropionic acid	Organic acids and derivatives	HMDB0000026	-0.0251152	0.0179781	-0.0603516	0.0101213	0.162417	1
coenzyme Q10		HMDB0001072	0.0109579	0.0248562	-0.0377595	0.0596752	0.659322	1
hippurate	Benzene and substituted derivatives	HMDB0000714	0.0510411	0.0313099	-0.0103252	0.112407	0.103062	1
C2 carnitine/CAR(2:0)	Carnitines	HMDB0000201	-0.0249662	0.0179887	-0.0602234	0.010291	0.165173	1
C34:2 PE plasmalogen/PE(P-34:1)/PE(O-34:2)	PE plasmalogens	HMDB0008952	0.00484116	0.0186297	-0.0316725	0.0413548	0.79497	1
Acisoga/acisoga		HMDB0061384	0.0493737	0.0601871	-0.0685908	0.167338	0.412024	1
histidine/Histidine	Carboxylic acids and derivatives	HMDB0000177	-0.00303796	0.0182784	-0.038863	0.032787	0.867996	1
C32:0 PC/PC(32:0)	Phosphatidylcholines	HMDB0007871	0.00273386	0.0183829	-0.033296	0.0387638	0.881777	1
C54:7 TAG/C54:7 TAG-B	Triglycerides	HMDB0005447	-0.00413853	0.0204155	-0.0441521	0.0358751	0.839358	1
5-acetylamino-6-amino-3-methyluracil/5-Acetylamino-6-amino-3-methyluracil	Organic nitrogen compounds	HMDB0004400	0.0325536	0.0220289	-0.0106222	0.0757294	0.13947	1
carnitine/Carnitine	Carnitines	HMDB0000062	-0.0230406	0.0182554	-0.0588205	0.0127393	0.206903	1
preliminary_ID_Dodecanoic acid/dodecanoate	Fatty Acyls	HMDB0000638	-0.0127851	0.0475783	-0.106037	0.0804666	0.788147	1
Glycodeoxycholic acid/glycodeoxycholate	Steroids and steroid derivatives	HMDB0000631	0.0669574	0.0462834	-0.0237565	0.157671	0.147986	1
Salicylic acid/salicylate		HMDB0001895	-0.0645513	0.0637142	-0.189429	0.0603262	0.310994	1
C46:4 TAG/TG(46:4)	Triglycerides	HMDB0042548	-0.0569715	0.0437417	-0.142704	0.0287607	0.192762	1
acetyl-galactosamine/N-acetylgalactosamine		HMDB0000853	-0.0374892	0.0284869	-0.0933225	0.018344	0.188168	1
salicylurate		HMDB0000840	-0.0192275	0.0361342	-0.0900493	0.0515942	0.594647	1
C52:6 TAG/TG(52:6)	Triglycerides	HMDB0005436	-0.0240348	0.019411	-0.0620796	0.01401	0.215639	1
C54:1 TAG/TG(54:1)	Triglycerides	HMDB0005395	-0.00122357	0.0183289	-0.0371475	0.0347004	0.946775	1
C5-DC carnitine/CAR(DC5:0)	Carnitines	HMDB0013130	0.00980661	0.0182759	-0.0260135	0.0456267	0.591553	1
fucose		HMDB0000174	0.00692894	0.0455453	-0.0823381	0.096196	0.879082	1
C55:3 TAG/TG(55:3)	Triglycerides	HMDB0042466	-0.00171839	0.0210874	-0.043049	0.0396122	0.935053	1
2-hydroxy-3-methylbutyrate/hydroxyisovalerate		HMDB0000407	-0.0253104	0.0451701	-0.113842	0.0632214	0.57525	1
C18:1 CE/CE(18:1)	Cholesteryl esters	HMDB0000918	0.0143493	0.021283	-0.0273645	0.0560632	0.500173	1
C16:1 LPC/LPC(16:1)	Lysophosphatidylcholines	HMDB0010383	-0.0148063	0.0211743	-0.0563071	0.0266945	0.484391	1
alloisoleucine/Alloisoleucine		HMDB0000557	-0.0206069	0.0453357	-0.109463	0.0682493	0.649439	1
1-methylhistidine		HMDB0000001	0.028924	0.0331321	-0.0360137	0.0938616	0.382668	1
C20:3 LPC/LPC(20:3)		HMDB0010393	0.0112847	0.0321702	-0.0517678	0.0743372	0.725753	1
Eicosapentaenoic acid/eicosapentaenoate	Fatty Acyls	HMDB0001999	-0.0732293	0.045162	-0.161745	0.0152866	0.104915	1
C50:5 TAG/TG(50:5)	Triglycerides	HMDB0010471	-0.0222803	0.0184277	-0.0583981	0.0138374	0.226638	1
N1,N12-diacetylspermine/diacetylspermine/N1,N12-Diacetylspermine	Organic acids and derivatives	HMDB0002172	-0.0135527	0.0262357	-0.0649738	0.0378684	0.605453	1
C16:0 SM/SM(d18:1/16:0)	Sphingomyelins	HMDB0010169	0.0270434	0.0185892	-0.00939067	0.0634776	0.145726	1
C36:1 PC/PC(36:1)	Phosphatidylcholines	HMDB0008038	-0.00618769	0.0185929	-0.0426292	0.0302538	0.739287	1
hydroxycotinine/trans-3-Hydroxycotinine	Organoheterocyclic compounds	HMDB0001390	0.00466296	0.0220706	-0.0385947	0.0479206	0.832673	1
C36:5 PE plasmalogen/PE(P-36:4)/PE(O-36:5)	PE plasmalogens	HMDB0011410	0.0351274	0.0185099	-0.00115134	0.0714061	0.0577274	1
N6-acetyllysine/N6-Acetyllysine/N6-acetyl-L-lysine/N6-acetyl-lysine	Organic acids and derivatives	HMDB0000206	-0.0055625	0.0187378	-0.0422879	0.0311629	0.766574	1
C48:4 TAG/TG(48:4)	Triglycerides	HMDB0042811	-0.0835978	0.0437222	-0.169292	0.00209603	0.0558731	1
preliminary_ID_Hexadecanedioic acid (isomer)/hexadecanedioate	Fatty Acyls	HMDB0000672	0.155597	0.046562	0.0643368	0.246857	0.000832648	0.108244
2-methyl-4,5-benzoxazole/preliminary_ID_2-methyl-4,5-benzoxazole		HMDB0032390	0.0198362	0.0263511	-0.0318109	0.0714833	0.45159	1
C10 carnitine/CAR(10:0)	Carnitines	HMDB0000651	0.000264628	0.0173645	-0.0337692	0.0342984	0.987841	1
C24:0 Ceramide (d18:1)/Cer(d18:1/24:0)	Ceramides	HMDB0004956	0.00385416	0.0185321	-0.0324681	0.0401764	0.835251	1
C14 carnitine/CAR(14:0)	Carnitines	HMDB0005066	-0.0231932	0.0180096	-0.0584913	0.012105	0.197807	1
C34:1 PC plasmalogen/C34:1 PC plasmalogen-A/PC(P-34:0)/PC(O-34:1)_A	PC plasmalogens	HMDB0011208	0.0156892	0.0189421	-0.0214367	0.052815	0.407518	1
C40:10 PC/PC(40:10)	Phosphatidylcholines	HMDB0008511	-0.00994195	0.0181726	-0.0455596	0.0256757	0.584321	1
C22:0 LPE/LPE(22:0)	Lysophosphatidylethanolamines	HMDB0011520	0.0039018	0.0207375	-0.036743	0.0445466	0.850758	1
homovanillate		HMDB0000118	0.0498845	0.0444449	-0.037226	0.136995	0.261697	1
Azelaic acid/azelate		HMDB0000784	0.037946	0.0549603	-0.0697742	0.145666	0.489927	1
MDA		HMDB0006112	0.00463345	0.04537	-0.0842901	0.093557	0.918657	1
C38:5 PE/PE(38:5)	Phosphatidylethanolamines	HMDB0009069	-0.0195623	0.0187015	-0.0562166	0.017092	0.295549	1
C36:2 PE plasmalogen/PE(P-36:1)/PE(O-36:2)	PE plasmalogens	HMDB0009082	0.0195799	0.0186716	-0.0170157	0.0561754	0.29434	1
C16:0 CE/CE(16:0)	Cholesteryl esters	HMDB0000885	0.0245797	0.0187657	-0.0122003	0.0613597	0.190256	1
C49:1 TAG	Triglycerides	HMDB0011705	-0.0173471	0.021604	-0.0596902	0.024996	0.421999	1
C16:1 SM/SM(d18:1/16:1)	Sphingomyelins	HMDB0240613	-0.0472967	0.0460847	-0.137621	0.0430276	0.30475	1
Linoleic acid/linoleate		HMDB0000673	-0.0664441	0.0466582	-0.157893	0.0250044	0.154429	1
C60:12 TAG/TG(60:12)	Triglycerides	HMDB0005478	-0.0177712	0.0190912	-0.0551892	0.0196468	0.351926	1
C52:3 TAG/TG(52:3)	Triglycerides	HMDB0005384	-0.0232589	0.0197778	-0.0620227	0.0155049	0.239591	1
C48:5 TAG/TG(48:5)	Triglycerides	HMDB0042789	-0.0682036	0.0438209	-0.154091	0.0176838	0.119609	1
C50:6 TAG/TG(50:6)	Triglycerides	HMDB0010497	-0.018401	0.0183659	-0.0543975	0.0175956	0.316388	1
C18:0 LPC/LPC(18:0)	Lysophosphatidylcholines	HMDB0010384	0.000375632	0.0216389	-0.0420358	0.0427871	0.98615	1
C10:2 carnitine	Carnitines	HMDB0013325	0.0108244	0.01896	-0.0263364	0.0479853	0.568061	1
2-aminobutyrate		HMDB0000650	-0.0453312	0.0444724	-0.132495	0.041833	0.308055	1
C18:0 SM/SM(d18:1/18:0)	Sphingomyelins	HMDB0001348	0.0259287	0.0185712	-0.0104702	0.0623276	0.162661	1
C20:4 CE/CE(20:4)	Cholesteryl esters	HMDB0006726	0.0405199	0.0185635	0.00413606	0.0769038	0.0290528	1
C38:5 PE plasmalogen/PE(P-38:4)/PE(O-38:5)	PE plasmalogens	HMDB0011386	0.034046	0.0186811	-0.00256829	0.0706603	0.0683816	1
C40:9 PC/PC(40:9)	Phosphatidylcholines	HMDB0008731	-0.00835521	0.0179658	-0.0435676	0.0268571	0.641887	1
aminoisobutyric acid/GABA/2-aminoisobutyric acid/Aminoisobutyric acid	Organic acids and derivatives	HMDB0001906	0.020195	0.0179595	-0.0150049	0.0553949	0.260811	1
C38:6 PE/PE(38:6)	Phosphatidylethanolamines	HMDB0009102	-0.0316408	0.0182108	-0.0673332	0.00405163	0.0823028	1
C18:0 CE/CE(18:0)	Cholesteryl esters	HMDB0010368	0.045193	0.0187024	0.00853687	0.0818491	0.0156739	1
C22:6 LPE/LPE(22:6)	Lysophosphatidylethanolamines	HMDB0011526	-0.00627411	0.0182541	-0.0420515	0.0295033	0.731065	1
7-methylguanine/7-Methylguanine	Organoheterocyclic compounds	HMDB0000897	-0.00985751	0.019731	-0.0485295	0.0288145	0.61736	1
SDMA/Symmetric dimethyl-arginine	Organic acids and derivatives	HMDB0003334	-0.00475106	0.0206239	-0.0451731	0.035671	0.817807	1
C36:2 DAG/DG(36:2)	Diglycerides	HMDB0007218	-0.0212159	0.0184608	-0.0573984	0.0149665	0.250455	1
N1-methyl-2-pyridone-5-carboxamide/N1-Methyl-2-pyridone-5-carboxamide	Organoheterocyclic compounds	HMDB0004193	-0.0298069	0.0194678	-0.0679631	0.00834933	0.125748	1
C54:2 TAG/TG(54:2)	Triglycerides	HMDB0005403	-0.00451245	0.0184138	-0.0406029	0.031578	0.806412	1
N4-acetylcytidine/N4-Acetylcytidine	Nucleosides, nucleotides, and analogues	HMDB0005923	0.00138209	0.0193754	-0.036593	0.0393572	0.943134	1
creatine/Creatine	Organic acids and derivatives	HMDB0000064	0.0118996	0.0181616	-0.0236966	0.0474957	0.512336	1
C8 carnitine/CAR(8:0)	Carnitines	HMDB0000791	0.000500772	0.0173653	-0.0335345	0.034536	0.976994	1
aspartate		HMDB0000191	0.0389543	0.0458867	-0.050982	0.128891	0.395924	1
C38:4 PE/PE(38:4)	Phosphatidylethanolamines	HMDB0009003	-0.0256218	0.0185734	-0.062025	0.0107814	0.167744	1
C20:5 LPC/LPC(20:5)	Lysophosphatidylcholines	HMDB0010397	0.0229825	0.0186407	-0.0135527	0.0595176	0.217607	1
C18:3 LPC	Lysophosphatidylcholines	HMDB0010387	0.00686529	0.0277645	-0.0475522	0.0612828	0.8047	1
C22:4 CE	Cholesteryl esters	HMDB0006729	-0.00742284	0.0379769	-0.0818563	0.0670106	0.845036	1
methylimidazole acetic acid/methylimidazoleacetic acid/Methylimidazoleacetic acid	Organoheterocyclic compounds	HMDB0002820	-0.0227087	0.0239103	-0.0695721	0.0241547	0.342243	1
biliverdin/Biliverdin	Organoheterocyclic compounds	HMDB0001008	0.00924185	0.0195639	-0.0291028	0.0475865	0.636647	1
Glycoursodeoxycholic acid/glycoursodeoxycholate	Steroids and steroid derivatives	HMDB0000708	0.0634571	0.04579	-0.0262897	0.153204	0.1658	1
C20:0 SM/SM(d18:1/20:0)	Sphingomyelins	HMDB0012102	0.0248256	0.0183773	-0.0111932	0.0608444	0.176732	1
5-dodecenoate	Fatty Acyls	HMDB0000529	-0.0433481	0.0480727	-0.137569	0.0508726	0.367205	1
threonine	Organic acids and derivatives	HMDB0000167	-0.0113418	0.0189432	-0.0484699	0.0257862	0.549354	1
C32:1 PC/PC(32:1)	Phosphatidylcholines	HMDB0007873	-0.0287367	0.0182657	-0.0645369	0.00706349	0.115659	1
C4-OH carnitine/CAR(4:0(OH))	Carnitines	HMDB0013127	-0.00291587	0.0178857	-0.0379712	0.0321395	0.870497	1
caffeine/Caffeine	Imidazopyrimidines	HMDB0001847	0.00858016	0.0190225	-0.0287032	0.0458635	0.651951	1
C34:2 PC plasmalogen/PC(P-34:1)/PC(O-34:2)	PC plasmalogens	HMDB0011210	0.0207367	0.0187882	-0.0160876	0.0575609	0.269722	1
Pregnenolone sulfate/pregnenolone sulfate		HMDB0000774	-0.0182887	0.0448889	-0.106269	0.0696919	0.683698	1
C26 carnitine/CAR(26:0)	Carnitines	HMDB0006347	0.0275348	0.0183475	-0.0084256	0.0634952	0.133423	1
C14:0 LPC/LPC(14:0)	Lysophosphatidylcholines	HMDB0010379	-0.00520791	0.0211627	-0.046686	0.0362702	0.805613	1
tryptophan/Tryptophan	Organoheterocyclic compounds	HMDB0000929	0.0109264	0.0182541	-0.0248509	0.0467036	0.549459	1
C30:1 PC/PC(30:1)	Phosphatidylcholines	HMDB0007870	-0.0147239	0.0184229	-0.0508321	0.0213844	0.424166	1
C36:1 PE plasmalogen/PE(P-36:0)/PE(O-36:1)	PE plasmalogens	HMDB0009016	0.0101233	0.0202603	-0.0295861	0.0498327	0.617313	1
C56:3 TAG/TG(56:3)	Triglycerides	HMDB0005410	-0.0156142	0.0184056	-0.0516884	0.02046	0.396248	1
C36:4 PE plasmalogen/PE(P-36:3)/PE(O-36:4)	PE plasmalogens	HMDB0011442	0.0259571	0.0197538	-0.0127598	0.0646739	0.188838	1
trimethylamine-N-oxide/Trimethylamine N-oxide	Organonitrogen compounds	HMDB0000925	-0.0231945	0.0179607	-0.0583967	0.0120077	0.196563	1
C20:4 LPC/LPC(20:4)	Lysophosphatidylcholines	HMDB0010395	0.00681861	0.0215254	-0.0353705	0.0490077	0.751418	1
guanidoacetic acid/guanidinoacetic acid/Guanidoacetic acid	Carboxylic acids and derivatives	HMDB0000128	-0.00149765	0.0196686	-0.0400475	0.0370522	0.939304	1
Hydrocinnamic acid/hydrocinnamate		HMDB0000764	-0.00324765	0.0601922	-0.121222	0.114727	0.956971	1
imidazole propionate/Imidazolepropionic acid	Organoheterocyclic compounds	HMDB0002271	0.00479009	0.0251389	-0.0444813	0.0540614	0.848882	1
trigonelline/Trigonelline	Alkaloids and derivatives	HMDB0000875	-0.00312556	0.0191964	-0.0407499	0.0344988	0.87066	1
C14:2 carnitine/CAR(14:2)	Carnitines	HMDB0013331	-0.00766542	0.0174855	-0.0419364	0.0266056	0.661106	1
Deoxycholic acid/deoxycholate	Steroids and steroid derivatives	HMDB0000626	0.0109504	0.0479523	-0.0830345	0.104935	0.819366	1
trimethyllysine/N6,N6,N6-trimethyllysine/N-6-Trimethyllysine	Organic acids and derivatives	HMDB0001325	-0.0109818	0.0195098	-0.0492203	0.0272567	0.573511	1
NMMA/Targinine	Organic acids and derivatives	HMDB0029416	-0.0421821	0.0205578	-0.0824747	-0.0018895	0.0401817	1
creatinine/Creatinine	Carboxylic acids and derivatives	HMDB0000562	0.0166024	0.0185962	-0.0198454	0.0530502	0.37197	1
3-methylhistidine/methylhistidine/3-Methylhistidine	Organic acids and derivatives	HMDB0000479	-0.0055715	0.0220536	-0.0487959	0.0376529	0.800551	1
3-hydroxyoctanoate	Organic acids and derivatives	HMDB0001954	-0.524026	0.0401231	-0.602666	-0.445387	5.53806e-39	7.19947e-37
C20:0 LPE_A		HMDB0011481	0.0110866	0.0433953	-0.0739667	0.0961398	0.798353	1
C5:1 carnitine	Carnitines	HMDB0002366	-0.00706215	0.018857	-0.0440213	0.029897	0.708025	1
C7 carnitine/CAR(7:0)	Carnitines	HMDB0013238	0.00846035	0.0179784	-0.0267766	0.0436973	0.637937	1
ribothymidine/Ribothymidine	Nucleosides, nucleotides, and analogues	HMDB0000884	0.0157757	0.0196232	-0.0226851	0.0542364	0.421437	1
C58:11 TAG/TG(58:11)	Triglycerides	HMDB0010531	-0.0169041	0.0179498	-0.052085	0.0182768	0.346324	1
tyrosine/Tyrosine	Carboxylic acids and derivatives	HMDB0000158	0.00933717	0.0182403	-0.0264133	0.0450876	0.608723	1
[truncated: 164 more rows]

## Sheet: rs11827818
Metabolite name	Metabolite class	HMDB ID	effect estimates	standard error	95%CI lower bound	95%CI upper bound	raw p value	NEF-adjusted p-value
[truncated: 427 more rows]

[truncated: 1 more sheets: rs12490863]
