# Supplementary material for: Metabolomic Signatures and Predictive Utility of LOXL1-Associated Genetic Risk Scores for Exfoliation Syndrome/Glaucoma in US Cohorts
Source: Metabolites. 2025 Aug 30;15(9):582. doi: 10.3390/metabo15090582 (PMC12472000; doi:10.3390/metabo15090582)
Supplement: Supplementary file 1 [file metabolites-15-00582-s001.zip › Table S4. Metabolite set enrichment analysis results for GRS8, GRS6, GRS2 and 8 XFS SNPs.xlsx]

## Sheet: grs8
Metabolite class	raw p-value	FDR-adjusted p-value	log2err	enrichment score	size of class
Fatty Acyls	1.94668e-06	3.89336e-05	0.627257	-0.791393	22
Bile acids	4.72493e-06	4.72493e-05	0.610527	0.914968	10
Lysophosphatidylcholines	0.0157274	0.104849	0.352488	0.709213	11
Cholesteryl esters	0.0572451	0.22898	0.252961	0.614831	13
Phosphatidylcholine plasmalogens	0.0483005	0.22898	0.276501	0.626995	13
Phosphatidylcholines	0.0996377	0.332126	0.190023	0.537638	16
Diglycerides	0.164786	0.346783	0.16318	-0.499887	13
Lysophosphatidylethanolamines	0.190731	0.346783	0.132147	0.580246	9
Organoheterocyclic compounds	0.182469	0.346783	0.135741	0.535998	13
Phosphatidylserines	0.171875	0.346783	0.158514	-0.798561	3
Sphingomyelins	0.149733	0.346783	0.151149	0.604731	9
Carnitines	0.257991	0.429985	0.128143	-0.395786	24
Triglycerides <3 DB	0.356419	0.548337	0.0883594	0.348597	35
Ceramides	0.609481	0.863807	0.0751182	-0.468085	4
Nucleosides, nucleotides, and analogues	0.647856	0.863807	0.0720033	-0.451537	4
Organic acids and derivatives	0.758974	0.948718	0.0511148	0.271369	34
Carboxylic acids and derivatives	0.976703	0.986486	0.0417397	0.20963	17
PE plasmalogens	0.925993	0.986486	0.0445071	0.260494	12
Phosphatidylethanolamines	0.921875	0.986486	0.0544556	-0.262651	12
Triglycerides ≥3 DB	0.986486	0.986486	0.0385579	0.183673	35

## Sheet: grs6
Metabolite class	raw p-value	FDR-adjusted p-value	log2err	enrichment score	size of class
Triglycerides ≥3 DB	3.15001e-07	6.30002e-06	0.674963	-0.634129	35
Carnitines	0.00523283	0.0370596	0.407018	-0.483854	24
Sphingomyelins	0.00555893	0.0370596	0.407018	0.740881	9
Diglycerides	0.0368479	0.184239	0.321776	-0.561026	13
Lysophosphatidylcholines	0.0575035	0.191678	0.222056	0.625942	11
Phosphatidylcholine plasmalogens	0.0532787	0.191678	0.227987	0.596618	13
Fatty Acyls	0.0945618	0.270177	0.287805	-0.382606	22
Phosphatidylcholines	0.115033	0.287582	0.147331	0.520845	16
Bile acids	0.196302	0.436226	0.114267	0.551365	10
Cholesteryl esters	0.252732	0.439944	0.0959207	0.484609	13
Lysophosphatidylethanolamines	0.248933	0.439944	0.0992333	0.549491	9
PE plasmalogens	0.263966	0.439944	0.0946646	0.492217	12
Nucleosides, nucleotides, and analogues	0.524564	0.749377	0.0649408	0.553191	4
Phosphatidylethanolamines	0.48951	0.749377	0.113313	-0.346988	12
Ceramides	0.565769	0.754358	0.0613026	0.541371	4
Phosphatidylserines	0.725	0.90625	0.052057	0.516509	3
Carboxylic acids and derivatives	0.836283	0.931998	0.0946646	-0.231877	17
Organoheterocyclic compounds	0.838798	0.931998	0.0362255	0.292836	13
Organic acids and derivatives	0.935867	0.940618	0.0237209	0.209946	34
Triglycerides <3 DB	0.940618	0.940618	0.0234376	0.210672	35

## Sheet: grs2
Metabolite class	raw p-value	FDR-adjusted p-value	log2err	enrichment score	size of class
Bile acids	4.35125e-06	7.13165e-05	0.610527	0.917713	10
Fatty Acyls	7.13165e-06	7.13165e-05	0.610527	-0.811631	22
Lysophosphatidylcholines	0.00942493	0.0628329	0.38073	0.706068	11
Phosphatidylcholine plasmalogens	0.0355935	0.177967	0.321776	0.629941	13
Phosphatidylserines	0.0652382	0.260953	0.287805	-0.873056	3
Cholesteryl esters	0.151515	0.4329	0.155242	0.554084	13
Organoheterocyclic compounds	0.145833	0.4329	0.158514	0.556764	13
Lysophosphatidylethanolamines	0.185874	0.435237	0.137251	0.589892	9
Phosphatidylcholines	0.195857	0.435237	0.134273	0.503349	16
Sphingomyelins	0.282528	0.565056	0.107972	0.543598	9
Carnitines	0.326489	0.590418	0.105125	-0.405889	24
Triglycerides <3 DB	0.354251	0.590418	0.0992333	0.351831	35
Diglycerides	0.394515	0.606946	0.095288	-0.437617	13
Ceramides	0.655405	0.789613	0.0713053	-0.477541	4
Nucleosides, nucleotides, and analogues	0.671171	0.789613	0.0701132	-0.470449	4
Organic acids and derivatives	0.635246	0.789613	0.0681513	0.301335	34
Triglycerides ≥3 DB	0.589069	0.789613	0.0713053	0.308136	35
Carboxylic acids and derivatives	0.958175	0.993534	0.0453152	0.237212	17
PE plasmalogens	0.973978	0.993534	0.0435378	0.221994	12
Phosphatidylethanolamines	0.993534	0.993534	0.049391	-0.2	12

## Sheet: rs3825942
Metabolite class	raw p-value	FDR-adjusted p-value	log2err	enrichment score	size of class
Fatty Acyls	1.64119e-08	3.28239e-07	0.733762	-0.832075	22
Bile acids	6.10442e-07	6.10442e-06	0.659444	0.929869	10
Cholesteryl esters	0.000273995	0.00182663	0.498493	0.80274	13
Phosphatidylcholine plasmalogens	0.0110541	0.0458752	0.38073	0.694308	13
Triglycerides ≥3 DB	0.0114688	0.0458752	0.38073	-0.513784	35
Lysophosphatidylcholines	0.021488	0.0716265	0.352488	0.699841	11
Phosphatidylethanolamines	0.0805243	0.23007	0.216543	-0.589101	12
Lysophosphatidylethanolamines	0.331183	0.735962	0.10714	0.51229	9
Phosphatidylserines	0.296935	0.735962	0.10673	-0.715282	3
Ceramides	0.389513	0.766088	0.0891647	-0.619385	4
Diglycerides	0.421348	0.766088	0.0847985	-0.413002	13
Organoheterocyclic compounds	0.476496	0.79416	0.0852885	0.405292	13
Carnitines	0.547094	0.841683	0.0745501	-0.321298	24
PE plasmalogens	0.67735	0.900479	0.0670513	0.344316	12
Phosphatidylcholines	0.733855	0.900479	0.0589694	-0.311436	16
Sphingomyelins	0.75914	0.900479	0.0618406	0.345637	9
Triglycerides <3 DB	0.765408	0.900479	0.0577309	-0.257413	35
Nucleosides, nucleotides, and analogues	0.842697	0.93633	0.0504983	-0.377705	4
Carboxylic acids and derivatives	0.959514	0.988024	0.0481184	0.224748	17
Organic acids and derivatives	0.988024	0.988024	0.0461379	0.173353	34

## Sheet: rs1048661
Metabolite class	raw p-value	FDR-adjusted p-value	log2err	enrichment score	size of class
Triglycerides ≥3 DB	2.04454e-08	4.08907e-07	0.733762	0.707735	35
Cholesteryl esters	0.000151323	0.00151323	0.518848	-0.804803	13
Phosphatidylethanolamines	0.000259202	0.00172801	0.498493	0.758243	12
Triglycerides <3 DB	0.00254334	0.0127167	0.431708	0.51905	35
Bile acids	0.00781784	0.0312714	0.38073	0.690109	10
Phosphatidylcholine plasmalogens	0.0113163	0.0377211	0.38073	-0.680027	13
Phosphatidylcholines	0.0515074	0.147164	0.321776	0.537078	16
Lysophosphatidylcholines	0.0839002	0.209751	0.234393	-0.593928	11
Ceramides	0.135472	0.30105	0.159647	0.680851	4
PE plasmalogens	0.246637	0.493274	0.130106	-0.486747	12
Sphingomyelins	0.389397	0.707994	0.0878313	0.432511	9
Organoheterocyclic compounds	0.573477	0.955795	0.0665892	0.34097	13
Carnitines	0.8234	0.985663	0.0592219	-0.233525	24
Diglycerides	0.887097	0.985663	0.0461379	0.241586	13
Fatty Acyls	0.682709	0.985663	0.0579755	0.274903	22
Nucleosides, nucleotides, and analogues	0.85034	0.985663	0.0589694	-0.333333	4
Organic acids and derivatives	0.815299	0.985663	0.0518458	0.234656	34
Phosphatidylserines	0.700368	0.985663	0.0582216	0.5	3
Carboxylic acids and derivatives	0.970021	0.989031	0.0501934	-0.187822	17
Lysophosphatidylethanolamines	0.989031	0.989031	0.0420772	0.199389	9

## Sheet: rs7329408
Metabolite class	raw p-value	FDR-adjusted p-value	log2err	enrichment score	size of class
Cholesteryl esters	0.0112072	0.112072	0.38073	-0.480723	13
Sphingomyelins	0.00769262	0.112072	0.407018	0.709614	9
Nucleosides, nucleotides, and analogues	0.0599455	0.334101	0.213928	0.758865	4
Phosphatidylcholine plasmalogens	0.0668203	0.334101	0.184706	0.562802	13
Ceramides	0.100817	0.391918	0.161979	0.716312	4
Triglycerides <3 DB	0.117576	0.391918	0.287805	-0.252551	35
Lysophosphatidylethanolamines	0.207885	0.593958	0.0995791	0.522928	9
Carnitines	0.559358	0.75174	0.0436251	0.339011	24
Diglycerides	0.365672	0.75174	0.202072	-0.316425	13
Lysophosphatidylcholines	0.481871	0.75174	0.0545681	0.425173	11
Organic acids and derivatives	0.313542	0.75174	0.0696133	0.381805	34
Organoheterocyclic compounds	0.380597	0.75174	0.197822	-0.312738	13
PE plasmalogens	0.50232	0.75174	0.0522693	0.412135	12
Phosphatidylcholines	0.476351	0.75174	0.0533478	0.389752	16
Phosphatidylethanolamines	0.563805	0.75174	0.0469759	0.395829	12
Bile acids	0.626478	0.783097	0.0430173	0.390394	10
Carboxylic acids and derivatives	0.691193	0.813168	0.0357691	0.321526	17
Fatty Acyls	0.906522	0.954233	0.020416	0.237056	22
Phosphatidylserines	0.860832	0.954233	0.037303	0.427459	3
Triglycerides ≥3 DB	1	1	0.00966564	0.106007	35

## Sheet: rs3130283
Metabolite class	raw p-value	FDR-adjusted p-value	log2err	enrichment score	size of class
Bile acids	0.00243263	0.0486525	0.431708	0.797521	10
Triglycerides ≥3 DB	0.0192261	0.192261	0.352488	-0.551813	35
Carboxylic acids and derivatives	0.0585859	0.286311	0.266351	-0.641604	17
Diglycerides	0.059387	0.286311	0.257206	-0.665209	13
Fatty Acyls	0.094697	0.286311	0.199915	0.5238	22
Organic acids and derivatives	0.0887949	0.286311	0.21925	-0.488157	34
Phosphatidylserines	0.100209	0.286311	0.204295	0.850202	3
Nucleosides, nucleotides, and analogues	0.278409	0.618687	0.110122	-0.631206	4
Triglycerides <3 DB	0.274298	0.618687	0.119888	-0.376737	35
Organoheterocyclic compounds	0.339583	0.679167	0.103576	0.466258	13
Lysophosphatidylethanolamines	0.39834	0.724255	0.0937465	0.460767	9
Cholesteryl esters	0.458333	0.759494	0.0860347	0.410791	13
Lysophosphatidylcholines	0.493671	0.759494	0.0826646	0.409141	11
Ceramides	0.587121	0.760041	0.0681513	-0.496454	4
Phosphatidylcholine plasmalogens	0.61875	0.760041	0.0702813	0.357749	13
Phosphatidylethanolamines	0.646035	0.760041	0.0645031	-0.354394	12
Sphingomyelins	0.573077	0.760041	0.0701132	-0.402926	9
Carnitines	0.729387	0.81043	0.0629395	-0.27873	24
PE plasmalogens	0.909091	0.956938	0.048506	-0.260789	12
Phosphatidylcholines	0.959759	0.959759	0.04783	-0.211664	16

## Sheet: rs4926244
Metabolite class	raw p-value	FDR-adjusted p-value	log2err	enrichment score	size of class
PE plasmalogens	0.00369762	0.0369762	0.431708	-0.78374	12
Triglycerides <3 DB	0.00308629	0.0369762	0.431708	-0.586195	35
Bile acids	0.0130966	0.0833316	0.38073	-0.767179	10
Cholesteryl esters	0.0166663	0.0833316	0.352488	0.683815	13
Fatty Acyls	0.0851064	0.340426	0.252961	0.521993	22
Sphingomyelins	0.149606	0.498688	0.186433	0.626136	9
Phosphatidylcholines	0.193989	0.554254	0.165657	0.507026	16
Carnitines	0.482871	0.804785	0.0704501	-0.332537	24
Diglycerides	0.460815	0.804785	0.0707899	-0.391092	13
Lysophosphatidylethanolamines	0.346216	0.804785	0.0873098	-0.473847	9
Phosphatidylcholine plasmalogens	0.425824	0.804785	0.10673	0.422061	13
Phosphatidylethanolamines	0.364217	0.804785	0.0840746	-0.423999	12
Nucleosides, nucleotides, and analogues	0.52381	0.805861	0.0667426	-0.546139	4
Organic acids and derivatives	0.603226	0.861751	0.0590955	-0.289487	34
Carboxylic acids and derivatives	0.650718	0.867624	0.0550211	-0.313427	17
Organoheterocyclic compounds	0.727273	0.909091	0.049094	-0.305589	13
Ceramides	0.870279	0.916083	0.0430173	-0.386144	4
Lysophosphatidylcholines	0.839744	0.916083	0.0435378	-0.290282	11
Phosphatidylserines	0.870152	0.916083	0.0442407	-0.437026	3
Triglycerides ≥3 DB	0.969256	0.969256	0.0373806	-0.177298	35

## Sheet: rs10072088
Metabolite class	raw p-value	FDR-adjusted p-value	log2err	enrichment score	size of class
Phosphatidylcholine plasmalogens	0.000386854	0.00773708	0.498493	0.769722	13
Bile acids	0.00117291	0.0117291	0.45506	0.786627	10
PE plasmalogens	0.004447	0.0296467	0.407018	0.709265	12
Triglycerides ≥3 DB	0.00841502	0.0420751	0.38073	-0.58727	35
Cholesteryl esters	0.0121241	0.044472	0.38073	0.650141	13
Organic acids and derivatives	0.0133416	0.044472	0.38073	-0.581189	34
Sphingomyelins	0.0391118	0.111748	0.321776	0.648172	9
Diglycerides	0.0528053	0.132013	0.252961	-0.648095	13
Triglycerides <3 DB	0.141123	0.313606	0.142901	-0.449464	35
Phosphatidylethanolamines	0.185619	0.371237	0.129443	-0.545388	12
Ceramides	0.252747	0.436383	0.126876	0.640662	4
Fatty Acyls	0.26183	0.436383	0.102449	-0.434306	22
Organoheterocyclic compounds	0.405941	0.579915	0.0799859	-0.44157	13
Phosphatidylserines	0.390977	0.579915	0.0891647	-0.667453	3
Carboxylic acids and derivatives	0.492105	0.631621	0.095288	0.349821	17
Lysophosphatidylethanolamines	0.536878	0.631621	0.067676	-0.421799	9
Phosphatidylcholines	0.518152	0.631621	0.0675189	-0.387887	16
Nucleosides, nucleotides, and analogues	0.882998	0.981109	0.0472587	-0.354702	4
Carnitines	1	1	0.0590955	0.141566	24
Lysophosphatidylcholines	0.972835	1	0.0394367	-0.233384	11

## Sheet: rs11827818
Metabolite class	raw p-value	FDR-adjusted p-value	log2err	enrichment score	size of class
Triglycerides <3 DB	5.77219e-05	0.00115444	0.557332	0.647959	35
Carnitines	0.0386519	0.24031	0.321776	-0.516058	24
Diglycerides	0.0600775	0.24031	0.257206	0.600068	13
Lysophosphatidylcholines	0.0516529	0.24031	0.287857	-0.610653	11
Phosphatidylcholine plasmalogens	0.0349573	0.24031	0.321776	-0.614413	13
PE plasmalogens	0.077821	0.259403	0.224966	0.594429	12
Phosphatidylethanolamines	0.151639	0.433255	0.161979	-0.520749	12
Bile acids	0.207039	0.461704	0.137251	-0.519474	10
Ceramides	0.253937	0.461704	0.118815	0.683243	4
Fatty Acyls	0.215321	0.461704	0.134273	-0.409684	22
Nucleosides, nucleotides, and analogues	0.240404	0.461704	0.124434	-0.660045	4
Cholesteryl esters	0.378601	0.631001	0.0962406	-0.412707	13
Carboxylic acids and derivatives	0.732692	0.976923	0.0582216	0.296195	17
Phosphatidylcholines	0.68107	0.976923	0.0649408	-0.306569	16
Sphingomyelins	0.719078	0.976923	0.0632191	-0.339232	9
Lysophosphatidylethanolamines	0.983229	0.985743	0.0486034	-0.222488	9
Organic acids and derivatives	0.960552	0.985743	0.046882	0.200029	34
Organoheterocyclic compounds	0.95679	0.985743	0.0489954	-0.217391	13
Phosphatidylserines	0.803883	0.985743	0.0543434	0.445375	3
Triglycerides ≥3 DB	0.985743	0.985743	0.0471642	-0.178571	35

[truncated: 1 more sheets: rs12490863]
